# Supplementary material for: Mitochondrial Dysfunction Plus High-Sugar Diet Provokes a Metabolic Crisis That Inhibits Growth
Source: PLoS One. 2016 Jan 26;11(1):e0145836. doi: 10.1371/journal.pone.0145836 (PMC4728084; doi:10.1371/journal.pone.0145836)
Supplement: S1 Table — (XLS) [file pone.0145836.s008.xls]

## Sheet: SHEET A .Ani-Nuc results
S1 Table - Metabolome analysis, sheet A: Results of Anion-Nucleotide
Concentration in Drosophila [ nmol g-1]
KEGG ID		Compound Name	Ave m/z	Ave CorMT	A						B						C						D						KEGG ID (others)		pathway Name	Sample Group
					30.78	34.25	26.39	25.8	AVERAGE	STDEV	42.48	41.3	37.26	40.28	AVERAGE	STDEV	32.1	34.27	34.76	27.88	AVERAGE	STDEV	37.26	33.93	29.92	36.1	AVERAGE	STDEV				Sample Weight [mg]
					A1	A2	A3	A4			B1	B2	B3	B4			C1	C2	C3	C4			D1	D2	D3	D4						Sample Name
C00103	C00663	G1P	259.026	13.2693	96.6863	67.8495	83.7435	79.6215	81.9752	11.897	74.7212	64.9424	75.4818	55.8989	67.7611	9.25042	63.7472	76.9053	58.8558	90.8381	72.5866	14.3578	73.8551	90.8007	69.2179	80.7014	78.6438	9.37733			Glycolysis
C00092	C00668	G6P	259.026	13.561	1080.1	815.668	853.726	624.914	843.603	186.763	993.708	847.936	911.261	560.105	828.253	188.465	906.644	1031.27	885.778	1129.8	988.373	114.086	1302.68	1319.4	1037.41	1073.41	1183.22	148.474			Glycolysis, Pentose Phosphate Pathway
C00085	C05345	F6P	259.026	13.3546	206.37	159.851	132.608	139.777	159.651	33.2117	179.336	152.202	163.385	127.755	155.669	21.6863	159.69	177.786	109.934	199.288	161.674	38.1026	191.35	223.626	179.806	193.961	197.186	18.6689			Glycolysis, Pentose Phosphate Pathway
C00354	C05378	F1,6P	338.992	10.9347	85.9321	68.74	92.3223	66.4682	78.3656	12.7311	62.4107	106.384	73.4863	68.8019	77.7707	19.6081	18.4028	18.312	22.1656	31.9863	22.7167	6.43532	18.1492	41.3392	26.6512	42.5471	32.1717	11.8152			Glycolysis, Pentose Phosphate Pathway
C00111		DHAP	168.994	11.6568	36.1209	23.8462	37.8906	42.4162	35.0685	7.93729	20.7373	32.4846	28.8858	33.0023	28.7775	5.66417	26.6035	29.4482	29.468	36.794	30.5784	4.35673	20.3483	44.3368	32.2421	57.692	38.6548	16.0307			Glycolysis, Pentose Phosphate Pathway
C00093	C03189	Glycerophosphate	171.009	11.8998	1509.59	1322.21	1040.57	1830.63	1425.75	331.683	1839.28	1612.47	1744.03	1825.37	1755.29	104.065	1863.5	1635.07	2667.93	4574.61	2685.28	1335.18	2968.51	3370.84	4341.25	4065.83	3686.61	629.214			Glycolysis, Pentose Phosphate Pathway
C00661	C00118	G3P	168.994	12.1847	N.D.	N.D.	N.D.	N.D.	0	0	N.D.	N.D.	N.D.	N.D.	0	0	N.D.	N.D.	N.D.	N.D.	0	0	N.D.	N.D.	N.D.	N.D.	0	0			Glycolysis, Pentose Phosphate Pathway
C01159	C03339	2,3-DPG	264.955	10.1272	N.D.	N.D.	N.D.	N.D.	0	0	N.D.	N.D.	N.D.	N.D.	0	0	N.D.	N.D.	N.D.	N.D.	0	0	N.D.	N.D.	N.D.	N.D.	0	0			Glycolysis
C00197	C00597	3PG	184.989	9.91644	189.546	118.561	178.428	179.289	166.456	32.3269	130.229	161.822	142.376	183.896	154.581	23.479	86.4863	103.781	98.2115	170.112	114.648	37.672	54.6388	114.293	99.1014	132.459	100.123	33.248			Glycolysis
C00631		2PG	184.988	9.98031	21.1189	12.7887	20.9355	25.8154	20.1646	5.41109	14.1126	14.1504	12.6474	20.2452	15.2889	3.37752	9.27768	11.7397	12.7583	23.2744	14.2625	6.18305	6.25303	12.1575	10.7948	16.0612	11.3166	4.04682			Glycolysis
C00074		PEP	166.977	9.76397	10.9457	5.16203	7.53112	9.26399	8.22571	2.47286	5.70245	9.14357	8.29079	13.3598	9.12414	3.18032	7.42817	9.02323	7.88715	21.0168	11.3388	6.48672	6.09101	9.38697	8.25366	11.7308	8.8656	2.34903			Glycolysis, TCA Cycle
C00022		Pyruvate	87.0109	11.5046	212.266	155.42	113.696	268.094	187.369	67.2926	93.8507	124.105	114.861	95.3496	107.042	14.8661	275.362	530.228	468.604	649.996	481.047	156.443	529.533	523.186	434.841	459.324	486.721	46.921			Glycolysis, TCA Cycle, Pentose Phosphate Pathway
C00024		Acetyl CoA	403.558	13.1949	0.754687	0.635014	0.901083	N.D.	0.572696	0.396998	0.633493	0.611574	0.609772	0.724085	0.644731	0.0539904	N.D.	N.D.	N.D.	N.D.	0	0	1.26567	N.D.	N.D.	0.771854	0.509382	0.621773			Glycolysis, TCA Cycle
C00186	C00256	Lactate	89.0273	12.7567	3933.2	2224.57	3073.65	4626.27	3464.42	1042.37	1717.88	1813.07	1815.16	2932.63	2069.68	577.084	5320.97	5012.22	3269.74	5220.75	4705.92	966.051	3390.16	3812.05	4279.05	4786.1	4066.84	601.437			Glycolysis, TCA Cycle
C00352		Glucosamine 6-phosphate	258.041	14.8416	14.012	13.4514	12.7005	16.8908	14.2637	1.83196	13.0986	13.1916	16.454	18.2889	15.2583	2.55277	10.1669	11.0098	11.0437	33.1977	16.3545	11.2361	9.64362	13.3698	20.7542	14.4622	14.5575	4.61755			Glycolysis, TCA Cycle
C00158		Citrate	191.023	9.37246	1418.66	1056.43	1145.81	928.058	1137.24	207.815	2119.8	1599.87	1400.21	1337.56	1614.36	355.041	1368.07	1200.72	1899.04	1761.28	1557.28	327.29	2095.37	2579.99	2189.67	2057.02	2230.51	239.559			TCA Cycle
C00417		cis-Aconitate	173.012	9.19069	49.087	32.0796	38.9803	32.5935	38.1851	7.91679	55.4418	44.8472	36.8592	37.2608	43.6022	8.70646	36.9228	28.6626	39.5836	41.8144	36.7458	5.74783	40.1901	54.8803	40.9698	36.3889	43.1073	8.09981			TCA Cycle
C00311		Isocitrate	191.022	9.15687	51.8418	40.0731	46.3248	37.3588	43.8996	6.4906	73.7827	61.4037	55.4187	49.0639	59.9173	10.5276	47.351	34.3955	57.6647	57.186	49.1493	10.9241	61.6994	81.157	66.2566	62.0701	67.7958	9.14405			TCA Cycle
C00026		2-Oxoglutarate	145.017	9.68696	N.D.	N.D.	N.D.	N.D.	0	0	N.D.	N.D.	N.D.	N.D.	0	0	N.D.	N.D.	150.133	N.D.	37.5333	75.0667	136.817	186.363	137.215	144.191	151.147	23.7208			TCA Cycle
C02630	C01087	2-Hydroxyglutarate	147.033	10.3993	691.461	475.735	536.001	901.959	651.289	190.227	473.068	455.111	488.201	691.361	526.935	110.449	856.961	636.816	573.06	731.617	699.613	123.48	723.824	897.948	1006.19	1110.75	934.678	165.251	C03196		Onco Metabolite
C00091		Succinyl CoA	432.564	12.1205	N.D.	N.D.	N.D.	N.D.	0	0	N.D.	N.D.	N.D.	N.D.	0	0	N.D.	N.D.	N.D.	N.D.	0	0	N.D.	N.D.	N.D.	N.D.	0	0			TCA Cycle
C00042		Succinate	117.022	9.77663	679.611	529.344	623.266	632.57	616.198	62.936	486.762	383.763	414.701	385.11	417.584	48.2783	621.328	518.754	427.073	519.121	521.569	79.3625	456.429	481.323	422.744	425.405	446.475	27.8124			TCA Cycle
C00122		Fumarate	115.006	9.39116	283.552	194.382	218.323	260.602	239.215	40.2893	260.349	241.836	222.691	293.98	254.714	30.3583	226.127	198.927	210.846	194.582	207.621	14.124	159.013	263.91	205.727	261.82	222.618	50.242			TCA Cycle
C00711	C00149	Malate	133.017	9.73746	1398.21	1197.38	1132.14	1001.73	1182.37	165.294	1685.76	1293.99	1298.26	1131.17	1352.3	235.523	1222.08	1108.15	1337.94	1278.95	1236.78	97.9341	1143.54	1510.1	1411.9	1466.78	1383.08	164.669	C00497		TCA Cycle
C00345		6-Phosphogluconate	275.02	10.9077	8.97438	9.62908	9.65434	6.68195	8.73494	1.40439	6.05761	6.78518	6.56577	7.33338	6.68548	0.528606	7.49256	7.89688	8.51644	10.4708	8.59416	1.32003	4.99422	6.0914	7.67256	5.09448	5.96317	1.24257			Pentose Phosphate Pathway
C00199	C01101	Ru5P	229.015	12.6057	77.7653	55.3787	64.8706	94.6029	73.1544	16.9891	69.7114	59.3625	62.4779	88.4281	69.995	13.031	50.8881	57.5806	54.9954	86.4633	62.4819	16.2234	36.5929	48.78	54.4091	55.4803	48.8156	8.6622			Pentose Phosphate Pathway
C00117	C03736	R5P	229.014	12.9031	N.D.	N.D.	6.91802	7.4648	3.5957	4.15796	N.D.	2.95308	3.4291	3.72592	2.52703	1.7145	3.43472	4.28162	5.48912	7.55532	5.19019	1.78796	4.43914	N.D.	4.69593	5.33411	3.6173	2.44071			Pentose Phosphate Pathway
C05382		S7P	289.037	13.8191	137.158	145.676	146.04	94.286	130.79	24.6798	85.7724	78.3965	81.5532	62.5977	77.08	10.1166	65.2524	67.0585	66.7639	92.8526	72.9818	13.2707	51.5884	58.3995	51.474	49.6691	52.7827	3.84629			Pentose Phosphate Pathway
C00279		E4P	199.005	12.6481	N.D.	N.D.	N.D.	N.D.	0	0	N.D.	N.D.	N.D.	N.D.	0	0	N.D.	N.D.	N.D.	N.D.	0	0	N.D.	N.D.	N.D.	N.D.	0	0			Pentose Phosphate Pathway
C00048		Glyoxylate	72.9958	12.1152	N.D.	N.D.	N.D.	N.D.	0	0	N.D.	N.D.	N.D.	N.D.	0	0	N.D.	N.D.	N.D.	N.D.	0	0	N.D.	N.D.	N.D.	N.D.	0	0
C00163		Propionate	73.0313	12.6909	N.D.	N.D.	N.D.	N.D.	0	0	N.D.	N.D.	N.D.	N.D.	0	0	N.D.	N.D.	N.D.	N.D.	0	0	N.D.	N.D.	N.D.	N.D.	0	0
C00160		Glycolate	75.0116	11.66	N.D.	N.D.	N.D.	N.D.	0	0	N.D.	N.D.	N.D.	N.D.	0	0	N.D.	N.D.	N.D.	N.D.	0	0	N.D.	N.D.	N.D.	N.D.	0	0
C01771		Crotonate	85.0319	13.2239	N.D.	N.D.	N.D.	N.D.	0	0	N.D.	N.D.	N.D.	N.D.	0	0	N.D.	N.D.	N.D.	N.D.	0	0	N.D.	N.D.	N.D.	N.D.	0	0
C00246		Butanoate	87.0482	13.5855	N.D.	N.D.	N.D.	N.D.	0	0	N.D.	N.D.	N.D.	N.D.	0	0	N.D.	N.D.	N.D.	N.D.	0	0	N.D.	N.D.	N.D.	N.D.	0	0
C01013		3-Hydroxypropionate	89.027	12.9771	363.42	349.903	515.355	443.801	418.12	76.9409	1686.15	1578.34	1386.66	1514.2	1541.34	125.167	299.044	370.939	214.076	315.246	299.826	64.9317	219.009	257.751	287.705	291.345	263.952	33.5304
C11145		Methanesulfonate	94.9832	10.6195	N.D.	N.D.	N.D.	N.D.	0	0	N.D.	N.D.	N.D.	N.D.	0	0	N.D.	N.D.	N.D.	N.D.	0	0	N.D.	N.D.	N.D.	N.D.	0	0
C08279		Tiglate	99.0472	13.7342	N.D.	N.D.	N.D.	N.D.	0	0	N.D.	N.D.	N.D.	N.D.	0	0	N.D.	N.D.	N.D.	N.D.	0	0	N.D.	N.D.	N.D.	N.D.	0	0
C00109		2-Oxobutyrate	101.027	12.4772	N.D.	N.D.	N.D.	N.D.	0	0	N.D.	N.D.	N.D.	N.D.	0	0	N.D.	N.D.	N.D.	N.D.	0	0	N.D.	N.D.	N.D.	N.D.	0	0
C08262		3-Methylbutanoate	101.063	14.3913	N.D.	N.D.	N.D.	N.D.	0	0	N.D.	N.D.	N.D.	N.D.	0	0	N.D.	N.D.	N.D.	N.D.	0	0	N.D.	N.D.	N.D.	N.D.	0	0
C00803		Pentanoate	101.063	14.2325	N.D.	N.D.	N.D.	N.D.	0	0	N.D.	N.D.	N.D.	N.D.	0	0	N.D.	N.D.	N.D.	N.D.	0	0	N.D.	N.D.	N.D.	N.D.	0	0
C00383		Malonate	103.006	9.00232	27.4804	21.5452	25.7361	21.9033	24.1663	2.91198	26.7211	23.3233	18.5738	16.8399	21.3645	4.5015	16.9128	13.8507	13.2064	28.1137	18.0209	6.9201	20.5761	21.4649	25.2457	17.6624	21.2373	3.12712
C01089	C03197	3-Hydroxybutyrate	103.042	13.9429	50.6962	56.2321	80.386	56.6442	60.9896	13.2123	106.473	72.3549	93.3674	84.4957	89.1727	14.3944	79.2097	86.4306	63.2334	85.7803	78.6635	10.7914	62.9637	72.5612	65.4075	81.6985	70.6577	8.41198
C05984		2-Hydroxybutyrate	103.043	13.6705	N.D.	N.D.	N.D.	N.D.	0	0	N.D.	N.D.	N.D.	N.D.	0	0	N.D.	N.D.	N.D.	N.D.	0	0	N.D.	N.D.	N.D.	N.D.	0	0
-		2-Hydroxyisobutyrate	103.043	13.543	N.D.	N.D.	N.D.	N.D.	0	0	N.D.	N.D.	N.D.	N.D.	0	0	N.D.	N.D.	N.D.	N.D.	0	0	N.D.	N.D.	N.D.	N.D.	0	0
C03173		(Methylthio)acetate	105.003	12.8829	N.D.	N.D.	N.D.	N.D.	0	0	N.D.	N.D.	N.D.	N.D.	0	0	N.D.	N.D.	N.D.	N.D.	0	0	N.D.	N.D.	N.D.	N.D.	0	0
C00258		Glycerate	105.022	13.0869	N.D.	N.D.	N.D.	N.D.	0	0	33.3471	N.D.	77.0532	36.2962	36.6741	31.5525	N.D.	111.216	85.8255	N.D.	49.2604	57.8177	N.D.	68.3566	N.D.	N.D.	17.0891	34.1783
C05942		Pyrrole-2-carboxylate	110.027	13.16	N.D.	N.D.	N.D.	N.D.	0	0	N.D.	N.D.	N.D.	N.D.	0	0	N.D.	N.D.	N.D.	N.D.	0	0	N.D.	N.D.	N.D.	N.D.	0	0
C02704		Methyl sulfate	110.978	10.5115	N.D.	N.D.	N.D.	N.D.	0	0	N.D.	N.D.	N.D.	N.D.	0	0	N.D.	N.D.	N.D.	N.D.	0	0	N.D.	N.D.	N.D.	N.D.	0	0
C01546		2-Furoate	111.011	13.0748	N.D.	N.D.	N.D.	N.D.	0	0	N.D.	N.D.	N.D.	N.D.	0	0	N.D.	N.D.	N.D.	N.D.	0	0	N.D.	N.D.	N.D.	N.D.	0	0
C07091		3-Acetylacrylate	113.027	13.3196	N.D.	N.D.	N.D.	N.D.	0	0	N.D.	N.D.	N.D.	N.D.	0	0	N.D.	N.D.	N.D.	N.D.	0	0	N.D.	N.D.	N.D.	N.D.	0	0
-		4-Oxopentanoate	115.042	13.6907	N.D.	N.D.	N.D.	N.D.	0	0	N.D.	6.74685	N.D.	N.D.	1.68671	3.37342	N.D.	N.D.	N.D.	N.D.	0	0	N.D.	N.D.	8.49921	N.D.	2.1248	4.24961
C00141		2-Oxoisopentanoate	115.042	13.2372	8.79784	8.29497	7.45543	11.4725	9.00518	1.73557	9.59545	7.89482	6.99396	9.00187	8.37152	1.15762	13.4474	13.4662	11.793	12.7308	12.8594	0.789054	15.2084	20.8731	16.0174	20.8664	18.2413	3.05296
C01585		Hexanoate	115.077	14.8106	N.D.	N.D.	5.49043	N.D.	1.37261	2.74522	3.59178	N.D.	4.35486	N.D.	1.98666	2.31505	N.D.	3.63593	N.D.	N.D.	0.908983	1.81797	N.D.	N.D.	N.D.	3.96309	0.990772	1.98154
-		2-Hydroxypentanoate	117.057	14.4893	6.69507	7.64642	8.01442	6.3965	7.1881	0.7665	5.90825	7.40292	8.09164	7.03035	7.10829	0.912863	3.732	7.33426	7.64711	9.14191	6.96382	2.2944	5.07471	7.51259	9.49144	7.89095	7.49242	1.8258
C00180		Benzoate	121.032	13.5855	N.D.	N.D.	N.D.	N.D.	0	0	N.D.	N.D.	N.D.	N.D.	0	0	N.D.	N.D.	N.D.	N.D.	0	0	N.D.	N.D.	N.D.	N.D.	0	0
C00253		Nicotinate	122.028	13.5742	N.D.	N.D.	N.D.	21.8433	5.46082	10.9216	N.D.	N.D.	N.D.	N.D.	0	0	N.D.	N.D.	N.D.	N.D.	0	0	N.D.	N.D.	N.D.	N.D.	0	0
C03782		1-Aminoethylphosphonate	124.019	16.2654	N.D.	N.D.	N.D.	N.D.	0	0	N.D.	N.D.	N.D.	N.D.	0	0	N.D.	N.D.	N.D.	N.D.	0	0	N.D.	N.D.	N.D.	N.D.	0	0
C03557		2-Aminoethylphosphonate	124.02	16.9974	N.D.	N.D.	N.D.	N.D.	0	0	N.D.	N.D.	N.D.	N.D.	0	0	N.D.	N.D.	N.D.	N.D.	0	0	N.D.	N.D.	N.D.	N.D.	0	0
C05123		Isethionate	124.994	12.1825	N.D.	N.D.	N.D.	N.D.	0	0	N.D.	N.D.	N.D.	N.D.	0	0	N.D.	N.D.	N.D.	N.D.	0	0	N.D.	2.22337	N.D.	N.D.	0.555842	1.11168
C00813		Barbiturate	127.017	13.6811	N.D.	N.D.	N.D.	N.D.	0	0	N.D.	N.D.	N.D.	N.D.	0	0	N.D.	N.D.	N.D.	N.D.	0	0	N.D.	N.D.	N.D.	N.D.	0	0
C01879		5-Oxoproline	128.038	13.9976	143.707	94.4741	104.798	135.518	119.624	23.6988	110.31	129.959	133.716	137.135	127.78	12.0095	136.317	97.4905	125.204	168.883	131.974	29.5303	136.708	159.866	150.125	129.183	143.971	13.6863
C02226		Citraconate	129.022	10.3603	N.D.	N.D.	N.D.	N.D.	0	0	N.D.	N.D.	N.D.	N.D.	0	0	N.D.	N.D.	N.D.	N.D.	0	0	N.D.	N.D.	N.D.	N.D.	0	0
C00490		Itaconate	129.022	10.0009	N.D.	N.D.	N.D.	N.D.	0	0	1.16882	N.D.	N.D.	N.D.	0.292206	0.584412	N.D.	N.D.	N.D.	N.D.	0	0	N.D.	N.D.	N.D.	N.D.	0	0
C00233		4-Methyl-2-oxopentanoate	129.057	13.958	18.0787	12.4301	17.8351	24.61	18.2385	4.98405	18.5818	20.0933	20.7268	23.6763	20.7696	2.13655	26.021	26.1955	22.1637	26.9526	25.3332	2.15135	32.2718	50.5502	36.4893	39.3487	39.665	7.81734
C02129		4-Acetylbutyrate	129.058	14.5321	N.D.	2.27684	4.78014	5.15209	3.05227	2.40225	3.62408	N.D.	2.40881	N.D.	1.50822	1.81083	2.99561	N.D.	N.D.	N.D.	0.748902	1.4978	N.D.	N.D.	N.D.	N.D.	0	0
-		4-Oxohexanoate	129.058	14.3596	N.D.	N.D.	N.D.	N.D.	0	0	N.D.	N.D.	N.D.	N.D.	0	0	N.D.	N.D.	N.D.	N.D.	0	0	N.D.	N.D.	N.D.	N.D.	0	0
C17714		Heptanoate	129.093	15.3185	N.D.	1.8483	1.70637	N.D.	0.888668	1.02778	1.07919	1.44342	1.87465	N.D.	1.09931	0.801757	N.D.	N.D.	N.D.	N.D.	0	0	N.D.	N.D.	1.01274	N.D.	0.253186	0.506372
C01073		N-Acetyl-beta-alanine	130.052	14.726	2.47469	N.D.	N.D.	N.D.	0.618672	1.23734	3.27184	2.73233	N.D.	2.95419	2.23959	1.50939	N.D.	1.44764	N.D.	N.D.	0.361911	0.723822	2.00472	2.34354	N.D.	N.D.	1.08707	1.26283
C00489		Glutarate	131.037	10.4062	17.6125	17.9594	18.1699	18.3683	18.0275	0.323156	24.0622	16.6929	19.0863	14.6443	18.6214	4.05609	8.21117	4.33395	10.0102	13.3487	8.976	3.75606	9.71884	14.0093	14.3248	11.8621	12.4788	2.1407
C02642		3-Ureidopropionate	131.047	14.2881	N.D.	N.D.	N.D.	N.D.	0	0	N.D.	21.7965	20.8702	23.2635	16.4825	11.0324	N.D.	23.9962	N.D.	N.D.	5.99906	11.9981	10.0491	N.D.	N.D.	20.2359	7.57125	9.68125
C03264		2-Hydroxy-4-methylpentanoate	131.074	14.9433	N.D.	N.D.	N.D.	N.D.	0	0	N.D.	N.D.	N.D.	N.D.	0	0	2.77431	1.63023	N.D.	3.66523	2.01744	1.58199	3.23879	3.16221	3.75902	3.55664	3.42916	0.278426
C06103		6-Hydroxyhexanoate	131.074	15.3728	N.D.	N.D.	N.D.	N.D.	0	0	N.D.	N.D.	N.D.	N.D.	0	0	N.D.	N.D.	N.D.	N.D.	0	0	N.D.	N.D.	N.D.	N.D.	0	0
C01620		Threonate	135.032	14.324	32.7484	29.92	32.247	24.723	29.9096	3.67076	23.1457	21.5453	22.4092	18.4993	21.3999	2.04132	18.3741	14.7229	17.0877	15.0208	16.3014	1.73645	15.3499	16.4519	19.2392	17.565	17.1515	1.65978
C00156		p-Hydroxybenzoate	137.027	14.1257	21.0357	19.5978	25.4074	N.D.	16.5102	11.2807	17.6023	15.9834	N.D.	N.D.	8.39643	9.71786	N.D.	N.D.	27.4597	28.4085	13.9671	16.1324	N.D.	N.D.	N.D.	N.D.	0	0
C00805		o-Hydroxybenzoate	137.027	13.1174	N.D.	N.D.	N.D.	N.D.	0	0	N.D.	N.D.	N.D.	N.D.	0	0	N.D.	N.D.	N.D.	N.D.	0	0	N.D.	N.D.	N.D.	N.D.	0	0
C00587		m-Hydroxybenzoate	137.027	14.3066	N.D.	N.D.	N.D.	N.D.	0	0	N.D.	N.D.	N.D.	N.D.	0	0	N.D.	N.D.	N.D.	N.D.	0	0	N.D.	N.D.	N.D.	N.D.	0	0
C05682		Phosphonoacetate	138.983	9.98178	N.D.	N.D.	N.D.	N.D.	0	0	N.D.	N.D.	N.D.	N.D.	0	0	N.D.	N.D.	N.D.	N.D.	0	0	N.D.	N.D.	N.D.	N.D.	0	0
C00169		Carbamoylphosphate	139.978	10.263	N.D.	N.D.	N.D.	N.D.	0	0	N.D.	N.D.	N.D.	N.D.	0	0	N.D.	N.D.	N.D.	N.D.	0	0	N.D.	N.D.	N.D.	N.D.	0	0
C00346		Ethanolamine phosphate	140.014	16.4828	468.481	354.307	403.326	596.8	455.728	105.034	540.903	556.382	529.14	508.583	533.752	20.1495	377.224	348.524	333.887	533.597	398.308	91.9714	259.54	269.309	362.584	300.418	297.963	46.4734
C02595		2-Thiopheneacetate	141.004	13.9782	N.D.	N.D.	N.D.	N.D.	0	0	N.D.	N.D.	N.D.	N.D.	0	0	N.D.	N.D.	N.D.	N.D.	0	0	N.D.	N.D.	N.D.	N.D.	0	0
C06423		Octanoate	143.109	15.8266	3.24275	N.D.	3.16552	6.40445	3.20318	2.6148	1.79628	N.D.	3.23147	N.D.	1.25694	1.56519	N.D.	N.D.	N.D.	N.D.	0	0	2.33022	3.05578	4.36715	2.43155	3.04617	0.937268
C06104		Adipate	145.053	10.8998	N.D.	N.D.	N.D.	N.D.	0	0	N.D.	N.D.	N.D.	N.D.	0	0	N.D.	N.D.	N.D.	N.D.	0	0	N.D.	N.D.	N.D.	N.D.	0	0
C03618	C00025	threo-beta-methylaspartate + Glu	146.049	14.9913	4184.23	3257.31	3976.06	3432.95	3712.64	438.686	4347.17	4056.12	4090.58	3686.25	4045.03	272.158	3259.12	2869.62	3012.48	3654.45	3198.92	343.671	3372.16	4132.56	3686.63	3784.06	3743.85	313.124	C00217	C00302
C01180		4-Methylthio-2-oxobutyrate	147.014	13.6492	N.D.	N.D.	N.D.	N.D.	0	0	N.D.	N.D.	N.D.	N.D.	0	0	N.D.	N.D.	N.D.	N.D.	0	0	N.D.	N.D.	N.D.	N.D.	0	0
C02614	C00815	Citramalate	147.033	10.2941	3.61235	N.D.	N.D.	N.D.	0.903086	1.80617	4.43351	3.64367	3.59546	N.D.	2.91816	1.98301	N.D.	N.D.	N.D.	N.D.	0	0	N.D.	3.81693	4.2252	N.D.	2.01053	2.32754	C02612
C00423		trans-Cinnamate	147.048	14.8352	N.D.	N.D.	N.D.	N.D.	0	0	N.D.	N.D.	N.D.	N.D.	0	0	N.D.	N.D.	N.D.	N.D.	0	0	N.D.	N.D.	N.D.	N.D.	0	0
C00898	C02107	Tartrate	149.012	9.62418	N.D.	N.D.	N.D.	N.D.	0	0	N.D.	N.D.	N.D.	N.D.	0	0	N.D.	N.D.	N.D.	N.D.	0	0	N.D.	N.D.	N.D.	N.D.	0	0
C02137		Benzoylformate	149.027	13.6174	N.D.	N.D.	N.D.	N.D.	0	0	N.D.	N.D.	N.D.	N.D.	0	0	N.D.	N.D.	N.D.	N.D.	0	0	N.D.	N.D.	N.D.	N.D.	0	0
C05629		3-Phenylpropionate	149.062	14.9778	17.7582	10.9837	14.0585	27.1902	17.4976	7.03022	N.D.	N.D.	N.D.	14.9475	3.73688	7.47375	16.3877	12.3267	18.631	15.7226	15.767	2.60933	11.2434	12.8153	19.2662	11.6343	13.7398	3.74437
C05852		2-Hydroxyphenylacetate	151.043	14.6345	N.D.	N.D.	N.D.	N.D.	0	0	N.D.	N.D.	N.D.	N.D.	0	0	N.D.	N.D.	N.D.	N.D.	0	0	N.D.	N.D.	N.D.	N.D.	0	0
C00642		p-Hydroxyphenylacetate	151.043	15.12	N.D.	N.D.	N.D.	N.D.	0	0	N.D.	N.D.	N.D.	N.D.	0	0	N.D.	N.D.	N.D.	N.D.	0	0	N.D.	N.D.	N.D.	N.D.	0	0
C00606		Cysteine sulfinate	152.005	13.9273	N.D.	N.D.	N.D.	N.D.	0	0	N.D.	5.07713	N.D.	N.D.	1.26928	2.53856	N.D.	N.D.	N.D.	N.D.	0	0	N.D.	N.D.	N.D.	N.D.	0	0
C00628		2,5-Dihydroxybenzoate	153.022	13.957	N.D.	N.D.	N.D.	N.D.	0	0	N.D.	N.D.	N.D.	N.D.	0	0	N.D.	N.D.	N.D.	N.D.	0	0	N.D.	N.D.	N.D.	N.D.	0	0
C00295		Orotate	155.013	13.5217	N.D.	N.D.	N.D.	N.D.	0	0	N.D.	N.D.	N.D.	N.D.	0	0	N.D.	N.D.	N.D.	N.D.	0	0	N.D.	N.D.	N.D.	N.D.	0	0
C03030		2,4-Dihydroxypyrimidine-5-carboxylate	155.013	13.8297	N.D.	N.D.	N.D.	N.D.	0	0	N.D.	N.D.	N.D.	N.D.	0	0	N.D.	N.D.	N.D.	N.D.	0	0	N.D.	N.D.	N.D.	N.D.	0	0
C00337		Dihydroorotate	157.028	14.0842	N.D.	N.D.	N.D.	N.D.	0	0	N.D.	N.D.	N.D.	N.D.	0	0	N.D.	N.D.	N.D.	N.D.	0	0	N.D.	N.D.	N.D.	N.D.	0	0
-		2-Oxooctanoate	157.09	14.9724	N.D.	N.D.	N.D.	N.D.	0	0	N.D.	N.D.	N.D.	N.D.	0	0	N.D.	N.D.	N.D.	N.D.	0	0	N.D.	N.D.	N.D.	N.D.	0	0
C01601		Pelargonate	157.125	16.2987	8.22541	7.16244	9.03806	10.8152	8.81028	1.54154	5.98268	5.65083	7.2779	5.68573	6.14929	0.767001	6.11981	5.44446	5.97179	6.37182	5.97697	0.391538	5.81157	6.09643	5.79015	5.15536	5.71338	0.397343
C00322		2-Oxoadipate	159.033	10.2198	N.D.	N.D.	N.D.	N.D.	0	0	N.D.	N.D.	N.D.	N.D.	0	0	N.D.	N.D.	N.D.	N.D.	0	0	N.D.	N.D.	N.D.	N.D.	0	0
C02656		Pimelate	159.068	11.2498	2.2844	1.60579	3.27155	3.2982	2.61498	0.821711	3.55572	2.05131	1.70966	1.99168	2.32709	0.832529	4.24862	3.38852	3.23213	3.59218	3.61537	0.447168	2.56744	2.66956	3.39452	2.71161	2.83578	0.377381
-		2-Hydroxyoctanoate	159.106	15.9707	N.D.	N.D.	N.D.	N.D.	0	0	0.471478	N.D.	N.D.	N.D.	0.117869	0.235739	0.416511	N.D.	N.D.	N.D.	0.104128	0.208255	N.D.	N.D.	N.D.	N.D.	0	0
C01044		N-Formylaspartate	160.028	10.2955	N.D.	N.D.	N.D.	N.D.	0	0	N.D.	N.D.	N.D.	N.D.	0	0	N.D.	N.D.	N.D.	N.D.	0	0	N.D.	N.D.	N.D.	N.D.	0	0
C03761		3-Hydroxy-3-methylglutarate	161.048	10.7017	6.85252	5.42371	5.68063	3.66198	5.40471	1.3178	7.27575	5.73921	5.08457	3.76301	5.46564	1.46008	3.86475	3.32844	3.7068	3.50255	3.60063	0.234333	4.3702	4.03494	4.22672	4.07503	4.17672	0.153164
C01772		o-Coumarate	163.043	15.1937	N.D.	N.D.	N.D.	N.D.	0	0	N.D.	N.D.	N.D.	N.D.	0	0	N.D.	N.D.	N.D.	N.D.	0	0	N.D.	N.D.	N.D.	N.D.	0	0
C00166		Phenylpyruvate	163.043	14.3807	N.D.	N.D.	N.D.	N.D.	0	0	N.D.	N.D.	N.D.	N.D.	0	0	N.D.	N.D.	N.D.	N.D.	0	0	N.D.	N.D.	N.D.	N.D.	0	0
C00811		p-Coumarate	163.043	15.0567	N.D.	N.D.	N.D.	N.D.	0	0	N.D.	N.D.	N.D.	N.D.	0	0	N.D.	N.D.	N.D.	N.D.	0	0	N.D.	N.D.	N.D.	N.D.	0	0
C01606		Phthalate	165.021	10.7513	1.12243	1.09472	N.D.	N.D.	0.554286	0.640135	0.824831	0.547236	1.07447	0.451528	0.724516	0.281945	0.635647	0.909647	0.530826	0.651854	0.681994	0.16097	N.D.	N.D.	N.D.	N.D.	0	0
C06337		Terephthalate	165.022	10.4523	2.41178	1.85483	N.D.	2.48605	1.68816	1.16016	1.73333	N.D.	N.D.	1.25303	0.74659	0.884106	N.D.	N.D.	N.D.	N.D.	0	0	1.60964	1.5217	N.D.	1.52495	1.16407	0.777115
C01198		3-(2-Hydroxyphenyl)propionate	165.059	15.3412	N.D.	N.D.	N.D.	N.D.	0	0	N.D.	N.D.	N.D.	N.D.	0	0	N.D.	N.D.	N.D.	N.D.	0	0	N.D.	N.D.	N.D.	N.D.	0	0
C05607		3-Phenyllactate	165.059	15.2043	N.D.	N.D.	N.D.	N.D.	0	0	N.D.	N.D.	N.D.	N.D.	0	0	N.D.	N.D.	N.D.	N.D.	0	0	N.D.	N.D.	N.D.	N.D.	0	0
C01744		3-(4-Hydroxyphenyl)propionate	165.059	15.7513	N.D.	N.D.	N.D.	N.D.	0	0	N.D.	N.D.	N.D.	N.D.	0	0	N.D.	N.D.	N.D.	N.D.	0	0	N.D.	N.D.	N.D.	N.D.	0	0
C03722		2,3-Pyridinedicarboxylate	166.017	10.6626	N.D.	N.D.	N.D.	N.D.	0	0	N.D.	N.D.	N.D.	N.D.	0	0	N.D.	N.D.	N.D.	N.D.	0	0	N.D.	N.D.	N.D.	N.D.	0	0
C06672	C00366	4-Hydroxy-3-methoxybenzoate + Urate	167.023	14.7787	438.102	167.14	162.728	347.104	278.769	136.606	303.317	391.64	230.796	520.177	361.482	124.573	1371.52	1684.32	1273.16	428.333	1189.33	536.765	2407.21	1508	766.244	1398.16	1519.9	675.838
C11527	C03198	4-Hydroxymandelate	167.038	15.2359	N.D.	N.D.	N.D.	N.D.	0	0	N.D.	N.D.	N.D.	N.D.	0	0	N.D.	N.D.	N.D.	N.D.	0	0	N.D.	N.D.	N.D.	N.D.	0	0	C05343
C00506		Cysteate	168	12.5307	N.D.	N.D.	N.D.	N.D.	0	0	N.D.	N.D.	N.D.	N.D.	0	0	N.D.	N.D.	N.D.	N.D.	0	0	N.D.	N.D.	N.D.	N.D.	0	0
C05672		2-Amino-3-phosphonopropionate	168.009	11.6526	N.D.	N.D.	N.D.	N.D.	0	0	N.D.	N.D.	N.D.	N.D.	0	0	N.D.	N.D.	N.D.	N.D.	0	0	N.D.	N.D.	N.D.	N.D.	0	0
C01571		Decanoate	171.142	16.7831	2.72737	N.D.	N.D.	6.56404	2.32285	3.10605	2.2045	2.69073	2.68835	2.46137	2.51124	0.231058	N.D.	N.D.	N.D.	N.D.	0	0	N.D.	2.75602	3.47457	2.63598	2.21664	1.52344
C06325		2-Quinolinecarboxylate	172.041	15.0443	N.D.	N.D.	N.D.	N.D.	0	0	1.94869	N.D.	N.D.	N.D.	0.487173	0.974345	N.D.	N.D.	N.D.	N.D.	0	0	2.82904	N.D.	N.D.	N.D.	0.707261	1.41452
C02710		N-Acetylleucine	172.1	16.45	N.D.	0.339566	0.620349	0.579483	0.38485	0.284899	0.5296	0.127622	0.45567	0.37126	0.371038	0.174696	0.724605	0.486045	0.582458	0.476473	0.567395	0.11522	0.72469	0.613941	N.D.	N.D.	0.334658	0.389065
C02734		Phenyl phosphate	173.004	11.5989	N.D.	N.D.	N.D.	N.D.	0	0	N.D.	N.D.	N.D.	N.D.	0	0	N.D.	N.D.	N.D.	N.D.	0	0	N.D.	N.D.	N.D.	N.D.	0	0
C02341		trans-Aconitate	173.012	8.98319	N.D.	N.D.	N.D.	N.D.	0	0	N.D.	N.D.	N.D.	N.D.	0	0	N.D.	N.D.	N.D.	N.D.	0	0	N.D.	N.D.	N.D.	N.D.	0	0
C00493		Shikimate	173.048	16.0558	N.D.	N.D.	N.D.	N.D.	0	0	N.D.	N.D.	N.D.	N.D.	0	0	N.D.	N.D.	N.D.	N.D.	0	0	N.D.	N.D.	N.D.	N.D.	0	0
C01042		N-Acetylaspartate	174.043	10.9384	36.5868	28.9158	26.0202	24.0324	28.8888	5.50979	23.5881	26.97	25.6817	26.1439	25.5959	1.4407	37.7542	33.0254	41.825	33.2829	36.4719	4.17726	46.1819	43.2432	32.874	37.861	40.04	5.8902
C00438		Carbamoylaspartate	175.039	10.7165	N.D.	N.D.	N.D.	N.D.	0	0	N.D.	N.D.	N.D.	N.D.	0	0	N.D.	N.D.	N.D.	N.D.	0	0	N.D.	N.D.	N.D.	N.D.	0	0
C00499		Allantoate	175.049	15.0265	N.D.	N.D.	N.D.	N.D.	0	0	N.D.	N.D.	N.D.	N.D.	0	0	N.D.	N.D.	N.D.	N.D.	0	0	17.0214	25.108	26.8177	25.8526	23.6999	4.50705
C02504		2-Isopropylmalate	175.064	11.2142	1.90071	1.73561	1.69569	1.2196	1.6379	0.292651	3.91884	2.28947	2.53177	1.57638	2.57911	0.980895	0.898969	0.80437	1.6702	2.76644	1.535	0.907944	2.50664	2.06854	2.85277	2.45485	2.4707	0.321069
C03145		N-Formylmethionine	176.042	15.2359	N.D.	N.D.	N.D.	N.D.	0	0	N.D.	N.D.	N.D.	N.D.	0	0	N.D.	N.D.	N.D.	N.D.	0	0	N.D.	N.D.	N.D.	N.D.	0	0
C01586		Hippurate	178.054	15.5411	N.D.	N.D.	N.D.	N.D.	0	0	N.D.	N.D.	N.D.	N.D.	0	0	N.D.	N.D.	N.D.	N.D.	0	0	N.D.	N.D.	N.D.	N.D.	0	0
C05582		Homovanillate	181.053	15.9613	N.D.	N.D.	N.D.	N.D.	0	0	N.D.	N.D.	N.D.	N.D.	0	0	N.D.	N.D.	N.D.	N.D.	0	0	N.D.	N.D.	N.D.	N.D.	0	0
C00847		4-Pyridoxate	182.048	15.1186	1.08767	N.D.	N.D.	N.D.	0.271917	0.543834	0.715116	N.D.	N.D.	N.D.	0.178779	0.357558	1.3067	0.76775	0.144364	N.D.	0.554703	0.60193	N.D.	N.D.	N.D.	N.D.	0	0
C02703		Serine O-sulfate	183.995	12.6695	N.D.	N.D.	N.D.	N.D.	0	0	N.D.	N.D.	N.D.	N.D.	0	0	N.D.	N.D.	N.D.	N.D.	0	0	N.D.	N.D.	N.D.	N.D.	0	0
C01005		O-Phosphoserine	184.004	11.8312	46.4671	41.2251	51.281	30.1525	42.2814	9.06901	85.2057	80.4471	82.5673	61.6202	77.46	10.7378	63.1666	69.7894	56.9439	98.1844	72.0211	18.2137	34.2559	58.6488	80.8968	39.7041	53.3764	21.1163
C17715		Undecanoate	185.157	17.363	N.D.	N.D.	1.05407	1.12693	0.545251	0.630304	1.45685	1.36438	1.45908	1.4711	1.43785	0.049381	N.D.	N.D.	N.D.	N.D.	0	0	N.D.	0.680981	N.D.	0.608849	0.322457	0.373504
C08261		Azelate	187.1	11.9383	4.33602	2.73159	3.54845	3.52122	3.53432	0.655103	3.71347	1.93931	2.30372	2.46403	2.60513	0.770822	4.45097	3.11086	4.26148	3.80798	3.90782	0.595873	3.26378	3.68912	3.67023	2.69723	3.33009	0.465296
C02774		10-Hydroxydecanoate	187.138	17.2885	N.D.	N.D.	N.D.	0.382712	0.0956781	0.191356	0.507148	0.155445	N.D.	N.D.	0.165648	0.239169	N.D.	N.D.	N.D.	N.D.	0	0	N.D.	N.D.	N.D.	N.D.	0	0
C00624		N-Acetylglutamate	188.06	11.4232	5.77589	5.02193	5.24532	4.95105	5.24855	0.373256	6.85652	5.48222	4.85993	5.20328	5.60049	0.875178	6.18887	5.80461	6.56632	8.78258	6.83559	1.33472	6.93082	6.53387	5.67708	5.62524	6.19175	0.645262
C05829		N-Carbamylglutamate	189.055	11.2013	N.D.	N.D.	N.D.	N.D.	0	0	N.D.	N.D.	N.D.	N.D.	0	0	N.D.	N.D.	N.D.	N.D.	0	0	N.D.	N.D.	N.D.	N.D.	0	0
C02712		N-Acetylmethionine	190.056	16.2447	N.D.	N.D.	N.D.	N.D.	0	0	0.612914	N.D.	N.D.	N.D.	0.153228	0.306457	N.D.	N.D.	N.D.	N.D.	0	0	1.26859	N.D.	N.D.	0.908506	0.544275	0.645439
C00296		Quinate	191.059	15.9823	N.D.	N.D.	N.D.	N.D.	0	0	N.D.	N.D.	N.D.	N.D.	0	0	N.D.	N.D.	N.D.	N.D.	0	0	N.D.	N.D.	N.D.	N.D.	0	0
C05598		Phenaceturate	192.07	16.0243	N.D.	N.D.	N.D.	N.D.	0	0	N.D.	N.D.	N.D.	N.D.	0	0	N.D.	N.D.	N.D.	N.D.	0	0	N.D.	N.D.	N.D.	N.D.	0	0
C00191	C16245	Glucuronate	193.038	16.2956	12.4314	10.6162	12.1255	12.2925	11.8664	0.842809	15.1794	14.9905	14.8711	14.2683	14.8273	0.393695	6.0922	6.62636	7.94604	9.65508	7.57992	1.58776	10.9198	9.80594	9.68843	10.501	10.2288	0.583762
C01494		trans-4-Hydroxy-3-methoxycinnamate	193.053	15.7724	N.D.	N.D.	N.D.	N.D.	0	0	N.D.	N.D.	N.D.	N.D.	0	0	N.D.	N.D.	N.D.	N.D.	0	0	N.D.	N.D.	N.D.	N.D.	0	0
C07588		o-Hydroxyhippurate	194.044	13.3439	3.19253	2.07545	N.D.	N.D.	1.317	1.58765	2.77415	1.17311	1.81906	1.72913	1.87386	0.664709	2.36268	1.84735	1.31611	N.D.	1.38153	1.01531	1.75312	2.31602	1.93879	N.D.	1.50198	1.02835
C00257		Gluconate	195.053	16.1899	1099.74	634.102	933.635	1386.09	1013.39	314.422	24.7873	25.3461	22.9044	20.5633	23.4003	2.16057	249.678	343.691	702.131	1037.61	583.278	360.203	21.7258	32.5459	59.6098	48.8574	40.6847	16.8388
C05584		4-Hydroxy-3-methoxymandelate	197.048	16.0767	N.D.	N.D.	N.D.	N.D.	0	0	N.D.	N.D.	N.D.	N.D.	0	0	N.D.	N.D.	N.D.	N.D.	0	0	N.D.	N.D.	N.D.	N.D.	0	0
C10833		Syringate	197.048	15.5622	N.D.	N.D.	N.D.	N.D.	0	0	N.D.	N.D.	N.D.	N.D.	0	0	N.D.	N.D.	N.D.	N.D.	0	0	N.D.	N.D.	N.D.	N.D.	0	0
C02679		Dodecanoate	199.173	18.2036	40.1093	36.4881	49.4876	38.3032	41.0971	5.78575	22.3157	16.333	23.6998	21.2572	20.9014	3.20565	14.6155	15.9774	8.6328	9.97115	12.2992	3.5476	13.9004	18.6312	16.382	17.0396	16.4883	1.96678
C05824		Cysteine S-sulfate	199.972	12.6802	N.D.	N.D.	N.D.	N.D.	0	0	N.D.	N.D.	N.D.	N.D.	0	0	N.D.	N.D.	N.D.	N.D.	0	0	N.D.	N.D.	N.D.	N.D.	0	0
C08277		Sebacate	201.116	12.2506	1.92965	1.24574	1.19638	1.66457	1.50908	0.350324	1.54746	0.797773	1.10939	1.48162	1.23406	0.348994	2.12219	1.23185	2.09105	1.08981	1.63373	0.549268	1.372	1.12571	2.00392	0.732917	1.30864	0.533028
C11284		3-Indolebutyrate	202.09	16.5063	N.D.	N.D.	N.D.	N.D.	0	0	N.D.	N.D.	N.D.	N.D.	0	0	N.D.	N.D.	N.D.	N.D.	0	0	N.D.	N.D.	N.D.	N.D.	0	0
C02470		Xanthurenate	204.033	11.7975	20.7973	18.7012	14.962	16.6656	17.7815	2.5256	29.7138	27.9634	33.8953	27.2287	29.7003	2.98462	27.0732	25.5482	14.4948	25.3176	23.1084	5.79499	22.8067	25.5882	17.8183	17.8721	21.0213	3.83932
C03519		N-Acetylphenylalanine	206.084	16.6528	0.626374	N.D.	N.D.	N.D.	0.156594	0.313187	0.40112	N.D.	N.D.	N.D.	0.10028	0.20056	0.296093	N.D.	N.D.	0.179212	0.118826	0.145269	N.D.	N.D.	N.D.	N.D.	0	0
C09816		Benzylsuccinate	207.07	11.7599	N.D.	N.D.	N.D.	N.D.	0	0	N.D.	N.D.	N.D.	N.D.	0	0	N.D.	N.D.	N.D.	N.D.	0	0	N.D.	N.D.	N.D.	N.D.	0	0
C00879		Mucate	209.03	11.1104	2.00751	N.D.	N.D.	N.D.	0.501879	1.00376	3.718	3.37077	3.95803	2.68822	3.43375	0.552404	N.D.	N.D.	N.D.	N.D.	0	0	1.99583	3.48602	5.425	3.13616	3.51075	1.42598
C00818		Saccharate	209.032	10.9543	2.98938	2.05491	2.96059	2.61425	2.65478	0.434728	3.67878	2.80753	3.45019	2.85137	3.19697	0.43488	N.D.	N.D.	3.56881	N.D.	0.892203	1.78441	N.D.	N.D.	N.D.	N.D.	0	0
-		3-Indoxyl sulfate	212.005	14.0206	N.D.	N.D.	N.D.	N.D.	0	0	N.D.	N.D.	N.D.	N.D.	0	0	N.D.	N.D.	N.D.	N.D.	0	0	N.D.	N.D.	N.D.	N.D.	0	0
C00672		2-Deoxyribose 1-phosphate	213.02	12.7122	N.D.	N.D.	N.D.	N.D.	0	0	N.D.	N.D.	N.D.	N.D.	0	0	N.D.	N.D.	N.D.	N.D.	0	0	N.D.	N.D.	N.D.	N.D.	0	0
C00864		Pantothenate	218.106	17.3652	35.9247	29.8275	35.6321	30.2194	32.9009	3.32862	29.7896	29.7009	23.713	24.7539	26.9893	3.21065	24.5934	28.6856	36.1225	35.9576	31.3398	5.67909	29.4277	36.851	27.37	31.3385	31.2468	4.07242
C00482		Sinapate	223.064	16.6422	N.D.	N.D.	N.D.	N.D.	0	0	N.D.	N.D.	N.D.	N.D.	0	0	N.D.	N.D.	N.D.	N.D.	0	0	N.D.	N.D.	N.D.	N.D.	0	0
C00931		Porphobilinogen	225.092	17.6967	3.27058	2.66629	N.D.	N.D.	1.48422	1.73149	3.98121	3.51686	N.D.	3.72182	2.80497	1.87961	3.85274	2.77081	N.D.	4.14864	2.69305	1.89052	4.11213	5.06349	5.50868	3.61453	4.57471	0.865471
C02678		Dodecanedioate	229.147	12.8432	1.20634	0.791109	0.647041	1.18124	0.956434	0.280505	1.123	0.465971	0.41794	0.996496	0.750851	0.360935	1.47224	0.372389	1.20803	0.766632	0.954821	0.485275	0.715626	0.778524	1.11152	0.400318	0.751498	0.291526
C06369		2-Deoxyglucose 6-phosphate	243.028	13.2355	N.D.	N.D.	N.D.	N.D.	0	0	9.32017	7.32531	5.38447	N.D.	5.50749	4.00785	N.D.	N.D.	N.D.	N.D.	0	0	3.97471	N.D.	5.06934	4.51714	3.3903	2.30395
C00120		Biotin	243.084	17.2894	N.D.	N.D.	N.D.	N.D.	0	0	N.D.	N.D.	N.D.	N.D.	0	0	N.D.	N.D.	N.D.	N.D.	0	0	N.D.	N.D.	N.D.	N.D.	0	0
C01096		Sorbitol 6-phosphate	261.04	13.3387	635.88	554.67	643.107	496.018	582.418	70.1812	525.815	570.078	527.265	403.459	506.654	71.7956	636.389	555.771	419.549	442.712	513.605	101.203	555.378	587.711	456.193	520.804	530.021	56.2926
C04037		Galacturonate 1-phosphate	273.005	11.2336	N.D.	N.D.	N.D.	N.D.	0	0	N.D.	N.D.	N.D.	N.D.	0	0	N.D.	N.D.	N.D.	N.D.	0	0	N.D.	N.D.	N.D.	N.D.	0	0
C03406		Argininosuccinate	289.119	18.4645	53.2742	42.662	45.1925	45.4043	46.6333	4.59922	34.4876	37.9002	31.0851	40.749	36.0555	4.18708	35.1427	31.3121	35.0839	32.8996	33.6096	1.8535	32.4736	47.7306	43.428	44.6896	42.0805	6.65428
C02713		N-Acetylmuramate	292.107	18.6911	N.D.	N.D.	N.D.	N.D.	0	0	N.D.	N.D.	N.D.	N.D.	0	0	N.D.	N.D.	N.D.	N.D.	0	0	N.D.	N.D.	N.D.	N.D.	0	0
C04501	C04256	N-Acetylglucosamine 1-phosphate	300.053	13.9253	21.9452	20.5861	20.9787	20.2884	20.9496	0.721465	20.1194	20.5525	20.1142	19.0165	19.9506	0.655727	10.643	10.2482	12.8333	17.264	12.7472	3.21879	13.4353	13.2772	14.7072	12.1225	13.3855	1.05768
C00357		N-Acetylglucosamine 6-phosphate	300.053	14.3956	53.1766	48.8463	53.5863	53.4838	52.2733	2.29124	55.7934	53.451	51.5983	51.3667	53.0524	2.05166	33.8803	29.3494	27.207	38.6041	32.2602	5.06222	25.4482	30.5646	29.7029	29.1879	28.7259	2.25775
C02354		2',3'-cCMP	304.038	17.529	N.D.	N.D.	N.D.	N.D.	0	0	N.D.	N.D.	N.D.	N.D.	0	0	N.D.	N.D.	N.D.	N.D.	0	0	N.D.	N.D.	N.D.	N.D.	0	0
C00239		dCMP	306.054	13.6598	N.D.	N.D.	N.D.	N.D.	0	0	N.D.	N.D.	N.D.	N.D.	0	0	N.D.	N.D.	N.D.	N.D.	0	0	N.D.	N.D.	N.D.	N.D.	0	0
C00365		dUMP	307.037	13.4579	N.D.	N.D.	N.D.	N.D.	0	0	N.D.	N.D.	N.D.	N.D.	0	0	N.D.	N.D.	N.D.	N.D.	0	0	N.D.	N.D.	N.D.	N.D.	0	0
C00270		N-Acetylneuraminate	308.103	18.9495	N.D.	N.D.	N.D.	N.D.	0	0	N.D.	N.D.	N.D.	N.D.	0	0	N.D.	N.D.	N.D.	N.D.	0	0	N.D.	N.D.	N.D.	N.D.	0	0
C01182	C01151	Ribulose 1,5-diphosphate	308.983	10.6396	2.9466	5.03117	5.76689	N.D.	3.43616	2.58349	2.14364	3.07461	3.88013	3.72493	3.20583	0.78943	N.D.	N.D.	N.D.	N.D.	0	0	1.46241	N.D.	N.D.	N.D.	0.365602	0.731204
C00968		3',5'-Cyclic dAMP	312.053	17.4873	N.D.	N.D.	N.D.	N.D.	0	0	N.D.	N.D.	N.D.	N.D.	0	0	N.D.	N.D.	N.D.	N.D.	0	0	N.D.	N.D.	N.D.	N.D.	0	0
C00364		dTMP	321.052	13.889	2.11902	N.D.	N.D.	N.D.	0.529754	1.05951	N.D.	N.D.	1.21131	N.D.	0.302826	0.605653	2.06095	N.D.	N.D.	N.D.	0.515238	1.03048	1.08294	N.D.	N.D.	N.D.	0.270735	0.54147
C00055		CMP	322.048	13.8601	31.1242	23.2031	26.2477	22.7787	25.8384	3.84765	23.6774	22.8034	26.1685	20.1421	23.1979	2.48648	33.0664	27.7636	23.0855	22.7868	26.6756	4.83176	27.7903	28.4131	21.0912	24.576	25.4676	3.36741
C00105		UMP	323.032	13.6311	97.4671	88.2645	94.2849	63.4682	85.8712	15.4151	90.8029	91.3657	89.4983	60.7948	83.1155	14.901	115.866	103.059	84.3808	89.2162	98.1305	14.2286	108.148	115.293	87.6321	103.795	103.717	11.7242
C00575		cAMP	328.043	17.8629	N.D.	N.D.	N.D.	N.D.	0	0	0.842205	0.505692	0.503324	0.70864	0.639965	0.165647	1.1335	N.D.	N.D.	N.D.	0.283376	0.566751	N.D.	N.D.	N.D.	N.D.	0	0
C01204		Phytate	328.929	10.6626	N.D.	N.D.	N.D.	N.D.	0	0	N.D.	N.D.	N.D.	N.D.	0	0	N.D.	N.D.	N.D.	N.D.	0	0	N.D.	N.D.	N.D.	N.D.	0	0
C00943		cIMP	329.033	16.569	N.D.	N.D.	N.D.	N.D.	0	0	N.D.	N.D.	N.D.	N.D.	0	0	N.D.	N.D.	N.D.	N.D.	0	0	N.D.	N.D.	N.D.	N.D.	0	0
C00360		dAMP	330.063	14.116	N.D.	N.D.	1.00942	N.D.	0.252356	0.504711	N.D.	N.D.	N.D.	N.D.	0	0	1.30827	N.D.	N.D.	N.D.	0.327067	0.654134	0.717024	N.D.	N.D.	N.D.	0.179256	0.358512
C00942		cGMP	344.044	17.5952	N.D.	N.D.	N.D.	N.D.	0	0	N.D.	N.D.	N.D.	N.D.	0	0	N.D.	N.D.	N.D.	N.D.	0	0	N.D.	N.D.	N.D.	N.D.	0	0
C00020		AMP	346.06	14.2385	605.032	468.286	574.242	475.492	530.763	69.1968	386.395	360.942	448.243	342.31	384.472	46.194	682.253	606.32	435.369	486.144	552.521	112.332	440.503	468.761	436.983	455.81	450.514	14.6549
C01367		3'-AMP	346.06	13.7342	N.D.	N.D.	N.D.	N.D.	0	0	N.D.	N.D.	N.D.	N.D.	0	0	N.D.	N.D.	N.D.	N.D.	0	0	N.D.	N.D.	N.D.	N.D.	0	0
C00130		IMP	347.043	13.9052	80.3985	52.3964	73.2138	106.591	78.1499	22.3722	46.2015	48.0975	54.2523	81.15	57.4253	16.1855	81.6464	66.2495	54.7394	69.139	67.9436	11.0516	70.7161	69.8496	85.4074	88.6318	78.6512	9.75862
C00584		Prostaglandin E2	351.222	20.2979	N.D.	N.D.	N.D.	N.D.	0	0	N.D.	N.D.	N.D.	N.D.	0	0	N.D.	N.D.	N.D.	N.D.	0	0	N.D.	N.D.	N.D.	N.D.	0	0
C00639		Prostaglandin F2alpha	353.238	20.4311	N.D.	N.D.	N.D.	N.D.	0	0	N.D.	N.D.	N.D.	N.D.	0	0	N.D.	N.D.	N.D.	N.D.	0	0	N.D.	N.D.	N.D.	N.D.	0	0
C00144		GMP	362.054	14.414	69.5398	54.8852	72.6078	59.1726	64.0514	8.38961	48.0942	46.2286	52.7674	44.2546	47.8362	3.64216	82.2985	69.7372	52.5016	62.7142	66.8129	12.5162	52.9691	59.1579	58.8045	59.2668	57.5496	3.06001
C00655		XMP	363.038	11.674	N.D.	N.D.	N.D.	N.D.	0	0	N.D.	N.D.	N.D.	N.D.	0	0	N.D.	N.D.	N.D.	N.D.	0	0	N.D.	N.D.	N.D.	N.D.	0	0
C01103		Orotidine 5'-monophosphate	367.023	11.7062	N.D.	N.D.	N.D.	N.D.	0	0	N.D.	N.D.	N.D.	N.D.	0	0	N.D.	N.D.	N.D.	N.D.	0	0	N.D.	N.D.	N.D.	N.D.	0	0
C02273		Digalacturonate	369.07	13.8721	N.D.	N.D.	N.D.	N.D.	0	0	N.D.	N.D.	N.D.	N.D.	0	0	N.D.	N.D.	N.D.	N.D.	0	0	N.D.	N.D.	N.D.	N.D.	0	0
C00005		NADPH	371.544	12.4077	16.773	13.5581	16.2734	11.9356	14.635	2.28778	31.1648	31.7795	37.7475	22.4238	30.7789	6.31188	N.D.	4.05245	N.D.	6.52759	2.64501	3.21701	6.17228	19.3933	12.5704	17.9006	14.0092	5.98942
C00010		CoA	382.556	12.9186	N.D.	N.D.	3.16357	1.94032	1.27597	1.5557	6.22181	3.29366	4.50762	2.85755	4.22016	1.50603	1.70974	1.36607	2.46019	1.7049	1.81023	0.462213	3.67366	5.23611	3.4754	5.40353	4.44718	1.0132
C00705		dCDP	386.017	12.1876	N.D.	N.D.	N.D.	N.D.	0	0	0.985153	N.D.	N.D.	N.D.	0.246288	0.492576	N.D.	N.D.	N.D.	N.D.	0	0	N.D.	N.D.	N.D.	N.D.	0	0
C01346		dUDP	387.004	12.0814	N.D.	N.D.	N.D.	N.D.	0	0	N.D.	N.D.	N.D.	N.D.	0	0	N.D.	N.D.	N.D.	N.D.	0	0	N.D.	N.D.	N.D.	N.D.	0	0
C00119		PRPP	388.948	10.413	N.D.	N.D.	N.D.	N.D.	0	0	N.D.	N.D.	N.D.	N.D.	0	0	N.D.	N.D.	N.D.	N.D.	0	0	N.D.	N.D.	N.D.	N.D.	0	0
C00363		dTDP	401.017	12.3898	N.D.	N.D.	1.6368	N.D.	0.4092	0.818401	1.39871	1.77776	1.72696	N.D.	1.22586	0.834327	1.95484	N.D.	N.D.	N.D.	0.48871	0.97742	N.D.	N.D.	N.D.	N.D.	0	0
C00112		CDP	402.015	12.2874	15.0178	11.4607	11.2789	10.4433	12.0502	2.0274	13.8079	15.72	12.9537	11.093	13.3937	1.92095	10.8787	8.9821	10.8604	8.80573	9.88175	1.14294	11.7299	14.2099	11.0261	10.196	11.7905	1.73048
C00015		UDP	402.999	12.1835	17.4623	16.8866	17.0689	15.4283	16.7115	0.888579	20.9813	22.7259	15.3899	16.4988	18.8989	3.51452	10.4778	9.96257	9.81331	13.0601	10.8284	1.51475	11.7383	14.613	10.17	10.3061	11.7068	2.06322
C00695		Cholate	407.284	20.7179	N.D.	N.D.	N.D.	N.D.	0	0	N.D.	N.D.	N.D.	N.D.	0	0	N.D.	N.D.	N.D.	N.D.	0	0	N.D.	N.D.	N.D.	N.D.	0	0
C00206		dADP	410.026	12.6222	N.D.	N.D.	N.D.	N.D.	0	0	1.6342	1.17631	0.969632	N.D.	0.945036	0.68851	N.D.	1.35932	N.D.	1.82402	0.795836	0.938331	N.D.	N.D.	N.D.	N.D.	0	0
C02557		Methylmalonyl CoA	410.57	12.1242	N.D.	N.D.	N.D.	N.D.	0	0	N.D.	N.D.	N.D.	N.D.	0	0	N.D.	N.D.	N.D.	N.D.	0	0	N.D.	N.D.	N.D.	N.D.	0	0
C01260		P1, P4-Di(adenosine-5') tetraphosphate	417.022	12.8616	N.D.	N.D.	N.D.	N.D.	0	0	N.D.	N.D.	N.D.	N.D.	0	0	N.D.	N.D.	N.D.	N.D.	0	0	N.D.	N.D.	N.D.	N.D.	0	0
C00630		Isobutyryl CoA	417.577	13.426	N.D.	N.D.	N.D.	N.D.	0	0	N.D.	N.D.	N.D.	N.D.	0	0	N.D.	N.D.	N.D.	N.D.	0	0	N.D.	N.D.	N.D.	N.D.	0	0
C00689		Trehalose 6-phosphate	421.078	15.6014	118.154	75.3159	92.455	86.7361	93.1651	18.1186	82.0797	81.268	62.3565	74.2643	74.9921	9.12523	87.059	77.4672	79.5783	94.7538	84.7146	7.8568	125.077	146.84	144.211	130.891	136.755	10.4569
C00083		Malonyl CoA	425.556	11.9921	N.D.	N.D.	N.D.	N.D.	0	0	N.D.	N.D.	N.D.	N.D.	0	0	N.D.	N.D.	N.D.	N.D.	0	0	N.D.	N.D.	N.D.	N.D.	0	0
C00224		Adenosine 5'-phosphosulfate	426.016	13.2664	N.D.	N.D.	N.D.	N.D.	0	0	N.D.	N.D.	N.D.	N.D.	0	0	N.D.	N.D.	N.D.	N.D.	0	0	N.D.	N.D.	N.D.	N.D.	0	0
C00054		Adenosine 3',5'-diphosphate	426.024	11.3585	1.95873	3.68783	4.59855	3.42538	3.41762	1.09484	10.9916	4.89556	7.48301	6.84367	7.55345	2.54256	N.D.	N.D.	N.D.	N.D.	0	0	N.D.	N.D.	0.861619	1.79514	0.66419	0.856412
C00008		ADP	426.026	12.6857	547.744	463.144	453.239	412.4	469.132	56.8237	440.738	445.355	408.277	356.077	412.612	41.1431	394.614	384.835	339.748	404.276	380.868	28.5396	456.265	487.743	398.414	413.165	438.897	40.7781
C00104		IDP	427.01	12.5491	3.33239	3.8267	N.D.	N.D.	1.78977	2.07648	N.D.	3.28952	3.66092	N.D.	1.73761	2.01214	N.D.	N.D.	N.D.	N.D.	0	0	N.D.	N.D.	N.D.	N.D.	0	0
C00504		Folate	440.135	13.2452	N.D.	N.D.	N.D.	N.D.	0	0	N.D.	N.D.	N.D.	N.D.	0	0	N.D.	N.D.	N.D.	N.D.	0	0	N.D.	N.D.	N.D.	N.D.	0	0
C00035		GDP	442.02	12.8802	43.0335	40.4007	37.1841	41.6795	40.5745	2.50287	40.6223	40.6587	31.0412	35.5398	36.9655	4.62394	24.6769	21.4581	19.7221	25.0406	22.7244	2.56867	23.0896	29.7599	23.2572	21.5886	24.4238	3.63564
C03794		Adenylosuccinate	462.07	11.2092	22.1714	17.821	27.4622	28.4512	23.9764	4.94374	32.0224	26.5932	31.8399	33.8156	31.0678	3.11338	8.47159	9.17031	10.6555	8.32385	9.15532	1.06609	13.7644	34.6448	25.6635	34.5813	27.1635	9.87892
C01921		Glycocholate	464.305	21.3615	N.D.	N.D.	N.D.	N.D.	0	0	N.D.	N.D.	N.D.	N.D.	0	0	N.D.	N.D.	N.D.	N.D.	0	0	N.D.	N.D.	N.D.	N.D.	0	0
C00458		dCTP	465.986	11.7832	N.D.	N.D.	N.D.	N.D.	0	0	N.D.	N.D.	N.D.	N.D.	0	0	N.D.	N.D.	N.D.	N.D.	0	0	N.D.	N.D.	N.D.	N.D.	0	0
C00460		dUTP	466.97	11.7277	N.D.	N.D.	N.D.	N.D.	0	0	N.D.	N.D.	N.D.	N.D.	0	0	N.D.	N.D.	N.D.	N.D.	0	0	N.D.	N.D.	N.D.	N.D.	0	0
C00459		dTTP	480.986	11.96	N.D.	N.D.	N.D.	N.D.	0	0	N.D.	N.D.	N.D.	N.D.	0	0	N.D.	N.D.	N.D.	N.D.	0	0	N.D.	N.D.	N.D.	N.D.	0	0
C00063		CTP	481.981	11.9005	6.6195	7.67218	6.09127	5.99098	6.59348	0.770174	10.7401	14.1325	8.08218	11.5399	11.1237	2.4916	2.17529	2.71002	2.88523	5.00013	3.19267	1.24224	5.29793	7.21212	4.66404	3.99597	5.29252	1.38575
C00075		UTP	482.964	11.8173	11.3631	9.27929	8.3914	5.56786	8.65041	2.40301	15.77	23.1945	8.88216	14.0261	15.4682	5.92292	2.80766	3.40753	3.00503	6.50512	3.93134	1.73392	4.36801	9.7285	3.90071	4.51588	5.62828	2.74603
C00131		dATP	489.997	12.174	N.D.	N.D.	N.D.	N.D.	0	0	N.D.	N.D.	N.D.	N.D.	0	0	N.D.	N.D.	N.D.	N.D.	0	0	N.D.	N.D.	N.D.	N.D.	0	0
C01345		dITP	490.98	12.0814	N.D.	N.D.	N.D.	N.D.	0	0	N.D.	N.D.	N.D.	N.D.	0	0	N.D.	N.D.	N.D.	N.D.	0	0	N.D.	N.D.	N.D.	N.D.	0	0
C00002		ATP	505.991	12.2271	330.805	303.898	291.228	231.143	289.268	42.1177	417.458	489.031	301.856	349.897	389.56	81.5227	127.038	126.472	109.086	169.897	133.123	25.8931	220.183	305.563	169.327	217.219	228.073	56.6742
C00286		dGTP	505.992	12.4002	N.D.	N.D.	7.03609	N.D.	1.75902	3.51805	6.74021	N.D.	N.D.	N.D.	1.68505	3.37011	N.D.	N.D.	N.D.	N.D.	0	0	N.D.	N.D.	N.D.	N.D.	0	0
C00081		ITP	506.976	12.06	N.D.	N.D.	N.D.	N.D.	0	0	N.D.	N.D.	N.D.	N.D.	0	0	N.D.	N.D.	N.D.	N.D.	0	0	N.D.	N.D.	N.D.	N.D.	0	0
C05122		Taurocholate	514.288	21.3513	N.D.	N.D.	N.D.	N.D.	0	0	N.D.	N.D.	N.D.	N.D.	0	0	N.D.	N.D.	N.D.	N.D.	0	0	N.D.	N.D.	N.D.	N.D.	0	0
C00044		GTP	521.987	12.3398	N.D.	N.D.	N.D.	N.D.	0	0	N.D.	N.D.	N.D.	N.D.	0	0	N.D.	N.D.	N.D.	N.D.	0	0	N.D.	N.D.	N.D.	N.D.	0	0
C00700		XTP	522.97	10.986	N.D.	N.D.	N.D.	N.D.	0	0	N.D.	N.D.	N.D.	N.D.	0	0	N.D.	N.D.	N.D.	N.D.	0	0	N.D.	N.D.	N.D.	N.D.	0	0
C00307		CDP-choline	547.121	20.6618	4.30888	3.69609	6.56473	6.60744	5.29428	1.51258	4.29615	3.11983	4.63677	N.D.	3.01319	2.11129	8.58697	8.22283	5.1396	8.32897	7.56959	1.6272	5.18445	1.99665	6.83063	7.38343	5.34879	2.42208
C00301	C01882	ADP-ribose	558.066	15.3938	N.D.	N.D.	N.D.	N.D.	0	0	N.D.	N.D.	N.D.	N.D.	0	0	N.D.	N.D.	N.D.	N.D.	0	0	N.D.	N.D.	N.D.	N.D.	0	0
C00842		TDP-glucose	563.071	15.3412	N.D.	N.D.	N.D.	N.D.	0	0	N.D.	N.D.	N.D.	N.D.	0	0	N.D.	N.D.	N.D.	N.D.	0	0	N.D.	N.D.	N.D.	N.D.	0	0
C00029		UDP-glucose	565.05	15.2376	73.9851	67.9459	65.7459	47.4877	63.7912	11.4134	69.9489	71.7072	66.047	51.9404	64.9109	8.96469	58.989	56.5889	52.9735	62.891	57.8606	4.16653	58.9684	66.8598	54.1429	56.2005	59.0429	5.57372
C00167		UDP-glucuronate	579.029	12.5841	6.78041	5.39648	5.69029	5.71108	5.89457	0.607786	5.12346	4.54422	4.32157	4.7412	4.68261	0.340238	3.11223	4.12681	3.42792	5.13329	3.95006	0.895521	4.19206	4.3519	4.73561	3.33697	4.15414	0.5906
C00498		ADP-glucose	588.077	15.8214	N.D.	1.52279	1.26131	N.D.	0.696024	0.810757	1.9569	1.13223	1.47259	1.51898	1.52017	0.338376	1.42349	1.67851	1.36055	1.52572	1.49707	0.138798	1.66666	2.11645	N.D.	1.74708	1.38255	0.942275
C00096		GDP-mannose	604.07	15.8766	6.31426	5.40603	4.91807	5.13284	5.4428	0.614332	4.80949	5.63534	4.79115	4.3777	4.90342	0.527104	5.98176	4.67011	6.10565	7.08873	5.96156	0.993235	7.1686	7.16386	5.16601	5.29934	6.19945	1.11767
C00043		UDP-N-acetylglucosamine	606.076	15.5663	201.545	171.246	162.111	159.088	173.498	19.3993	191.621	187.264	168.532	154.034	175.363	17.3931	141.693	132.948	115.745	122.505	128.222	11.4333	153.411	169.703	139.044	155.287	154.361	12.5398
C00128		CMP-N-acetylneuraminate	613.142	16.0977	N.D.	N.D.	N.D.	N.D.	0	0	N.D.	N.D.	N.D.	N.D.	0	0	N.D.	N.D.	N.D.	N.D.	0	0	N.D.	N.D.	N.D.	N.D.	0	0
C00003		NAD+	662.103	21.962	160.69	125.597	135.794	120.548	135.657	17.853	122.944	137.2	109.91	103.177	118.308	15.032	173.374	161.198	103.615	116.513	138.675	33.8212	88.8195	104.554	89.4859	93.5521	94.1029	7.27467
C00857		Deamido-NAD+	663.087	15.7513	N.D.	N.D.	N.D.	N.D.	0	0	N.D.	N.D.	N.D.	N.D.	0	0	N.D.	N.D.	N.D.	N.D.	0	0	N.D.	N.D.	N.D.	N.D.	0	0
C00004		NADH	664.119	16.0833	12.4608	6.82146	12.2222	6.35185	9.46407	3.3295	7.64488	12.0913	7.91226	10.9918	9.66005	2.22112	15.5379	9.18448	7.32461	7.7635	9.95263	3.80721	11.5709	18.5273	8.49536	15.2296	13.4558	4.35987
C00006		NADP+	742.067	14.099	11.6493	9.29203	7.23878	7.53326	8.92835	2.02788	5.99694	6.44915	6.48846	5.36267	6.07431	0.524229	12.6991	11.6867	7.11218	11.0495	10.6369	2.44599	5.08782	7.07658	7.69442	6.70484	6.64091	1.11293
C00016		FAD	784.151	16.8129	7.37061	8.12211	6.45075	7.54334	7.3717	0.692994	7.52276	7.31158	7.59569	6.21078	7.1602	0.64431	10.8201	5.83375	5.86616	6.54713	7.26679	2.39162	8.64208	11.434	9.28977	11.4136	10.1949	1.4435
N.D.	: Not detected
	: S/N＜10(instability ; limt of quantitative analysis)
can't good separation ，mix two peaks ．

## Sheet: SHEET B .Cation results
Table S1 - Metabolome analysis, sheet B: Results of Cation
Concentration in Drosophila [nmol g-1]
KEGG ID		Compound Name	Ave m/z	Ave CorMT	A						B						C						D						KEGG ID (others)		Sample Group
					30.78	34.25	26.39	25.8	AVERAGE	STDEV	42.48	41.3	37.26	40.28	AVERAGE	STDEV	32.1	34.27	34.76	27.88	AVERAGE	STDEV	37.26	33.93	29.92	36.1	AVERAGE	STDEV			Sample Weight [mg]
					A1	A2	A3	A4			B1	B2	B3	B4			C1	C2	C3	C4			D1	D2	D3	D4					Sample Name
C00086		Urea	61.0416	26.0062	532.667	680.366	808.031	394.866	603.982	179.152	818.736	789.16	860.848	783.96	813.176	35.279	235.718	387.501	165.94	N.D.	197.29	160.793	N.D.	252.57	93.8864	N.D.	86.6141	119.161
C00481		Pyrazole	69.0474	9.63365	N.D.	N.D.	N.D.	N.D.	0	0	N.D.	N.D.	N.D.	N.D.	0	0	N.D.	N.D.	N.D.	N.D.	0	0	N.D.	N.D.	N.D.	N.D.	0	0
C05670		3-Aminopropionitrile	71.0625	8.8603	N.D.	N.D.	N.D.	N.D.	0	0	N.D.	N.D.	N.D.	N.D.	0	0	N.D.	N.D.	N.D.	N.D.	0	0	N.D.	N.D.	N.D.	N.D.	0	0
C02294		Methylguanidine	74.0729	8.61723	N.D.	N.D.	N.D.	N.D.	0	0	N.D.	N.D.	N.D.	N.D.	0	0	N.D.	N.D.	N.D.	N.D.	0	0	N.D.	N.D.	N.D.	N.D.	0	0
C02787		Isobutylamine	74.098	9.82147	N.D.	N.D.	N.D.	N.D.	0	0	N.D.	N.D.	N.D.	N.D.	0	0	N.D.	N.D.	N.D.	N.D.	0	0	N.D.	N.D.	N.D.	N.D.	0	0
C00986		1,3-Diaminopropane	75.0931	6.21982	N.D.	N.D.	N.D.	N.D.	0	0	N.D.	N.D.	N.D.	N.D.	0	0	N.D.	N.D.	N.D.	N.D.	0	0	N.D.	N.D.	N.D.	N.D.	0	0
C00037		Gly	76.0414	11.3821	1299.45	1231.68	1432.17	1365.56	1332.22	86.1828	1915.28	1788.31	1904.11	1893.01	1875.18	58.6191	1932.54	2025.32	2314.4	2438.89	2177.79	238.209	1980.42	2559.87	2035.04	2150.94	2181.57	262.032
C01104		Trimethylamine N-oxide	76.0778	9.16963	N.D.	N.D.	N.D.	N.D.	0	0	N.D.	N.D.	N.D.	N.D.	0	0	N.D.	N.D.	N.D.	N.D.	0	0	N.D.	N.D.	N.D.	N.D.	0	0
C05771		Isopropanolamine	76.0778	9.7331	N.D.	N.D.	N.D.	N.D.	0	0	N.D.	N.D.	N.D.	N.D.	0	0	N.D.	N.D.	N.D.	N.D.	0	0	N.D.	N.D.	N.D.	N.D.	0	0	C03194
C07044		Hydroxyurea	77.0348	26.9901	N.D.	N.D.	N.D.	N.D.	0	0	N.D.	N.D.	N.D.	N.D.	0	0	N.D.	N.D.	N.D.	N.D.	0	0	N.D.	N.D.	N.D.	N.D.	0	0
C01008		Trimethylsulfonium	77.043	8.14217	N.D.	N.D.	N.D.	N.D.	0	0	N.D.	N.D.	N.D.	N.D.	0	0	N.D.	N.D.	N.D.	N.D.	0	0	N.D.	N.D.	N.D.	N.D.	0	0
C01678		Cysteamine	78.0385	8.92658	N.D.	N.D.	N.D.	N.D.	0	0	N.D.	N.D.	N.D.	N.D.	0	0	N.D.	N.D.	N.D.	N.D.	0	0	N.D.	N.D.	N.D.	N.D.	0	0
C02640		Isoamylamine	88.1134	10.3076	N.D.	N.D.	N.D.	N.D.	0	0	N.D.	N.D.	N.D.	N.D.	0	0	N.D.	N.D.	N.D.	N.D.	0	0	N.D.	N.D.	N.D.	N.D.	0	0
C00134		Putrescine(1,4-Butanediamine)	89.1088	6.6391	33.1801	37.9942	36.9148	38.0132	36.5256	2.28864	23.6179	16.4054	19.6962	22.3164	20.509	3.18498	18.7211	22.0744	13.6337	15.5479	17.4943	3.70476	16.8732	13.4385	12.2964	16.1964	14.7012	2.1856
C00213		Sarcosine	90.057	12.8483	78.7571	70.446	65.0418	66.9818	70.3067	6.06089	145.473	129.267	126.892	148.179	137.453	10.9227	58.2679	73.0292	58.0954	83.5793	68.243	12.3907	63.2099	72.9296	60.5957	69.7445	66.6199	5.70072
C00099		beta-Ala	90.057	10.1169	1599.83	1435.28	1667.55	1403	1526.42	127.602	2162.68	1760.95	1707.56	1709.45	1835.16	219.742	1005.05	938.216	981.71	1405.87	1082.71	217.213	457.444	649.075	517.395	595.407	554.83	84.4869
C00041		Ala	90.0574	12.2812	6654.76	6479.69	7845.05	7582.59	7140.52	674.399	4850.67	4106.86	4389.08	5164.38	4627.75	471.153	13623.8	16025.4	11512.3	16592.8	14438.6	2337.06	7793.49	9453.95	8419.94	11183.2	9212.64	1481.4	C00133
C06057		3-Aminopropane-1,2-diol	92.0724	10.1529	N.D.	N.D.	N.D.	N.D.	0	0	N.D.	N.D.	N.D.	N.D.	0	0	N.D.	N.D.	N.D.	N.D.	0	0	N.D.	N.D.	N.D.	N.D.	0	0
C00292		Aniline	94.0671	9.943	N.D.	N.D.	N.D.	N.D.	0	0	N.D.	N.D.	N.D.	N.D.	0	0	N.D.	N.D.	N.D.	N.D.	0	0	N.D.	N.D.	N.D.	N.D.	0	0
C05562		4-Hydroxymethylimidazole	99.0569	9.6668	N.D.	N.D.	N.D.	N.D.	0	0	N.D.	N.D.	N.D.	N.D.	0	0	N.D.	N.D.	N.D.	N.D.	0	0	N.D.	N.D.	N.D.	N.D.	0	0
C11118		1-Methyl-2-pyrrolidinone	100.077	26.8133	N.D.	N.D.	N.D.	N.D.	0	0	N.D.	N.D.	N.D.	N.D.	0	0	N.D.	N.D.	N.D.	N.D.	0	0	N.D.	N.D.	N.D.	N.D.	0	0
C00571		Cyclohexylamine	100.114	10.628	N.D.	N.D.	N.D.	N.D.	0	0	N.D.	N.D.	N.D.	N.D.	0	0	N.D.	N.D.	N.D.	N.D.	0	0	N.D.	N.D.	N.D.	N.D.	0	0
C01234		1-Aminocyclopropane-1-carboxylate	102.056	12.1084	N.D.	N.D.	N.D.	N.D.	0	0	N.D.	N.D.	N.D.	N.D.	0	0	N.D.	N.D.	N.D.	N.D.	0	0	N.D.	N.D.	N.D.	N.D.	0	0
C00576		Betaine aldehyde	102.091	10.2855	N.D.	N.D.	N.D.	N.D.	0	0	N.D.	N.D.	N.D.	N.D.	0	0	N.D.	N.D.	N.D.	N.D.	0	0	N.D.	N.D.	N.D.	N.D.	0	0
C00750		Spermine	102.117	6.28434	N.D.	N.D.	N.D.	N.D.	0	0	N.D.	N.D.	N.D.	N.D.	0	0	N.D.	N.D.	N.D.	N.D.	0	0	N.D.	N.D.	N.D.	N.D.	0	0
C08306		Hexylamine	102.129	10.7053	N.D.	N.D.	N.D.	N.D.	0	0	N.D.	N.D.	N.D.	N.D.	0	0	N.D.	N.D.	N.D.	N.D.	0	0	N.D.	N.D.	N.D.	N.D.	0	0
C01672		Cadaverine	103.124	7.01528	N.D.	N.D.	N.D.	N.D.	0	0	N.D.	N.D.	N.D.	N.D.	0	0	N.D.	N.D.	N.D.	N.D.	0	0	N.D.	N.D.	N.D.	N.D.	0	0
C02721		N-Methylalanine	104.072	13.8681	17.5416	13.1963	17.0264	15.3132	15.7694	1.96213	12.8443	15.2058	12.5166	14.0365	13.6508	1.22523	9.67882	12.734	34.6594	34.0395	22.7779	13.4221	19.7591	27.4149	22.2441	28.2652	24.4208	4.09117
C00334		GABA	104.072	10.5951	88.9923	69.5246	91.099	92.6167	85.5582	10.7918	75.332	58.0645	70.537	67.9433	67.9692	7.278	65.4629	58.0814	56.8024	74.9736	63.8301	8.35224	39.333	44.1844	43.0865	50.59	44.2985	4.6805
C05145		3-Aminoisobutyrate	104.072	10.8016	82.7304	77.8138	96.3871	75.665	83.1491	9.30766	134.954	114.747	99.3397	98.4482	111.872	17.1103	94.9046	102.313	83.9669	142.339	105.881	25.4467	19.2151	29.5745	29.8287	34.0581	28.1691	6.31358
C02356		2AB	104.072	13.0783	19.7431	17.4508	22.8899	16.2233	19.0768	2.93087	26.4947	22.9612	26.8307	27.2391	25.8814	1.97047	35.9731	54.2339	28.8476	66.615	46.4174	17.1932	26.7323	31.8202	35.0927	49.292	35.7343	9.67091	C02261
C01026		N,N-Dimethylglycine	104.073	14.6495	N.D.	N.D.	N.D.	N.D.	0	0	N.D.	N.D.	N.D.	N.D.	0	0	N.D.	N.D.	N.D.	N.D.	0	0	N.D.	N.D.	N.D.	N.D.	0	0
C00114		Choline	104.109	9.50499	114.556	90.426	97.2775	96.4711	99.6825	10.376	123.522	104.587	98.3175	104.479	107.726	10.9305	115.134	92.6244	82.0588	84.5106	93.582	15.0609	111.266	124.979	94.8239	94.5529	106.405	14.6425
C06393		2,3-Diaminopropionate	105.068	9.90201	N.D.	N.D.	N.D.	N.D.	0	0	N.D.	N.D.	N.D.	N.D.	0	0	N.D.	N.D.	N.D.	N.D.	0	0	8.67171	12.9892	14.9382	14.401	12.75	2.84041	C03401
C00065		Ser	106.052	13.4781	778.346	747.493	785.83	826.476	784.536	32.5121	929.767	860.819	903.185	885.514	894.821	29.0625	1943.23	1987.96	1258.82	1680.13	1717.53	334.611	1695.55	2113.51	1900.57	2000.07	1927.42	177.383	C00740	C00716
C06772		Diethanolamine	106.088	10.5286	N.D.	N.D.	N.D.	N.D.	0	0	N.D.	N.D.	N.D.	N.D.	0	0	N.D.	N.D.	N.D.	N.D.	0	0	N.D.	N.D.	N.D.	N.D.	0	0
C02299		N-Methylaniline	108.083	10.2303	N.D.	N.D.	N.D.	N.D.	0	0	N.D.	N.D.	N.D.	N.D.	0	0	N.D.	N.D.	N.D.	N.D.	0	0	N.D.	N.D.	N.D.	N.D.	0	0
C00519		Hypotaurine	110.028	23.0128	N.D.	N.D.	N.D.	N.D.	0	0	N.D.	N.D.	N.D.	N.D.	0	0	N.D.	N.D.	N.D.	N.D.	0	0	N.D.	N.D.	N.D.	N.D.	0	0
C01987		2-Aminophenol	110.062	10.7716	N.D.	N.D.	N.D.	N.D.	0	0	N.D.	N.D.	N.D.	N.D.	0	0	N.D.	N.D.	N.D.	N.D.	0	0	N.D.	N.D.	N.D.	N.D.	0	0
C00380		Cytosine	112.052	10.0209	N.D.	N.D.	N.D.	N.D.	0	0	N.D.	N.D.	N.D.	N.D.	0	0	N.D.	N.D.	N.D.	N.D.	0	0	N.D.	N.D.	N.D.	N.D.	0	0
C00388		Histamine	112.088	6.73285	132.551	86.4978	133.107	133.85	121.502	23.3419	105.847	71.333	89.659	104.1	92.735	16.0064	22.9991	12.7235	17.4725	29.2881	20.6208	7.14278	2.02286	1.24902	1.31119	N.D.	1.14577	0.840654
C00106		Uracil	113.036	26.9638	N.D.	N.D.	N.D.	N.D.	0	0	N.D.	N.D.	N.D.	N.D.	0	0	N.D.	N.D.	N.D.	N.D.	0	0	N.D.	N.D.	N.D.	N.D.	0	0
C00386		Carnosine	114.062	9.38333	N.D.	N.D.	N.D.	N.D.	0	0	N.D.	N.D.	N.D.	N.D.	0	0	N.D.	N.D.	N.D.	N.D.	0	0	N.D.	N.D.	N.D.	N.D.	0	0
C00791		Creatinine	114.067	10.0866	N.D.	N.D.	N.D.	N.D.	0	0	N.D.	N.D.	N.D.	N.D.	0	0	N.D.	N.D.	N.D.	N.D.	0	0	N.D.	N.D.	N.D.	N.D.	0	0
C08311		Muscimol	115.051	10.6943	N.D.	N.D.	N.D.	N.D.	0	0	N.D.	N.D.	N.D.	N.D.	0	0	N.D.	N.D.	N.D.	N.D.	0	0	N.D.	N.D.	N.D.	N.D.	0	0
C02512		beta-Cyanoalanine	115.052	18.4168	N.D.	N.D.	N.D.	N.D.	0	0	N.D.	N.D.	N.D.	N.D.	0	0	N.D.	N.D.	N.D.	N.D.	0	0	N.D.	N.D.	N.D.	N.D.	0	0
C00429		Dihydrouracil	115.053	26.9459	N.D.	N.D.	N.D.	N.D.	0	0	N.D.	N.D.	N.D.	N.D.	0	0	N.D.	N.D.	N.D.	N.D.	0	0	N.D.	N.D.	N.D.	N.D.	0	0
C00148		Pro	116.072	14.5133	2948.56	2583.95	3069.45	2713.09	2828.76	220.299	3386.69	3168.57	3148.49	3016.93	3180.17	153.23	3721.55	3393.06	2606.81	2549.38	3067.7	581.507	2426.03	2916.09	2576.31	3062.31	2745.19	294.478	C00763	C16435
C00581		Guanidinoacetate	118.062	11.2798	N.D.	N.D.	N.D.	N.D.	0	0	N.D.	N.D.	N.D.	N.D.	0	0	N.D.	N.D.	N.D.	N.D.	0	0	N.D.	N.D.	N.D.	N.D.	0	0
C00719		Betaine	118.088	15.0712	322.027	245.984	221.449	344.492	283.488	59.0537	298.723	300.546	258.422	287.667	286.339	19.4622	82.9793	89.6356	77.4865	161.406	102.877	39.3344	23.0661	28.1592	36.3779	29.6813	29.3212	5.48947
C00183		Val	118.088	13.5619	843.851	777.122	919.373	990.754	882.775	92.5142	971.059	841.295	893.953	944.685	912.748	57.3841	1036.66	1014.23	829.481	892.291	943.163	98.8307	669.992	980.171	687.321	751.478	772.241	142.983	C06417	C16436
C00431		5-Aminovalerate	118.088	11.0367	N.D.	N.D.	N.D.	N.D.	0	0	N.D.	N.D.	N.D.	N.D.	0	0	N.D.	N.D.	N.D.	N.D.	0	0	N.D.	N.D.	N.D.	N.D.	0	0
C02009		Benzimidazole	119.062	9.9209	N.D.	N.D.	N.D.	N.D.	0	0	N.D.	N.D.	N.D.	N.D.	0	0	N.D.	N.D.	N.D.	N.D.	0	0	N.D.	N.D.	N.D.	N.D.	0	0
C03283		2,4-Diaminobutyrate	119.083	9.55632	N.D.	N.D.	N.D.	N.D.	0	0	N.D.	N.D.	N.D.	N.D.	0	0	N.D.	N.D.	N.D.	N.D.	0	0	N.D.	N.D.	N.D.	N.D.	0	0
C02115		Alpha-Methylserine	120.067	13.9637	109.036	92.1173	98.3658	98.921	99.6099	7.00021	126.153	162.511	115.582	122.5	131.687	21.0119	188.017	194.673	581.926	648.416	403.258	246.212	261.274	610.346	287.64	398.119	389.345	158.813
C03678		4-Amino-3-hydroxybutyrate	120.067	11.1362	N.D.	N.D.	N.D.	N.D.	0	0	N.D.	N.D.	N.D.	N.D.	0	0	N.D.	N.D.	N.D.	N.D.	0	0	N.D.	N.D.	N.D.	N.D.	0	0
C00188		Thr	120.067	14.1356	2190.63	2372.75	2709.37	2027.77	2325.13	292.357	3227.22	2482.45	3017.58	2559.03	2821.57	359.121	2878.12	2994.13	2683.03	3668.72	3056	428.173	6402.78	8168.68	6932.18	7206.28	7177.48	740.188	C00820
C00263		Homoserine	120.068	13.5997	38.6544	27.6622	33.9136	37.447	34.4193	4.93346	25.012	17.4436	18.9659	22.003	20.8561	3.35683	N.D.	N.D.	7.6395	15.1353	5.69369	7.25179	N.D.	N.D.	5.17078	N.D.	1.2927	2.58539
C15587		Purine	121.052	11.092	N.D.	N.D.	N.D.	N.D.	0	0	N.D.	N.D.	N.D.	N.D.	0	0	N.D.	N.D.	N.D.	N.D.	0	0	N.D.	N.D.	N.D.	N.D.	0	0
C01784		Benzamidine	121.078	10.5617	N.D.	N.D.	N.D.	N.D.	0	0	N.D.	N.D.	N.D.	N.D.	0	0	N.D.	N.D.	N.D.	N.D.	0	0	N.D.	N.D.	N.D.	N.D.	0	0
C00097		Cys	122.028	15.0875	62.3412	37.8331	61.4553	68.8963	57.6315	13.6098	39.8634	36.9159	53.424	30.2711	40.1186	9.73533	44.4323	44.1304	38.0202	43.4146	42.4994	3.01647	53.1438	62.2206	56.779	56.8044	57.2369	3.74108	C00793	C00736
C09815		Benzamide	122.061	26.8465	N.D.	N.D.	N.D.	N.D.	0	0	N.D.	N.D.	N.D.	N.D.	0	0	N.D.	N.D.	N.D.	N.D.	0	0	N.D.	N.D.	N.D.	N.D.	0	0
C05332		Phenethylamine	122.098	10.6722	N.D.	N.D.	N.D.	N.D.	0	0	N.D.	N.D.	N.D.	N.D.	0	0	N.D.	N.D.	N.D.	N.D.	0	0	N.D.	N.D.	N.D.	N.D.	0	0
C02455		alpha-Methylbenzylamine	122.098	10.9926	N.D.	N.D.	N.D.	N.D.	0	0	N.D.	N.D.	N.D.	N.D.	0	0	N.D.	N.D.	N.D.	N.D.	0	0	N.D.	N.D.	N.D.	N.D.	0	0
C11003		2,4-Dimethylaniline	122.098	11.1804	N.D.	N.D.	N.D.	N.D.	0	0	N.D.	N.D.	N.D.	N.D.	0	0	N.D.	N.D.	N.D.	N.D.	0	0	N.D.	N.D.	N.D.	N.D.	0	0
C02421		Isonicotinamide	123.056	10.1087	N.D.	N.D.	N.D.	N.D.	0	0	N.D.	N.D.	N.D.	N.D.	0	0	N.D.	N.D.	N.D.	N.D.	0	0	N.D.	N.D.	N.D.	N.D.	0	0
C01950		Picolinamide	123.056	13.865	N.D.	N.D.	N.D.	N.D.	0	0	N.D.	N.D.	N.D.	N.D.	0	0	N.D.	N.D.	N.D.	N.D.	0	0	N.D.	N.D.	N.D.	N.D.	0	0
C00153		Nicotinamide	123.056	10.1861	N.D.	N.D.	N.D.	8.49485	2.12371	4.24743	N.D.	N.D.	N.D.	N.D.	0	0	N.D.	N.D.	N.D.	N.D.	0	0	N.D.	N.D.	N.D.	N.D.	0	0
C02635		3-Chloroalanine	124.018	17.0469	N.D.	N.D.	N.D.	N.D.	0	0	N.D.	N.D.	N.D.	N.D.	0	0	N.D.	N.D.	N.D.	N.D.	0	0	N.D.	N.D.	N.D.	N.D.	0	0
C00245		Taurine	126.023	26.8944	417.171	397.073	439.317	398.677	413.059	19.7381	240.391	245.657	265.635	277.129	257.203	17.1665	468	525.468	914.821	619.057	631.836	198.663	324.448	436.429	551.446	421.278	433.4	93.0261
C02376		5-Methylcytosine	126.068	10.7274	N.D.	N.D.	N.D.	N.D.	0	0	N.D.	N.D.	N.D.	N.D.	0	0	N.D.	N.D.	N.D.	N.D.	0	0	N.D.	N.D.	N.D.	N.D.	0	0
C05127		1-Methylhistamine	126.104	6.9269	N.D.	N.D.	N.D.	N.D.	0	0	N.D.	N.D.	N.D.	N.D.	0	0	N.D.	N.D.	N.D.	N.D.	0	0	N.D.	N.D.	N.D.	N.D.	0	0
C00178		Thymine	127.041	26.9597	880.943	795.742	892.92	1029.09	899.673	96.5166	557.545	622.363	614.157	612.131	601.549	29.6678	720.738	692.664	604.006	775.363	698.193	71.566	610.885	710.641	587.666	648.752	639.486	53.7035
C02835		Imidazole-4-acetate	127.052	11.0147	N.D.	N.D.	N.D.	N.D.	0	0	N.D.	N.D.	N.D.	N.D.	0	0	N.D.	N.D.	N.D.	N.D.	0	0	N.D.	N.D.	N.D.	N.D.	0	0
C08737		Melamine	127.074	10.4844	N.D.	N.D.	N.D.	N.D.	0	0	N.D.	N.D.	N.D.	N.D.	0	0	N.D.	N.D.	N.D.	N.D.	0	0	N.D.	N.D.	N.D.	N.D.	0	0
C03969		1-Amino-1-cyclopentanecarboxylate	130.088	13.0143	N.D.	N.D.	N.D.	N.D.	0	0	N.D.	N.D.	N.D.	N.D.	0	0	N.D.	N.D.	N.D.	N.D.	0	0	N.D.	N.D.	N.D.	N.D.	0	0
C00408		Pipecolate	130.088	13.8754	16.2201	15.9092	17.8833	15.8649	16.4694	0.955772	38.9235	29.8666	36.539	30.0722	33.8503	4.58661	5.4595	6.79208	7.70578	11.8822	7.95988	2.77276	8.69584	8.73687	11.8902	8.53345	9.4641	1.61981
C07151		Metformin	130.11	7.88807	N.D.	N.D.	N.D.	N.D.	0	0	N.D.	N.D.	N.D.	N.D.	0	0	N.D.	N.D.	N.D.	N.D.	0	0	N.D.	N.D.	N.D.	N.D.	0	0
C01740		Octylamine	130.16	11.4787	N.D.	N.D.	N.D.	N.D.	0	0	N.D.	N.D.	N.D.	N.D.	0	0	N.D.	N.D.	N.D.	N.D.	0	0	N.D.	N.D.	N.D.	N.D.	0	0
C02714		N-Acetylputrescine	131.119	11.567	N.D.	N.D.	N.D.	N.D.	0	0	N.D.	N.D.	N.D.	N.D.	0	0	N.D.	N.D.	N.D.	N.D.	0	0	N.D.	N.D.	N.D.	N.D.	0	0
C00179		Agmatine	131.13	7.28644	1.02636	1.06333	N.D.	N.D.	0.522422	0.60343	1.06656	1.33872	N.D.	1.12376	0.882259	0.599729	5.44246	3.50151	1.35103	N.D.	2.57375	2.3951	1.89724	2.02343	N.D.	1.76633	1.42175	0.953628
C01015		Hydroxyproline	132.067	15.9885	48.3138	42.064	45.0613	49.4705	46.2274	3.34487	27.3095	28.1818	28.6357	25.2814	27.3521	1.48614	N.D.	N.D.	N.D.	N.D.	0	0	N.D.	N.D.	N.D.	N.D.	0	0
C00430		5-Aminolevulinate	132.067	10.9874	25.4837	22.5739	26.944	24.6103	24.903	1.82697	31.9198	27.8959	24.9338	31.2383	28.997	3.22948	27.9344	30.9504	37.0042	83.7153	44.9011	26.1495	21.5588	23.2654	35.3873	33.3348	28.3866	6.98428
C00300		Creatine	132.079	12.0997	N.D.	N.D.	N.D.	N.D.	0	0	N.D.	N.D.	N.D.	N.D.	0	0	N.D.	N.D.	N.D.	N.D.	0	0	N.D.	N.D.	N.D.	6.68258	1.67064	3.34129
C02378		6-Aminohexanoate	132.103	11.4566	N.D.	N.D.	N.D.	N.D.	0	0	N.D.	N.D.	N.D.	N.D.	0	0	N.D.	N.D.	N.D.	N.D.	0	0	N.D.	N.D.	N.D.	N.D.	0	0
C00407		Ile	132.103	13.8042	361.096	310.111	358.409	478.418	377.008	71.5501	388.997	326.626	374.539	400.089	372.562	32.362	399.229	398.122	273.602	324.498	348.863	61.1583	263.017	429.553	274.715	296.79	316.019	76.9739	C06418	C16434
C00123		Leu	132.104	13.9273	582.845	460.692	534.214	681.694	564.861	92.6712	598.522	515.555	553.921	607.424	568.856	42.5504	652.584	585.812	431.712	514.751	546.215	94.8389	463.601	656.561	458.381	513.874	523.104	92.4223	C01570	C16439
C02486		beta-Leucine	132.104	11.9427	N.D.	N.D.	N.D.	N.D.	0	0	N.D.	N.D.	N.D.	N.D.	0	0	N.D.	N.D.	N.D.	N.D.	0	0	N.D.	N.D.	N.D.	N.D.	0	0
C03375		Bis(3-aminopropyl)amine	132.151	6.14248	N.D.	N.D.	N.D.	N.D.	0	0	N.D.	N.D.	N.D.	N.D.	0	0	N.D.	N.D.	N.D.	N.D.	0	0	N.D.	N.D.	N.D.	N.D.	0	0
C02037		Gly-Gly	133.062	11.4737	N.D.	N.D.	N.D.	N.D.	0	0	N.D.	N.D.	N.D.	N.D.	0	0	N.D.	N.D.	N.D.	N.D.	0	0	N.D.	5.9371	N.D.	N.D.	1.48427	2.96855
C00152		Asn	133.062	14.0778	2098.94	2024.51	2330.49	2154.5	2152.11	130.299	2735.76	2480.07	2799.18	2373.94	2597.24	202.945	1297.98	936.745	1310.67	1374.16	1229.89	198.251	1063.83	1327.95	1327.36	1296.24	1253.84	127.541	C01905	C16438
C00077		Ornithine	133.099	9.46001	221.863	331.061	306.117	281.582	285.156	46.781	170.947	125.406	143.532	122.061	140.486	22.3908	337.247	463.584	575.206	894.16	567.549	238.454	54.047	120.566	125.158	75.8646	93.9089	34.6491	C00515	C01602
C00049		Asp	134.046	15.3759	522.245	589.129	582.458	286.042	494.968	142.496	808.321	604.123	673.981	479.154	641.395	137.401	275.05	244.596	151.447	172.143	210.809	58.559	161.174	260.452	212.418	178.43	203.118	43.7514	C00402	C16433
C10901		2-Aminobenzimidazole	134.073	10.3518	N.D.	N.D.	N.D.	N.D.	0	0	N.D.	N.D.	N.D.	N.D.	0	0	N.D.	N.D.	N.D.	N.D.	0	0	N.D.	N.D.	N.D.	N.D.	0	0
C00155		Homocysteine	136.044	14.097	N.D.	N.D.	N.D.	N.D.	0	0	N.D.	N.D.	N.D.	N.D.	0	0	N.D.	N.D.	N.D.	N.D.	0	0	N.D.	N.D.	N.D.	N.D.	0	0	C05330
C00147		Adenine	136.063	10.4992	N.D.	N.D.	N.D.	N.D.	0	0	N.D.	N.D.	N.D.	N.D.	0	0	N.D.	N.D.	N.D.	N.D.	0	0	N.D.	N.D.	N.D.	N.D.	0	0
C00262		Hypoxanthine	137.047	14.7539	23.1671	19.0457	23.4163	38.2536	25.9707	8.43032	17.6376	20.0654	19.3014	35.0536	23.0145	8.08983	20.7012	17.3004	14.7968	23.4705	19.0672	3.80421	24.4498	32.1246	41.3228	38.6188	34.129	7.51918
C02918		1-Methylnicotinamide	137.072	10.1419	N.D.	N.D.	N.D.	N.D.	0	0	N.D.	N.D.	N.D.	N.D.	0	0	N.D.	N.D.	N.D.	N.D.	0	0	N.D.	N.D.	N.D.	N.D.	0	0
C01004		Trigonelline	138.056	14.075	N.D.	N.D.	N.D.	N.D.	0	0	N.D.	N.D.	N.D.	N.D.	0	0	N.D.	N.D.	N.D.	N.D.	0	0	N.D.	N.D.	N.D.	N.D.	0	0
C00568		p-Aminobenzoate	138.057	13.0365	N.D.	N.D.	N.D.	N.D.	0	0	N.D.	N.D.	N.D.	N.D.	0	0	N.D.	N.D.	N.D.	N.D.	0	0	N.D.	N.D.	N.D.	N.D.	0	0
C00108		Anthranilate	138.057	14.1984	N.D.	N.D.	N.D.	N.D.	0	0	N.D.	N.D.	N.D.	N.D.	0	0	N.D.	N.D.	N.D.	N.D.	0	0	N.D.	N.D.	N.D.	N.D.	0	0
C02735		Phenylethanolamine	138.093	11.2135	N.D.	N.D.	N.D.	N.D.	0	0	N.D.	N.D.	N.D.	N.D.	0	0	N.D.	N.D.	N.D.	N.D.	0	0	N.D.	N.D.	N.D.	N.D.	0	0
C00483		Tyramine	138.093	11.359	N.D.	N.D.	N.D.	N.D.	0	0	N.D.	N.D.	N.D.	N.D.	0	0	N.D.	N.D.	N.D.	N.D.	0	0	N.D.	N.D.	N.D.	N.D.	0	0
C00785		Urocanate	139.051	11.3657	N.D.	N.D.	N.D.	N.D.	0	0	N.D.	N.D.	N.D.	N.D.	0	0	N.D.	N.D.	N.D.	N.D.	0	0	N.D.	26.2886	N.D.	N.D.	6.57214	13.1443
C01020		6-Hydroxynicotinate	140.036	27.5204	N.D.	N.D.	N.D.	N.D.	0	0	N.D.	N.D.	N.D.	N.D.	0	0	N.D.	N.D.	N.D.	N.D.	0	0	N.D.	N.D.	N.D.	N.D.	0	0
C00783		Tropinone	140.109	10.4402	N.D.	N.D.	N.D.	N.D.	0	0	N.D.	N.D.	N.D.	N.D.	0	0	N.D.	N.D.	N.D.	N.D.	0	0	N.D.	N.D.	N.D.	N.D.	0	0
C00860		Histidinol	142.099	7.46825	N.D.	N.D.	N.D.	N.D.	0	0	N.D.	N.D.	N.D.	N.D.	0	0	N.D.	N.D.	N.D.	N.D.	0	0	N.D.	N.D.	N.D.	N.D.	0	0
C00729		Tropine	142.124	11.0478	N.D.	N.D.	N.D.	N.D.	0	0	N.D.	N.D.	N.D.	N.D.	0	0	N.D.	N.D.	N.D.	N.D.	0	0	N.D.	N.D.	N.D.	N.D.	0	0
C06231		Ectoine	143.083	12.8265	N.D.	N.D.	N.D.	N.D.	0	0	N.D.	N.D.	N.D.	N.D.	0	0	N.D.	N.D.	N.D.	N.D.	0	0	N.D.	N.D.	N.D.	N.D.	0	0
C04294		4-Methyl-5-thiazoleethanol	144.049	11.0257	N.D.	N.D.	N.D.	N.D.	0	0	N.D.	N.D.	N.D.	N.D.	0	0	N.D.	N.D.	N.D.	N.D.	0	0	N.D.	N.D.	N.D.	N.D.	0	0
C10172		Proline betaine	144.104	15.4007	N.D.	N.D.	N.D.	N.D.	0	0	N.D.	N.D.	N.D.	N.D.	0	0	N.D.	N.D.	N.D.	N.D.	0	0	N.D.	N.D.	N.D.	N.D.	0	0
C01035		gamma-Guanidinobutyrate	146.094	11.3461	N.D.	N.D.	N.D.	N.D.	0	0	N.D.	N.D.	N.D.	N.D.	0	0	N.D.	N.D.	N.D.	N.D.	0	0	N.D.	N.D.	N.D.	N.D.	0	0
C01181		gamma-Butyrobetaine	146.118	11.1249	14.9305	13.5022	15.9559	10.4853	13.7185	2.37876	11.6686	9.65764	8.44764	8.06011	9.45849	1.62289	8.00694	5.87479	11.5736	8.15388	8.4023	2.3568	4.42417	7.43018	4.98614	6.66589	5.8766	1.40701
C01930		Lysinamide	146.131	7.95437	N.D.	N.D.	N.D.	N.D.	0	0	N.D.	N.D.	N.D.	N.D.	0	0	N.D.	N.D.	N.D.	N.D.	0	0	N.D.	N.D.	N.D.	N.D.	0	0
C00315		Spermidine	146.167	6.3905	39.9506	31.324	28.662	35.537	33.8684	4.945	26.917	26.0003	21.27	28.3302	25.6294	3.0602	60.2222	48.4655	51.0721	52.0764	52.9591	5.0756	61.4081	53.7042	42.4292	58.2493	53.9477	8.30455
C00064		Gln	147.078	14.4199	5799.92	5061.02	5399.13	6064.44	5581.13	441.627	8320.51	7583.34	8405.39	7645.86	7988.78	434.199	5635.56	3788.55	5825.08	6345.09	5398.57	1114.47	5693.59	6238.57	6700.05	6443.65	6268.96	427.526	C00819	C00303
C03114		5,6-Dimethylbenzimidazole	147.093	11.0036	N.D.	N.D.	N.D.	N.D.	0	0	N.D.	N.D.	N.D.	N.D.	0	0	N.D.	N.D.	N.D.	N.D.	0	0	N.D.	N.D.	N.D.	N.D.	0	0
C00047		Lys	147.114	9.52833	5373.37	5682.37	6461.47	5223.5	5685.18	551.665	7320.6	5161.7	6141.7	5656.72	6070.18	924.653	4875.37	3948.43	4241.47	5032.89	4524.54	514.307	2951.97	3306.67	3637.97	3376.48	3318.28	282.787	C00739	C16440
C07166		Trientine	147.162	5.89943	N.D.	N.D.	N.D.	N.D.	0	0	N.D.	N.D.	N.D.	N.D.	0	0	N.D.	N.D.	N.D.	N.D.	0	0	N.D.	N.D.	N.D.	N.D.	0	0
C00025		Glu	148.062	14.654	4297.76	3499.41	4065.69	3674.05	3884.23	363.406	4778.21	4142.24	4465.94	4237.91	4406.08	282.818	3496.73	2918.85	3093.88	3327.42	3209.22	254.458	3462.1	4292.31	3774.09	4079.52	3902.01	362.277	C00217	C00302
C06524		Nornicotine	149.109	7.25833	N.D.	N.D.	N.D.	N.D.	0	0	N.D.	N.D.	N.D.	N.D.	0	0	N.D.	N.D.	N.D.	N.D.	0	0	N.D.	N.D.	N.D.	N.D.	0	0
C00073		Met	150.06	14.3963	130.452	130.706	156.327	138.626	139.028	12.1412	146.785	160.054	151.881	187.205	161.481	17.9992	193.314	214.052	115.451	138.184	165.25	46.1222	160.824	218.091	137.149	178.968	173.758	34.1569
C00913		3-Methyladenine	150.078	10.6943	N.D.	N.D.	N.D.	N.D.	0	0	N.D.	N.D.	N.D.	N.D.	0	0	N.D.	N.D.	N.D.	N.D.	0	0	N.D.	N.D.	N.D.	N.D.	0	0
C08434		6-Methylaminopurine	150.079	11.1804	N.D.	N.D.	N.D.	N.D.	0	0	N.D.	N.D.	N.D.	N.D.	0	0	N.D.	N.D.	N.D.	N.D.	0	0	N.D.	N.D.	N.D.	N.D.	0	0
C00242		Guanine	152.058	11.3645	N.D.	N.D.	N.D.	N.D.	0	0	N.D.	N.D.	N.D.	N.D.	0	0	N.D.	N.D.	N.D.	N.D.	0	0	N.D.	N.D.	N.D.	N.D.	0	0
C06818		Amantadine	152.145	11.788	N.D.	N.D.	N.D.	N.D.	0	0	N.D.	N.D.	N.D.	N.D.	0	0	N.D.	N.D.	N.D.	N.D.	0	0	N.D.	N.D.	N.D.	N.D.	0	0
C00385		Xanthine	153.042	24.2833	N.D.	N.D.	N.D.	N.D.	0	0	N.D.	N.D.	N.D.	N.D.	0	0	N.D.	N.D.	N.D.	N.D.	0	0	N.D.	N.D.	N.D.	N.D.	0	0
C02518		4-Aminosalicylate	154.051	16.9143	N.D.	N.D.	N.D.	N.D.	0	0	N.D.	N.D.	N.D.	N.D.	0	0	N.D.	N.D.	N.D.	N.D.	0	0	N.D.	N.D.	N.D.	N.D.	0	0
C00632		3-Hydroxyanthranilate	154.051	14.4837	N.D.	N.D.	N.D.	N.D.	0	0	N.D.	N.D.	N.D.	N.D.	0	0	N.D.	N.D.	N.D.	N.D.	0	0	N.D.	N.D.	N.D.	N.D.	0	0
C03758		Dopamine	154.087	11.9063	N.D.	N.D.	N.D.	N.D.	0	0	N.D.	N.D.	N.D.	4.95924	1.23981	2.47962	N.D.	N.D.	8.41124	N.D.	2.10281	4.20562	N.D.	N.D.	N.D.	N.D.	0	0
C05135		4-(beta-Acetylaminoethyl)imidazole	154.098	11.5671	7.8165	6.03804	4.80711	6.50457	6.29155	1.24347	7.30214	6.13546	7.9945	6.63671	7.0172	0.807991	6.48202	5.77601	5.62718	11.4145	7.32494	2.75178	N.D.	N.D.	N.D.	N.D.	0	0
C10865		Pseudopelletierine	154.124	10.8821	N.D.	N.D.	N.D.	N.D.	0	0	N.D.	N.D.	N.D.	N.D.	0	0	N.D.	N.D.	N.D.	N.D.	0	0	N.D.	N.D.	N.D.	N.D.	0	0
C00135		His	156.079	10.0711	2679.1	2247.24	2625.62	2119.28	2417.81	276.687	2277.07	1754.63	2051.22	1934.11	2004.26	218.986	1405.7	1270.21	868.917	1102.26	1161.77	231.347	538.449	772.32	916.628	758.312	746.427	156.029	C06419	C00768
C05568		beta-Imidazolelactate	157.062	12.0642	N.D.	N.D.	N.D.	N.D.	0	0	N.D.	N.D.	N.D.	N.D.	0	0	N.D.	N.D.	N.D.	N.D.	0	0	N.D.	N.D.	N.D.	N.D.	0	0
C10600		Ibotenate	159.041	22.9797	N.D.	N.D.	N.D.	N.D.	0	0	N.D.	N.D.	N.D.	N.D.	0	0	N.D.	N.D.	N.D.	N.D.	0	0	N.D.	N.D.	N.D.	N.D.	0	0
C01551		Allantoin	159.055	26.8903	698.97	661.326	771.072	840.532	742.975	79.3931	595.119	568.809	639.867	628.752	608.137	32.3929	521.654	516.481	572.841	682.996	573.493	77.3066	560.008	707.039	733.241	649.976	662.566	76.7017	C02350	C02348
C00637		Indole-3-acetaldehyde	160.074	27.0122	N.D.	N.D.	N.D.	N.D.	0	0	N.D.	N.D.	N.D.	N.D.	0	0	N.D.	N.D.	N.D.	N.D.	0	0	N.D.	N.D.	N.D.	N.D.	0	0
C08269		Betonicine	160.098	17.2899	N.D.	N.D.	N.D.	N.D.	0	0	N.D.	N.D.	N.D.	N.D.	0	0	N.D.	N.D.	N.D.	N.D.	0	0	N.D.	N.D.	N.D.	N.D.	0	0
-		N-Acetylvaline	160.099	27.5867	N.D.	N.D.	N.D.	N.D.	0	0	N.D.	N.D.	N.D.	N.D.	0	0	N.D.	N.D.	N.D.	N.D.	0	0	N.D.	N.D.	N.D.	N.D.	0	0
C00993		Ala-Ala	161.093	12.6167	8.0333	5.4276	7.30973	7.17407	6.98617	1.10539	5.73008	4.14538	5.47727	5.64059	5.24833	0.742711	4.52666	5.18613	4.43476	N.D.	3.53689	2.38156	3.18739	3.84589	4.60828	N.D.	2.91039	2.02527
C00398		Tryptamine	161.109	11.4013	N.D.	N.D.	N.D.	N.D.	0	0	N.D.	N.D.	N.D.	N.D.	0	0	N.D.	N.D.	N.D.	N.D.	0	0	N.D.	N.D.	N.D.	N.D.	0	0
C01046		N-Methylglutamate	162.077	16.7044	N.D.	N.D.	N.D.	N.D.	0	0	N.D.	N.D.	N.D.	N.D.	0	0	N.D.	N.D.	N.D.	N.D.	0	0	N.D.	N.D.	N.D.	N.D.	0	0
C00956		alpha-Aminoadipate	162.078	14.6919	45.7788	42.9702	54.359	34.3878	44.3739	8.23345	51.2901	49.1514	49.706	37.9105	47.0145	6.13661	41.8572	31.4126	26.593	35.8525	33.9288	6.4989	33.9861	41.7959	41.3949	42.0233	39.8	3.88469
C00955		Indole-3-ethanol	162.093	27.0011	N.D.	N.D.	N.D.	N.D.	0	0	N.D.	N.D.	N.D.	N.D.	0	0	N.D.	N.D.	N.D.	N.D.	0	0	N.D.	N.D.	N.D.	N.D.	0	0
C00318		Carnitine	162.114	11.6591	44.4942	33.488	31.2753	27.2107	34.117	7.39039	52.699	51.2484	47.1537	45.4106	49.1279	3.41395	36.0503	33.5039	23.9369	25.8991	29.8475	5.84149	40.9124	46.7138	38.3265	39.2072	41.29	3.77186	C00487	C15025
C16741		5-Hydroxylysine	163.109	9.88775	N.D.	N.D.	N.D.	N.D.	0	0	N.D.	N.D.	N.D.	N.D.	0	0	N.D.	N.D.	N.D.	N.D.	0	0	N.D.	N.D.	N.D.	N.D.	0	0
C02627		2-Deoxystreptamine	163.109	8.42942	N.D.	N.D.	N.D.	N.D.	0	0	N.D.	N.D.	N.D.	N.D.	0	0	N.D.	N.D.	N.D.	N.D.	0	0	N.D.	N.D.	N.D.	N.D.	0	0
C00745		Nicotine	163.125	7.46825	N.D.	N.D.	N.D.	N.D.	0	0	N.D.	N.D.	N.D.	N.D.	0	0	N.D.	N.D.	N.D.	N.D.	0	0	N.D.	N.D.	N.D.	N.D.	0	0	C16150	C16386
C00715		Pterin	164.057	13.6993	N.D.	N.D.	N.D.	N.D.	0	0	N.D.	N.D.	N.D.	N.D.	0	0	N.D.	N.D.	N.D.	N.D.	0	0	N.D.	N.D.	N.D.	N.D.	0	0
C03172		S-Methylmethionine	164.076	10.0756	N.D.	N.D.	N.D.	N.D.	0	0	N.D.	N.D.	N.D.	N.D.	0	0	N.D.	N.D.	N.D.	N.D.	0	0	N.D.	N.D.	N.D.	N.D.	0	0
C02989		Methionine sulfoxide	166.054	15.7695	225.842	277.715	352.643	209.189	266.347	64.5085	519.961	369.569	439.691	378.191	426.853	69.4824	509.994	660.962	541.249	873.844	646.513	164.931	157.948	311.377	494.629	251.68	303.908	141.965
C02230		3-Methylguanine	166.074	11.4787	N.D.	N.D.	N.D.	N.D.	0	0	N.D.	N.D.	N.D.	N.D.	0	0	N.D.	N.D.	N.D.	N.D.	0	0	N.D.	N.D.	N.D.	N.D.	0	0
C02242		7-Methylguanine	166.074	11.2688	N.D.	N.D.	N.D.	N.D.	0	0	N.D.	N.D.	N.D.	N.D.	0	0	N.D.	N.D.	N.D.	N.D.	0	0	N.D.	N.D.	N.D.	N.D.	0	0
C00079		Phe	166.087	14.8586	220.48	157.744	185.529	230.706	198.615	33.4144	187.436	183.581	151.845	224.878	186.935	29.9028	241.755	211.419	124.686	125.128	175.747	59.9975	243.699	325.989	176.295	243.052	247.259	61.2775
C01959		Taurocyamine	168.045	27.0122	N.D.	N.D.	N.D.	N.D.	0	0	N.D.	N.D.	N.D.	N.D.	0	0	N.D.	N.D.	N.D.	N.D.	0	0	N.D.	N.D.	N.D.	N.D.	0	0
C00250		Pyridoxal	168.066	11.9998	N.D.	N.D.	N.D.	N.D.	0	0	N.D.	N.D.	N.D.	N.D.	0	0	N.D.	4.8102	N.D.	N.D.	1.20255	2.4051	N.D.	N.D.	N.D.	N.D.	0	0
C05587		3-Methoxytyramine	168.104	12.0753	N.D.	N.D.	N.D.	N.D.	0	0	N.D.	N.D.	N.D.	N.D.	0	0	N.D.	N.D.	N.D.	N.D.	0	0	N.D.	N.D.	N.D.	N.D.	0	0
C04548		Synephrine	168.104	12.2299	N.D.	N.D.	N.D.	N.D.	0	0	N.D.	N.D.	N.D.	N.D.	0	0	N.D.	N.D.	N.D.	N.D.	0	0	N.D.	N.D.	N.D.	N.D.	0	0	C01869
C00534		Pyridoxamine	169.099	8.3079	N.D.	N.D.	N.D.	N.D.	0	0	N.D.	N.D.	N.D.	N.D.	0	0	N.D.	N.D.	N.D.	N.D.	0	0	N.D.	N.D.	N.D.	N.D.	0	0
C00547		Noradrenaline	170.083	12.3294	N.D.	N.D.	N.D.	N.D.	0	0	N.D.	N.D.	N.D.	N.D.	0	0	N.D.	N.D.	N.D.	N.D.	0	0	N.D.	N.D.	N.D.	N.D.	0	0
C00314		Pyridoxine	170.083	11.8101	N.D.	N.D.	N.D.	N.D.	0	0	N.D.	N.D.	N.D.	N.D.	0	0	N.D.	N.D.	N.D.	N.D.	0	0	N.D.	N.D.	N.D.	N.D.	0	0
C01152		3-Methylhistidine	170.093	10.3344	11.8984	9.30665	8.26769	8.8434	9.57903	1.60358	8.88034	8.96551	8.40864	7.98906	8.56089	0.453111	6.17217	6.84742	10.469	6.85853	7.58679	1.94811	9.94298	9.27218	7.59551	9.03843	8.96228	0.988544
C11016		Diphenylamine	170.098	24.67	N.D.	N.D.	N.D.	N.D.	0	0	N.D.	N.D.	N.D.	N.D.	0	0	N.D.	N.D.	N.D.	N.D.	0	0	N.D.	N.D.	N.D.	N.D.	0	0
C02693		Indole-3-acetamide	175.088	26.9901	N.D.	N.D.	N.D.	N.D.	0	0	N.D.	N.D.	N.D.	N.D.	0	0	N.D.	N.D.	N.D.	N.D.	0	0	N.D.	N.D.	N.D.	N.D.	0	0
C00437		N-Acetylornithine	175.108	12.9945	N.D.	N.D.	N.D.	N.D.	0	0	6.19044	5.69022	6.66564	5.9107	6.11425	0.420743	N.D.	N.D.	N.D.	N.D.	0	0	10.7492	12.9386	12.7837	13.0465	12.3795	1.09223
C01047		N-gamma-Ethylglutamine	175.109	15.3123	N.D.	N.D.	N.D.	N.D.	0	0	N.D.	N.D.	N.D.	N.D.	0	0	N.D.	N.D.	N.D.	N.D.	0	0	N.D.	N.D.	N.D.	N.D.	0	0
C00062		Arg	175.121	9.83155	3689.8	2908.97	3048	2838.43	3121.3	388.874	3420.78	3136.78	3235.69	3030.61	3205.96	165.896	2665.99	2291.91	2146.92	2415.32	2380.03	219.943	2765.64	3228.94	2529.07	2959.32	2870.74	296.613	C00792
C08304		Gramine	175.125	11.5229	N.D.	N.D.	N.D.	N.D.	0	0	N.D.	N.D.	N.D.	N.D.	0	0	N.D.	N.D.	N.D.	N.D.	0	0	N.D.	N.D.	N.D.	N.D.	0	0
C06213		N-omega-Methyltryptamine	175.125	11.7549	N.D.	N.D.	N.D.	N.D.	0	0	N.D.	N.D.	N.D.	N.D.	0	0	N.D.	N.D.	N.D.	N.D.	0	0	N.D.	N.D.	N.D.	N.D.	0	0
C03139		Guanidinosuccinate	176.068	13.633	N.D.	N.D.	N.D.	N.D.	0	0	N.D.	N.D.	N.D.	N.D.	0	0	N.D.	N.D.	N.D.	N.D.	0	0	N.D.	N.D.	N.D.	N.D.	0	0
C00954		Indole-3-acetate	176.072	27.2	N.D.	N.D.	N.D.	N.D.	0	0	N.D.	N.D.	N.D.	N.D.	0	0	N.D.	N.D.	N.D.	N.D.	0	0	N.D.	N.D.	N.D.	N.D.	0	0
C10898		2-Guanidinobenzimidazole	176.095	11.2025	N.D.	N.D.	N.D.	N.D.	0	0	N.D.	N.D.	N.D.	N.D.	0	0	N.D.	N.D.	N.D.	N.D.	0	0	N.D.	N.D.	N.D.	N.D.	0	0
C00327		Citrulline	176.104	14.8012	14.1761	10.938	16.1405	16.4558	14.4276	2.53561	51.4567	34.8182	31.5302	37.0378	38.7107	8.79336	14.979	18.3598	18.1302	27.9286	19.8494	5.60263	63.2094	99.6094	103.406	117.07	95.8236	22.9993
C00308		Canavanine	177.099	10.2303	N.D.	N.D.	N.D.	N.D.	0	0	N.D.	N.D.	N.D.	N.D.	0	0	N.D.	N.D.	N.D.	N.D.	0	0	N.D.	N.D.	N.D.	N.D.	0	0
C00780		Serotonin	177.103	11.9758	N.D.	N.D.	N.D.	N.D.	0	0	N.D.	N.D.	N.D.	N.D.	0	0	N.D.	N.D.	N.D.	N.D.	0	0	N.D.	N.D.	N.D.	N.D.	0	0
C08265		Alliin	178.054	18.4058	N.D.	N.D.	N.D.	N.D.	0	0	N.D.	N.D.	N.D.	N.D.	0	0	N.D.	N.D.	N.D.	N.D.	0	0	N.D.	N.D.	N.D.	N.D.	0	0
C01419		Cys-Gly	179.05	12.5282	N.D.	N.D.	N.D.	N.D.	0	0	N.D.	N.D.	N.D.	N.D.	0	0	N.D.	N.D.	N.D.	N.D.	0	0	N.D.	N.D.	N.D.	N.D.	0	0
-		Xanthopterin	180.054	17.1905	N.D.	N.D.	N.D.	N.D.	0	0	N.D.	N.D.	N.D.	N.D.	0	0	N.D.	N.D.	N.D.	N.D.	0	0	N.D.	N.D.	N.D.	N.D.	0	0
C00329		Glucosamine	180.088	12.5945	N.D.	N.D.	N.D.	N.D.	0	0	N.D.	N.D.	N.D.	N.D.	0	0	N.D.	N.D.	N.D.	N.D.	0	0	N.D.	N.D.	N.D.	N.D.	0	0
C03570		Mannosamine	180.088	12.4398	N.D.	N.D.	N.D.	N.D.	0	0	N.D.	N.D.	N.D.	N.D.	0	0	N.D.	N.D.	N.D.	N.D.	0	0	N.D.	N.D.	N.D.	N.D.	0	0
-		n-Butyl a-Picolinate	180.103	14.0087	N.D.	N.D.	N.D.	N.D.	0	0	N.D.	N.D.	N.D.	N.D.	0	0	N.D.	N.D.	N.D.	N.D.	0	0	N.D.	N.D.	N.D.	N.D.	0	0
C03510		Methionine sulfoximine	181.065	11.5118	N.D.	N.D.	N.D.	N.D.	0	0	N.D.	N.D.	N.D.	N.D.	0	0	N.D.	N.D.	N.D.	N.D.	0	0	N.D.	N.D.	N.D.	N.D.	0	0	C03829
C00082		Tyr	182.083	15.1607	3380.47	2223.14	2008.26	2482.18	2523.51	603.266	2572.61	3241.69	2608.13	4015.43	3109.47	677.69	5238.13	4721.19	2659.9	1825.03	3611.06	1630.37	6491.32	5973.83	3657.47	5310.68	5358.32	1232.57	C06420	C01536
C09209		Harman	183.094	11.7659	N.D.	N.D.	N.D.	N.D.	0	0	N.D.	N.D.	N.D.	N.D.	0	0	N.D.	N.D.	N.D.	N.D.	0	0	N.D.	N.D.	N.D.	N.D.	0	0
C00588		Phosphorylcholine	184.075	25.4971	734.377	733.107	884.908	727.099	769.873	76.7558	960.293	992.705	990.689	914.703	964.598	36.4178	1321.12	1408.9	1566.63	1611.48	1477.03	135.465	1230.57	1625.42	1327.51	1437.78	1405.32	169.4
C00788		Epinephrine	184.099	12.6608	N.D.	N.D.	N.D.	N.D.	0	0	N.D.	N.D.	N.D.	N.D.	0	0	N.D.	N.D.	N.D.	N.D.	0	0	N.D.	N.D.	N.D.	N.D.	0	0
C04259		N-alpha,N-alpha-Dimethylhistidine	184.11	11.3792	N.D.	N.D.	N.D.	N.D.	0	0	N.D.	N.D.	N.D.	N.D.	0	0	N.D.	N.D.	N.D.	N.D.	0	0	N.D.	N.D.	N.D.	N.D.	0	0
C00612		N1-Acetylspermidine	188.176	8.85326	1.85177	1.4834	1.60104	2.6153	1.88788	0.508699	1.21534	N.D.	1.37512	1.58062	1.04277	0.711077	1.89181	1.67576	2.08077	2.31291	1.99031	0.271355	3.04241	4.75537	3.3529	2.63351	3.44605	0.921254
C01029		N8-Acetylspermidine	188.179	8.95443	N.D.	N.D.	N.D.	N.D.	0	0	N.D.	N.D.	N.D.	N.D.	0	0	N.D.	N.D.	N.D.	N.D.	0	0	N.D.	N.D.	1.01583	1.63758	0.663351	0.806933
C02727		N-epsilon-Acetyllysine	189.124	15.2637	N.D.	4.41681	5.38393	N.D.	2.45018	2.85665	8.56205	5.98581	6.69847	7.57152	7.20446	1.11339	5.80093	5.66464	6.53169	10.4946	7.12296	2.27976	13.6819	19.0542	22.0856	23.2717	19.5233	4.28009
C02155		Gly-Leu	189.125	13.247	7.7221	5.6821	7.45468	6.78456	6.91086	0.909151	7.28162	6.52699	8.26056	5.94347	7.00316	1.00138	6.56358	6.32212	3.68211	N.D.	4.14195	3.05421	5.65547	8.5244	7.36154	7.2219	7.19083	1.1784
C03793		N6,N6,N6-Trimethyllysine	189.161	9.9453	6.1493	4.5913	5.08577	5.0268	5.21329	0.661824	5.06132	4.91942	5.06597	5.02157	5.01707	0.0680809	8.45846	5.84873	8.35885	7.35193	7.50449	1.21172	9.16848	11.6341	9.36366	12.1156	10.5705	1.52103
C02256		Castanospermine	190.109	12.462	N.D.	N.D.	N.D.	N.D.	0	0	N.D.	N.D.	N.D.	N.D.	0	0	N.D.	N.D.	N.D.	N.D.	0	0	N.D.	N.D.	N.D.	N.D.	0	0
C05659		5-Methoxytryptamine	191.119	12.009	N.D.	N.D.	N.D.	N.D.	0	0	N.D.	N.D.	N.D.	N.D.	0	0	N.D.	N.D.	N.D.	N.D.	0	0	N.D.	N.D.	N.D.	N.D.	0	0
C05635		5-Hydroxyindoleacetate	192.065	27.1889	N.D.	N.D.	N.D.	N.D.	0	0	N.D.	N.D.	N.D.	N.D.	0	0	N.D.	N.D.	N.D.	N.D.	0	0	N.D.	N.D.	N.D.	N.D.	0	0
C00021		SAH	193.068	11.9378	N.D.	N.D.	N.D.	N.D.	0	0	N.D.	2.02628	2.45829	N.D.	1.12114	1.30654	9.23532	6.12428	2.04879	N.D.	4.3521	4.13249	N.D.	N.D.	N.D.	N.D.	0	0
C03752		Glucosaminate	196.083	15.8426	N.D.	N.D.	N.D.	N.D.	0	0	N.D.	N.D.	N.D.	N.D.	0	0	N.D.	N.D.	N.D.	N.D.	0	0	N.D.	N.D.	N.D.	N.D.	0	0
C00355		DOPA	198.078	15.5592	26.3036	15.8695	20.0266	20.2559	20.6139	4.29555	19.0752	16.7595	16.5547	21.5946	18.496	2.36087	13.6739	11.5657	13.1849	10.048	12.1181	1.64813	12.4569	20.247	18.9036	18.9669	17.6436	3.51274
C02997		N-Acetylhistidine	198.089	13.2795	N.D.	N.D.	N.D.	N.D.	0	0	N.D.	N.D.	N.D.	N.D.	0	0	N.D.	N.D.	N.D.	N.D.	0	0	N.D.	N.D.	N.D.	N.D.	0	0
C00019		SAM+	200.078	9.82643	17.0229	11.0074	14.968	12.024	13.7556	2.75052	11.9334	9.50756	12.919	9.86918	11.0573	1.63777	28.8782	22.7331	19.5073	26.5225	24.4103	4.13427	18.5182	18.2075	19.2367	23.1247	19.7718	2.27648
C01404		Arginine ethyl ester	203.152	8.63933	N.D.	N.D.	N.D.	N.D.	0	0	N.D.	N.D.	N.D.	N.D.	0	0	N.D.	N.D.	N.D.	N.D.	0	0	N.D.	N.D.	N.D.	N.D.	0	0
C03626		ADMA	203.152	10.588	N.D.	N.D.	N.D.	N.D.	0	0	4.69579	3.56971	4.91757	3.86448	4.26189	0.646846	N.D.	N.D.	N.D.	N.D.	0	0	4.85644	5.05511	4.78037	N.D.	3.67298	2.45139
-		SDMA	203.152	10.7495	N.D.	N.D.	N.D.	N.D.	0	0	N.D.	N.D.	N.D.	1.90449	0.476123	0.952246	N.D.	N.D.	N.D.	N.D.	0	0	N.D.	N.D.	N.D.	N.D.	0	0
C02571		o-Acetylcarnitine	204.124	12.31	176.072	162.086	146.848	121.407	151.603	23.4026	142.622	131.539	111.751	96.7266	120.66	20.4358	276.807	308.303	176.639	224.728	246.619	58.0018	233.422	241.82	143.048	234.626	213.229	46.9343
C00078		Trp	205.099	14.7646	116.531	108.109	128.56	106.481	114.92	10.1038	140.924	131.772	124.731	130.758	132.046	6.68487	111.323	103.049	71.4984	74.1324	90.0008	20.1581	100.884	127.911	87.4914	112.942	107.307	17.2258	C00525	C00806
C00248	C05660	alpha-Lipoamide+5-Methoxyindoleacetate	206.072	26.9058	59.9089	49.8902	82.9531	45.8607	59.6532	16.6183	38.2436	40.0595	58.1752	44.4912	45.2424	9.01234	49.7509	47.0006	64.4551	76.5836	59.4476	13.7559	41.2564	58.9662	68.2952	53.3419	55.4649	11.3028
C00328		Kynurenine	209.093	13.313	39.5381	30.9834	28.7096	36.0489	33.82	4.89307	37.0245	36.8621	33.2714	43.2616	37.6049	4.14995	41.2515	38.1299	28.8204	13.4951	30.4242	12.4603	50.7637	40.215	18.7238	30.1503	34.9632	13.7128	C01718
-		Cysteine-glutathione disulphide -Divalent	214.053	15.5133	18.1428	12.0724	21.8552	23.7605	18.9577	5.1489	23.2915	25.4835	31.2404	21.0864	25.2754	4.36302	19.0787	10.428	9.71577	13.2034	13.1065	4.2563	8.85463	20.1798	22.177	19.619	17.7076	6.00321
C01909		Desthiobiotin	215.139	27.1227	N.D.	N.D.	N.D.	N.D.	0	0	N.D.	N.D.	N.D.	N.D.	0	0	N.D.	N.D.	N.D.	N.D.	0	0	N.D.	N.D.	N.D.	N.D.	0	0
C05341		beta-Ala-Lys	218.151	9.35745	N.D.	N.D.	N.D.	N.D.	0	0	N.D.	N.D.	N.D.	N.D.	0	0	N.D.	N.D.	N.D.	N.D.	0	0	N.D.	N.D.	N.D.	N.D.	0	0
C08309		5-Methoxy-N,N-dimethyltryptamine	219.151	12.4288	N.D.	N.D.	N.D.	N.D.	0	0	N.D.	N.D.	N.D.	N.D.	0	0	N.D.	N.D.	N.D.	N.D.	0	0	N.D.	N.D.	N.D.	N.D.	0	0
C01118		o-Succinylhomoserine	220.083	27.7524	N.D.	N.D.	N.D.	N.D.	0	0	N.D.	N.D.	N.D.	N.D.	0	0	N.D.	N.D.	N.D.	N.D.	0	0	N.D.	N.D.	N.D.	N.D.	0	0
C00371		trans-Zeatin	220.121	13.0585	N.D.	N.D.	N.D.	N.D.	0	0	N.D.	N.D.	N.D.	N.D.	0	0	N.D.	N.D.	N.D.	N.D.	0	0	N.D.	N.D.	N.D.	N.D.	0	0
C00643		5-Hydroxytryptophan	221.094	15.1356	N.D.	N.D.	N.D.	N.D.	0	0	N.D.	N.D.	N.D.	N.D.	0	0	N.D.	N.D.	N.D.	N.D.	0	0	N.D.	N.D.	N.D.	N.D.	0	0
C01239		N-Acetylglucosylamine	221.114	13.4342	N.D.	N.D.	N.D.	N.D.	0	0	N.D.	N.D.	N.D.	N.D.	0	0	N.D.	N.D.	N.D.	N.D.	0	0	N.D.	N.D.	N.D.	N.D.	0	0
C00140		N-Acetylglucosamine	222.099	26.9649	155.35	177.083	130.724	156.461	154.904	18.9666	153.631	62.1574	87.2225	84.9883	96.9998	39.4164	17.3216	14.3338	16.9254	56.009	26.1475	19.9518	N.D.	N.D.	N.D.	N.D.	0	0
C02291		Cystathionine	223.077	13.3915	55.0828	58.6519	79.2239	58.3533	62.828	11.0495	49.715	44.8615	47.1721	41.7337	45.8706	3.39633	48.3561	68.5113	54.2324	89.0897	65.0474	18.1254	29.3742	51.1617	50.9072	68.9836	50.1067	16.2063	C00542
C02794		3-Hydroxykynurenine	225.089	13.116	1113.46	955.07	1044.94	965.877	1019.84	74.1645	806.113	818.523	803.141	795.349	805.781	9.631	710.737	643.496	581.283	539.879	618.849	74.6064	380.55	481.355	374.459	425.6	415.491	49.4798	C03227
C00881		2'-Deoxycytidine	228.1	12.7934	N.D.	N.D.	N.D.	N.D.	0	0	N.D.	N.D.	N.D.	N.D.	0	0	N.D.	N.D.	N.D.	N.D.	0	0	N.D.	N.D.	N.D.	N.D.	0	0
-		gamma-Glu-2AB	233.115	16.5496	N.D.	N.D.	N.D.	N.D.	0	0	N.D.	N.D.	N.D.	N.D.	0	0	N.D.	N.D.	N.D.	N.D.	0	0	N.D.	N.D.	N.D.	N.D.	0	0
C01598		Melatonin	233.129	26.9017	N.D.	N.D.	N.D.	N.D.	0	0	N.D.	N.D.	N.D.	N.D.	0	0	N.D.	N.D.	N.D.	N.D.	0	0	N.D.	N.D.	N.D.	N.D.	0	0
C00835		Sepiapterin	238.095	22.7808	N.D.	N.D.	N.D.	N.D.	0	0	N.D.	N.D.	N.D.	N.D.	0	0	N.D.	N.D.	N.D.	N.D.	0	0	N.D.	N.D.	N.D.	N.D.	0	0
C02953		7,8-Dihydrobiopterin	240.113	14.6827	14.7996	N.D.	24.096	11.7142	12.6525	9.94201	14.6	17.0266	15.5177	18.8027	16.4868	1.83974	12.4345	N.D.	24.3669	18.7737	13.8938	10.4669	11.5278	13.7833	12.835	13.0244	12.7926	0.937478
C00491		Cystine	241.036	14.7207	N.D.	N.D.	N.D.	N.D.	0	0	2.46821	4.02973	3.58845	N.D.	2.5216	1.80499	N.D.	N.D.	N.D.	N.D.	0	0	N.D.	N.D.	N.D.	N.D.	0	0	C01420
C00884		Homocarnosine	241.13	9.58947	N.D.	N.D.	N.D.	N.D.	0	0	N.D.	N.D.	N.D.	N.D.	0	0	N.D.	N.D.	N.D.	N.D.	0	0	N.D.	N.D.	N.D.	N.D.	0	0
C01262		Anserine	241.131	9.50108	N.D.	N.D.	N.D.	N.D.	0	0	N.D.	N.D.	N.D.	N.D.	0	0	N.D.	N.D.	N.D.	N.D.	0	0	N.D.	N.D.	N.D.	N.D.	0	0
C03592		5-Methyl-2'-deoxycytidine	242.115	13.2022	N.D.	N.D.	N.D.	N.D.	0	0	N.D.	N.D.	N.D.	N.D.	0	0	N.D.	N.D.	N.D.	N.D.	0	0	N.D.	N.D.	N.D.	N.D.	0	0
C00214		Thymidine	243.099	27.0122	N.D.	N.D.	N.D.	N.D.	0	0	N.D.	N.D.	N.D.	N.D.	0	0	N.D.	N.D.	N.D.	N.D.	0	0	N.D.	N.D.	N.D.	N.D.	0	0
C00475		Cytidine	244.102	13.1327	9.46117	7.38599	9.73552	8.67428	8.81424	1.05305	5.55681	8.11758	8.06526	8.38685	7.53163	1.32406	10.7742	8.54792	9.83526	8.25511	9.35313	1.1699	10.1013	10.5521	4.72625	10.1435	8.88079	2.77715
C00299		Uridine	245.08	26.9571	181.818	130.76	158.205	205.382	169.041	31.9729	119.803	106.759	123.185	139.612	122.34	13.5185	233.979	191.404	137.531	144.17	176.771	45.0536	211.961	233.638	198.981	216.835	215.354	14.3305
C02567		N1-Acetylspermine	245.235	7.79968	N.D.	N.D.	N.D.	N.D.	0	0	N.D.	N.D.	N.D.	N.D.	0	0	N.D.	N.D.	N.D.	N.D.	0	0	N.D.	N.D.	N.D.	N.D.	0	0
C04137		Octopine	247.142	14.3954	N.D.	N.D.	N.D.	N.D.	0	0	N.D.	N.D.	N.D.	N.D.	0	0	N.D.	N.D.	N.D.	N.D.	0	0	N.D.	N.D.	N.D.	N.D.	0	0
C00647		Pyridoxamine 5'-phosphate	249.061	14.0747	N.D.	N.D.	5.32437	N.D.	1.33109	2.66218	7.74305	8.15898	6.5041	5.92416	7.08257	1.04426	N.D.	N.D.	N.D.	N.D.	0	0	5.75729	3.88753	N.D.	3.69939	3.33605	2.41024
C00669		gamma-Glu-cys	251.071	16.9449	N.D.	71.21	N.D.	122.182	48.3481	59.5798	46.5878	N.D.	N.D.	62.8375	27.3563	32.2774	60.6948	N.D.	N.D.	107.388	42.0207	52.1315	N.D.	N.D.	N.D.	94.7214	23.6803	47.3607
C06470		Muramate	252.109	14.6937	N.D.	N.D.	N.D.	N.D.	0	0	N.D.	N.D.	N.D.	N.D.	0	0	N.D.	N.D.	N.D.	N.D.	0	0	N.D.	N.D.	N.D.	N.D.	0	0
C05198		5'-Deoxyadenosine	252.111	13.1027	N.D.	N.D.	N.D.	N.D.	0	0	N.D.	N.D.	N.D.	N.D.	0	0	N.D.	N.D.	N.D.	N.D.	0	0	N.D.	N.D.	N.D.	N.D.	0	0
C05512		2'-Deoxyinosine	253.094	22.8913	N.D.	N.D.	N.D.	N.D.	0	0	N.D.	N.D.	N.D.	N.D.	0	0	N.D.	N.D.	N.D.	N.D.	0	0	N.D.	N.D.	N.D.	N.D.	0	0
C01736		Purine riboside	253.095	16.6049	N.D.	N.D.	N.D.	N.D.	0	0	N.D.	N.D.	N.D.	N.D.	0	0	N.D.	N.D.	N.D.	N.D.	0	0	N.D.	N.D.	N.D.	N.D.	0	0
C04874		7,8-Dihydroneopterin	256.107	14.8815	N.D.	N.D.	N.D.	N.D.	0	0	N.D.	N.D.	N.D.	N.D.	0	0	N.D.	N.D.	N.D.	N.D.	0	0	N.D.	N.D.	N.D.	N.D.	0	0
C00670		Glycerophosphorylcholine	258.111	26.5369	52.116	38.6708	39.5988	N.D.	32.5964	22.5793	33.5306	25.1681	28.1169	25.914	28.1824	3.77886	49.876	47.8628	49.401	48.9265	49.0166	0.861341	41.3227	52.09	23.2823	39.1473	38.9606	11.8856
C00378		Thiamine	265.114	9.19898	9.30991	6.80391	6.46456	6.28789	7.21656	1.41189	10.0825	14.5116	8.35708	10.1176	10.7672	2.62804	11.7384	12.5152	10.1849	5.96281	10.1003	2.92354	15.3902	18.9948	11.6784	16.0254	15.5222	3.00579
C03795		N6-Methyl-2'-deoxyadenosine	266.126	13.5336	N.D.	N.D.	N.D.	N.D.	0	0	N.D.	N.D.	N.D.	N.D.	0	0	N.D.	N.D.	N.D.	N.D.	0	0	N.D.	N.D.	N.D.	N.D.	0	0
C00330		2'-Deoxyguanosine	268.104	15.2685	N.D.	N.D.	N.D.	N.D.	0	0	N.D.	N.D.	N.D.	N.D.	0	0	19.3803	24.0416	8.00186	N.D.	12.8559	10.9014	N.D.	N.D.	N.D.	N.D.	0	0
C00212		Adenosine	268.107	13.3527	6.7464	4.15544	5.38646	3.8389	5.0318	1.32371	5.15749	4.09472	4.73098	4.99363	4.74421	0.467269	6.51282	5.81278	2.84268	3.86984	4.75953	1.69796	3.09219	4.73771	3.52825	4.25211	3.90256	0.734047
C01817		Homocystine	269.064	13.0143	N.D.	N.D.	N.D.	N.D.	0	0	N.D.	N.D.	N.D.	N.D.	0	0	N.D.	N.D.	N.D.	N.D.	0	0	N.D.	N.D.	N.D.	N.D.	0	0
C00294		Inosine	269.089	24.3341	97.1806	74.7862	93.7668	115.417	95.2878	16.6474	87.324	92.4402	96.3697	116.092	98.0564	12.5809	129.914	111.634	108.897	137.329	121.944	13.8653	117.758	152.886	143.782	153.721	142.037	16.8001
C01425		Glu-Glu	277.105	14.6052	N.D.	N.D.	N.D.	N.D.	0	0	N.D.	2.10189	1.92076	N.D.	1.00566	1.16359	2.98718	N.D.	N.D.	N.D.	0.746794	1.49359	2.51233	3.46205	3.90548	4.74817	3.65701	0.93107
C00449		Saccharopine	277.14	14.4088	22.853	20.9661	22.5923	16.1041	20.6289	3.1299	18.3775	14.4957	18.1236	17.9312	17.232	1.83334	35.3973	28.0931	30.5451	30.288	31.0809	3.08082	11.7204	16.5674	15.4133	18.2843	15.4963	2.77996
C02494		1-Methyladenosine	282.121	13.4802	2.84398	3.29136	2.83867	2.60962	2.89591	0.285375	6.08661	7.74255	6.21276	6.92423	6.74154	0.762439	10.4228	11.4585	5.80532	4.06831	7.93873	3.56328	8.13722	8.75374	6.23054	6.82014	7.48541	1.16201
C00387		Guanosine	284.1	16.4912	17.7594	12.5157	13.7109	16.3272	15.0783	2.3934	20.7621	19.8757	16.3956	15.3513	18.0962	2.6268	32.8241	31.1062	18.0237	18.1218	25.0189	8.05147	21.6919	25.2587	19.0259	18.0726	21.0123	3.21879
C01762		Xanthosine	285.084	25.8742	N.D.	N.D.	N.D.	N.D.	0	0	N.D.	N.D.	N.D.	N.D.	0	0	N.D.	N.D.	N.D.	N.D.	0	0	N.D.	N.D.	N.D.	N.D.	0	0
-		Ophthalmate	290.135	17.3597	N.D.	2.80555	N.D.	N.D.	0.701387	1.40277	5.79642	1.38752	5.47819	3.65188	4.0785	2.02762	5.40609	6.65814	4.89446	6.71446	5.91829	0.911383	5.54498	8.93683	10.8951	13.8168	9.79843	3.47296
C03406		Argininosuccinate	291.131	12.8014	58.3591	45.8324	42.1919	37.5722	45.9889	8.91264	39.2844	41.7061	34.1916	42.5073	39.4224	3.74663	36.6006	31.8875	40.7411	33.0758	35.5763	3.98263	35.4899	48.7437	49.4127	46.9701	45.1541	6.52473
C00170		5-Methylthioadenosine	298.094	13.6331	N.D.	0.916951	N.D.	N.D.	0.229238	0.458475	1.46534	N.D.	1.82563	N.D.	0.822744	0.961342	N.D.	N.D.	1.24284	N.D.	0.310711	0.621422	N.D.	1.38163	1.33715	N.D.	0.679695	0.785054
C00127		Glutathione(ox)	307.085	16.1509	150.609	136.648	171.352	93.0152	137.906	33.1499	192.163	202.234	190.432	166.56	187.847	15.1155	135.924	122.233	104.334	133.079	123.893	14.3113	89.9683	161.975	122.686	140.413	128.761	30.4449
C01670		N-alpha-Benzenolarginine ethylester	307.178	14.1744	N.D.	N.D.	N.D.	N.D.	0	0	N.D.	N.D.	N.D.	N.D.	0	0	N.D.	N.D.	N.D.	N.D.	0	0	N.D.	N.D.	N.D.	N.D.	0	0
C02515		3-Iodotyrosine	307.979	15.9863	N.D.	N.D.	N.D.	N.D.	0	0	N.D.	N.D.	N.D.	N.D.	0	0	N.D.	N.D.	N.D.	N.D.	0	0	N.D.	N.D.	N.D.	N.D.	0	0
C00051		Glutathione(red)	308.093	17.3862	463.276	410.718	428.711	336.724	409.857	53.4112	512.941	435.428	441.869	344.369	433.652	69.1108	506.29	473.043	425.329	600.143	501.201	73.8574	550.711	684.385	546.36	688.292	617.437	79.5964
-		Phe-Phe	313.157	14.6715	N.D.	N.D.	N.D.	N.D.	0	0	N.D.	N.D.	N.D.	N.D.	0	0	N.D.	N.D.	N.D.	N.D.	0	0	N.D.	N.D.	N.D.	N.D.	0	0
C04677		5-Aminoimidazole-4-carboxamide ribotide	339.072	27.2663	N.D.	N.D.	N.D.	N.D.	0	0	N.D.	N.D.	N.D.	N.D.	0	0	N.D.	N.D.	N.D.	N.D.	0	0	N.D.	N.D.	N.D.	N.D.	0	0
C01081		Thiamine monophosphate	345.08	14.4256	11.2692	8.23569	N.D.	10.1048	7.40242	5.09068	8.73361	7.85131	8.60611	10.4976	8.92215	1.12013	11.5186	10.5345	10.1898	N.D.	8.06074	5.40324	11.978	12.9381	13.2228	13.7197	12.9647	0.73277
C02890		Tetrahydropalmatine	356.187	15.0472	N.D.	N.D.	N.D.	N.D.	0	0	N.D.	N.D.	N.D.	N.D.	0	0	N.D.	N.D.	N.D.	N.D.	0	0	N.D.	N.D.	N.D.	N.D.	0	0
C03958		TRH	363.179	14.4727	N.D.	N.D.	N.D.	N.D.	0	0	N.D.	N.D.	N.D.	N.D.	0	0	N.D.	N.D.	N.D.	N.D.	0	0	N.D.	N.D.	N.D.	N.D.	0	0
C00255		Riboflavin	377.141	26.9087	24.6892	20.6769	23.2268	20.0503	22.1608	2.1745	13.8289	19.8047	15.6048	18.8557	17.0235	2.78748	43.3891	36.9804	25.8078	20.6148	31.698	10.362	30.1308	18.3724	11.3507	17.8627	19.4292	7.81789
C03451		S-Lactoylglutathione	380.114	17.986	N.D.	N.D.	N.D.	N.D.	0	0	N.D.	N.D.	N.D.	N.D.	0	0	N.D.	N.D.	N.D.	N.D.	0	0	N.D.	N.D.	N.D.	N.D.	0	0
C11331		Leu-Leu-Tyr	408.251	15.8537	N.D.	N.D.	N.D.	N.D.	0	0	N.D.	N.D.	N.D.	N.D.	0	0	N.D.	N.D.	N.D.	N.D.	0	0	N.D.	N.D.	N.D.	N.D.	0	0
C01060		3,5-Diiodo-tyrosine	433.876	16.5939	N.D.	N.D.	N.D.	N.D.	0	0	N.D.	N.D.	N.D.	N.D.	0	0	N.D.	N.D.	N.D.	N.D.	0	0	N.D.	N.D.	N.D.	N.D.	0	0
C00440		5-Methyltetrahydrofolate	460.194	15.7432	N.D.	N.D.	N.D.	N.D.	0	0	N.D.	N.D.	N.D.	N.D.	0	0	N.D.	N.D.	N.D.	N.D.	0	0	N.D.	N.D.	N.D.	N.D.	0	0
C02465		3,3',5-Triiodothyronine	651.799	18.3174	N.D.	N.D.	N.D.	N.D.	0	0	N.D.	N.D.	N.D.	N.D.	0	0	N.D.	N.D.	N.D.	N.D.	0	0	N.D.	N.D.	N.D.	N.D.	0	0
N.D.	: Not detected
red font	: shows the metabolite which concentration is out of the calibration range.
orange font : shows Neutral Substances, which cannot be quantified.
	: S/N＜10(instability ; limt of quantitative analysis)
can't good separation, mix two peaks.

## Sheet: Graphs of data from Sheet A
Graphs of data from Sheet A
Concentration in Drosophila larvae [ nmol g-1 ]
								hi sugar wt
								0% wt
								hi sugar tko
								0% tko
	Y-axis;Conc.(nmol g-1)
	Glycolysis
																							TCA Cycle
	TCA Cycle							Pentose Phosphate Pathway

## Sheet: Graphs of data from Sheet B
Graphs of data from Sheet B
	Concentration in Drosophila [nmol g-1]
	Y-axis;Conc(nmol g-1)
