# Supplementary material for: Mitochondrial Dysfunction Plus High-Sugar Diet Provokes a Metabolic Crisis That Inhibits Growth
Source: PLoS One. 2016 Jan 26;11(1):e0145836. doi: 10.1371/journal.pone.0145836 (PMC4728084; doi:10.1371/journal.pone.0145836)
Supplement: S2 Table — (XLS) [file pone.0145836.s009.xls]

## Sheet: OR HS vs. OR ZS
S2 Table					LEGEND
Output of RNAseq analysis: four pairwise comparisons at larval L3 stage, rank-ordered with no filtering					OR - Oregon R (wild-type), HS - high sugar, ZS - zero-sugar diet, FPKM - RNA mass fraction (fragments per kilobase of exon per million fragments mapped), Gene IDs and symbols as in Flybase
test_id	gene_id	symbol	locus	OR HS	OR ZS	status	FPKM_OR HS	FPKM_OR ZS	log2_FC	test_stat	p_value	q_value	significant
FBgn0264509	FBgn0264509	CR43908	X:11731575-11732059	q1	q2	OK	4.51556	0	#NAME?	NA	5e-05	0.0110768	yes
FBgn0051876	FBgn0051876	Cpr30F	2L:9932271-9933151	q1	q2	OK	0.440582	0	#NAME?	NA	0.00025	0.0392595	yes
FBgn0262577	FBgn0262577	CG43117	3R:22280534-22280762	q1	q2	OK	6.97236	0	#NAME?	NA	0.00025	0.0392595	yes
FBgn0083012	FBgn0083012	snoRNA:Psi28S-1135a	X:17037619-17042287	q1	q2	OK	3.56358	0	#NAME?	NA	0.00075	0.0845864	yes
FBgn0083053	FBgn0083053	snoRNA:Psi18S-1347b	2R:14027582-14034696	q1	q2	OK	13.8614	0	#NAME?	NA	0.0008	0.0886143	yes
FBgn0082980	FBgn0082980	snoRNA:Psi28S-2996	2L:22427041-22429419	q1	q2	OK	5.87679	0	#NAME?	NA	0.00085	0.0925009	yes
FBgn0083005	FBgn0083005	snoRNA:Psi28S-1175a	2R:18493625-18495500	q1	q2	OK	5.87679	0	#NAME?	NA	0.00315	0.234005	yes
FBgn0083049	FBgn0083049	snoRNA:Psi18S-1377c	3R:26032239-26034742	q1	q2	OK	11.2228	0	#NAME?	NA	0.00355	0.251665	yes
FBgn0086665	FBgn0086665	snoRNA:Psi18S-1377a	3R:26032239-26034742	q1	q2	OK	10.2613	0	#NAME?	NA	0.0042	0.280135	yes
FBgn0002933	FBgn0002933	ng1	X:3070472-3237800	q1	q2	OK	0.670259	0	#NAME?	NA	0.00515	0.298556	yes
FBgn0044508	FBgn0044508	snoRNA:M	X:1375829-1377446	q1	q2	OK	204.217	0	#NAME?	NA	0.00695	0.349076	yes
FBgn0086601	FBgn0086601	snoRNA:Psi28S-3327c	3L:13034855-13037005	q1	q2	OK	9.8249	0	#NAME?	NA	0.00695	0.349076	yes
FBgn0020643	FBgn0020643	Lcp65Ab2	3L:6139773-6140189	q1	q2	OK	0.516155	0	#NAME?	NA	0.0081	0.376285	yes
FBgn0083007	FBgn0083007	snoRNA:Psi28S-1135f	X:17037619-17042287	q1	q2	OK	6.39029	0	#NAME?	NA	0.0098	0.413533	yes
FBgn0086663	FBgn0086663	snoRNA:Psi18S-1275	3R:5603766-5604800	q1	q2	OK	4.91245	0	#NAME?	NA	0.0175	0.569829	yes
FBgn0263531	FBgn0263531	mir-4955	X:2364492-2439423	q1	q2	OK	1.82034	0	#NAME?	NA	0.02045	0.618787	yes
FBgn0263482	FBgn0263482	snoRNA:lola-c	2R:6369711-6430794	q1	q2	OK	1.73252	0	#NAME?	NA	0.02105	0.629268	yes
FBgn0086660	FBgn0086660	snoRNA:Psi28S-1837a	3L:5755126-5758691	q1	q2	OK	11.2228	0	#NAME?	NA	0.0218	0.637856	yes
FBgn0263471	FBgn0263471	scaRNA:pUf68-a	3L:1496852-1502590	q1	q2	OK	7.52221	0	#NAME?	NA	0.03525	0.806848	yes
FBgn0263474	FBgn0263474	snoRNA:bur-a	2L:21174382-21179697	q1	q2	OK	3.19514	0	#NAME?	NA	0.03625	0.816184	yes
FBgn0262405	FBgn0262405	mir-998	3R:17446025-17486127	q1	q2	OK	8.66339	0	#NAME?	NA	0.03995	0.861947	yes
FBgn0262994	FBgn0262994	CR43302	3R:4023041-4023433	q1	q2	OK	0.208143	0	#NAME?	NA	0.04355	0.911098	yes
FBgn0029646	FBgn0029646	CG14423	X:2633121-3028565	q1	q2	OK	0.394713	0	#NAME?	#NAME?	0.06055	0.999155	yes
FBgn0030459	FBgn0030459	CG12723	X:13083675-13085915	q1	q2	OK	1.11152	0	#NAME?	#NAME?	5e-05	0.0110768	yes
FBgn0032299	FBgn0032299	CG17127	2L:10770867-10771370	q1	q2	OK	0.460856	0	#NAME?	#NAME?	0.0063	0.331177	yes
FBgn0033307	FBgn0033307	CG14752	2R:4478000-4479452	q1	q2	OK	1.14171	0	#NAME?	#NAME?	5e-05	0.0110768	yes
FBgn0033508	FBgn0033508	Obp46a	2R:6198676-6199528	q1	q2	OK	0.322542	0	#NAME?	#NAME?	0.0048	0.292427	yes
FBgn0036593	FBgn0036593	CG13048	3L:16275908-16277021	q1	q2	OK	0.881604	0	#NAME?	#NAME?	5e-05	0.0110768	yes
FBgn0037429	FBgn0037429	Osi19	3R:2161085-2162918	q1	q2	OK	4.78185	0	#NAME?	#NAME?	5e-05	0.0110768	yes
FBgn0038510	FBgn0038510	CG14331	3R:13251493-13272215	q1	q2	OK	0.239472	0	#NAME?	#NAME?	0.1951	0.999155	yes
FBgn0039443	FBgn0039443	TwdlS	3R:22462435-22463182	q1	q2	OK	0.606111	0	#NAME?	#NAME?	5e-05	0.0110768	yes
FBgn0086670	FBgn0086670	snoRNA:Psi28S-2622	3L:1475437-1489547	q1	q2	OK	4.91272	0	#NAME?	NA	0.15515	0.999155	yes
FBgn0243586	FBgn0243586	Tb	3R:22474370-22507688	q1	q2	OK	5.09693	0	#NAME?	NA	0.0942	0.999155	yes
FBgn0262481	FBgn0262481	CG43071	2R:14752428-14752698	q1	q2	OK	2.37182	0	#NAME?	NA	0.06335	0.999155	yes
FBgn0263083	FBgn0263083	CG43351	2R:14909829-14920147	q1	q2	OK	0.436109	0	#NAME?	NA	0.21695	0.999155	yes
FBgn0263546	FBgn0263546	mir-4985	2R:20181620-20185646	q1	q2	OK	128.628	0	#NAME?	NA	0.07805	0.999155	yes
FBgn0263569	FBgn0263569	mir-4968	3L:11515856-11557412	q1	q2	OK	5.56745	0	#NAME?	NA	0.0864	0.999155	yes
FBgn0264482	FBgn0264482	CG43890	3L:20261958-20288233	q1	q2	OK	0.234263	0	#NAME?	NA	0.15175	0.999155	yes
FBgn0264546	FBgn0264546	CG43925	2L:13169648-13176888	q1	q2	OK	0.398798	0	#NAME?	NA	0.1175	0.999155	yes
FBgn0052762	FBgn0052762	CG32762	X:5394297-5395219	q1	q2	OK	0	0.368134	Inf	NA	0.0005	0.0639485	yes
FBgn0082967	FBgn0082967	snoRNA:Psi28S-3327a	3L:13034855-13037005	q1	q2	OK	0	4.58494	Inf	NA	0.00055	0.0649838	yes
FBgn0083054	FBgn0083054	snoRNA:Psi18S-1347a	2R:14027582-14034696	q1	q2	OK	0	16.7465	Inf	NA	0.00115	0.114135	yes
FBgn0086044	FBgn0086044	snoRNA:Me28S-U1688	X:9822298-9825012	q1	q2	OK	0	31.6075	Inf	NA	0.00375	0.258458	yes
FBgn0052279	FBgn0052279	dro2	3L:3314348-3314681	q1	q2	OK	0	0.99023	Inf	NA	0.0048	0.292427	yes
FBgn0083011	FBgn0083011	snoRNA:Psi28S-1135b	X:17037619-17042287	q1	q2	OK	0	3.73663	Inf	NA	0.0057	0.319799	yes
FBgn0262203	FBgn0262203	mir-967	2L:12455539-12546630	q1	q2	OK	0	685.676	Inf	NA	0.0062	0.327307	yes
FBgn0261055	FBgn0261055	Sfp26Ad	2L:5942622-5943263	q1	q2	OK	0	0.395319	Inf	NA	0.00865	0.383257	yes
FBgn0083001	FBgn0083001	snoRNA:Psi28S-1192a	X:17037619-17042287	q1	q2	OK	0	18.3398	Inf	NA	0.0117	0.455016	yes
FBgn0261503	FBgn0261503	CG42651	3R:2636001-2638311	q1	q2	OK	0	1.17472	Inf	NA	0.0175	0.569829	yes
FBgn0263477	FBgn0263477	snoRNA:dmt-a	3R:5536861-5551333	q1	q2	OK	0	4.31106	Inf	NA	0.01805	0.580125	yes
FBgn0263476	FBgn0263476	snoRNA:CG32479-b	3L:871898-895313	q1	q2	OK	0	0.570824	Inf	NA	0.0196	0.60487	yes
FBgn0082959	FBgn0082959	snoRNA:Psi28S-3405b	3R:24425555-24431499	q1	q2	OK	0	9.16988	Inf	NA	0.0235	0.662593	yes
FBgn0082975	FBgn0082975	snoRNA:Psi28S-3305b	3R:24425555-24431499	q1	q2	OK	0	9.2978	Inf	NA	0.02685	0.71614	yes
FBgn0264727	FBgn0264727	CR43995	3L:22065468-22065720	q1	q2	OK	0	1.09293	Inf	NA	0.035	0.804093	yes
FBgn0082960	FBgn0082960	snoRNA:Psi28S-3405a	3R:24425555-24431499	q1	q2	OK	0	9.16988	Inf	NA	0.0356	0.808889	yes
FBgn0261501	FBgn0261501	CG42649	2R:13480295-13491966	q1	q2	OK	0	0.59002	Inf	NA	0.0392	0.853185	yes
FBgn0003930	FBgn0003930	snRNA:U4:39B	2L:21212321-21220572	q1	q2	OK	0	16.1854	Inf	NA	0.107	0.999155	yes
FBgn0034317	FBgn0034317	CG14499	2R:14071886-14080356	q1	q2	OK	0	1.64238	inf	#NAME?	0.17375	0.999155	yes
FBgn0040653	FBgn0040653	IM4	2R:16756340-16756826	q1	q2	OK	0	1.23192	inf	#NAME?	5e-05	0.0110768	yes
FBgn0040733	FBgn0040733	CG15068	2R:14277846-14278114	q1	q2	OK	0	2.09421	inf	#NAME?	0.0673	0.999155	yes
FBgn0052188	FBgn0052188	CG32188	3L:17816432-17832867	q1	q2	OK	0	0.292433	Inf	NA	0.22595	0.999155	yes
FBgn0065055	FBgn0065055	snoRNA:Psi28S-2648	2L:8041879-8042859	q1	q2	OK	0	4.1826	Inf	NA	0.0624	0.999155	yes
FBgn0065073	FBgn0065073	snoRNA:229	2R:18960419-18962243	q1	q2	OK	0	4.58494	Inf	NA	0.0597	0.999155	yes
FBgn0261454	FBgn0261454	scaRNA:mgU4-65	3L:17614923-17624071	q1	q2	OK	0	2.44319	Inf	NA	0.1044	0.999155	yes
FBgn0262233	FBgn0262233	mir-2494	3R:12443671-12445600	q1	q2	OK	0	16.9864	Inf	NA	0.221	0.999155	yes
FBgn0262363	FBgn0262363	CG43061	3R:3866969-3881259	q1	q2	OK	0	1.19074	Inf	NA	0.1677	0.999155	yes
FBgn0262482	FBgn0262482	CG43072	3L:21027634-21068544	q1	q2	OK	0	0.465425	Inf	NA	0.0582	0.999155	yes
FBgn0263478	FBgn0263478	snoRNA:Edc3-a	3L:17518432-17522961	q1	q2	OK	0	4.39451	Inf	NA	0.12035	0.999155	yes
FBgn0263520	FBgn0263520	mir-4945	3R:7263268-7291360	q1	q2	OK	0	39.9769	Inf	NA	0.09485	0.999155	yes
FBgn0263631	FBgn0263631	mir-3645	X:5513168-5516591	q1	q2	OK	0	20.9331	Inf	NA	0.0808	0.999155	yes
FBgn0264500	FBgn0264500	CR43899	X:10099324-10106407	q1	q2	OK	0	0.240813	Inf	NA	0.1064	0.999155	yes
FBgn0039476	FBgn0039476	CG6271	3R:22822701-22889500	q1	q2	OK	7.10274	3356.69	8.88445	2.15807	0.26105	0.999155	yes
FBgn0043577	FBgn0043577	PGRP-SB2	3L:16719640-16720388	q1	q2	OK	0.0432001	5.75985	7.05885	3.0673	0.0938	0.999155	yes
FBgn0023495	FBgn0023495	Lip3	3R:9195390-9197626	q1	q2	OK	3.23921	324.518	6.64651	12.6206	5e-05	0.0110768	yes
FBgn0263021	FBgn0263021	CG43316	2R:8130050-8130778	q1	q2	OK	0.569613	28.564	5.64807	12.4802	0.00155	0.145677	yes
FBgn0002571	FBgn0002571	Mal-A3	2R:4343413-4345390	q1	q2	OK	0.728543	33.4456	5.52066	11.5552	5e-05	0.0110768	yes
FBgn0039474	FBgn0039474	CG6283	3R:22822701-22889500	q1	q2	OK	28.9781	788.681	4.76641	2.08091	0.2149	0.999155	yes
FBgn0033999	FBgn0033999	CG8093	2R:11101785-11103191	q1	q2	OK	15.2612	414.125	4.76212	11.4622	5e-05	0.0110768	yes
FBgn0022700	FBgn0022700	Cht4	2R:16952884-16954592	q1	q2	OK	18.7785	504.385	4.74737	10.8933	5e-05	0.0110768	yes
FBgn0026756	FBgn0026756	Ugt37a1	2L:20372472-20373967	q1	q2	OK	0.0164044	0.432293	4.71985	2.68094	0.11935	0.999155	yes
FBgn0032049	FBgn0032049	Bace	2L:8491867-8506845	q1	q2	OK	80.8587	2101.1	4.6996	7.87693	5e-05	0.0110768	yes
FBgn0031032	FBgn0031032	CG14204	X:19477674-19480623	q1	q2	OK	0.779124	19.9757	4.68025	9.98923	5e-05	0.0110768	yes
FBgn0034331	FBgn0034331	CG15067	2R:14272416-14273093	q1	q2	OK	0.0715119	1.59619	4.4803	1.92357	0.09095	0.999155	yes
FBgn0031033	FBgn0031033	CG14219	X:19481414-19484104	q1	q2	OK	1.58777	34.5158	4.44218	10.048	5e-05	0.0110768	yes
FBgn0053294	FBgn0053294	CR33294	3R:12684-21933	q1	q2	OK	0.0235151	0.445856	4.24492	2.35269	0.1417	0.999155	yes
FBgn0020506	FBgn0020506	Amyrel	2R:12538599-12540204	q1	q2	OK	36.4881	577.087	3.98329	8.86079	5e-05	0.0110768	yes
FBgn0085273	FBgn0085273	CG34244	3L:14228152-14229041	q1	q2	OK	0.236169	3.42651	3.85885	3.26773	0.0428	0.898438	yes
FBgn0032809	FBgn0032809	CG13078	2L:19563929-19565158	q1	q2	OK	0.875544	12.3454	3.81765	8.37467	5e-05	0.0110768	yes
FBgn0039310	FBgn0039310	CG11878	3R:21099558-21100960	q1	q2	OK	0.552574	7.16661	3.69705	7.34895	5e-05	0.0110768	yes
FBgn0028534	FBgn0028534	CG7916	2L:13835566-13898715	q1	q2	OK	92.3877	1180.93	3.67608	1.80144	0.2688	0.999155	yes
FBgn0050265	FBgn0050265	CG30265	2R:18719978-18722103	q1	q2	OK	0.0387663	0.492055	3.66595	3.59649	0.0631	0.999155	yes
FBgn0010388	FBgn0010388	Dro	2R:10633461-10634219	q1	q2	OK	0.713771	8.95379	3.64896	3.78347	0.01505	0.517203	yes
FBgn0031512	FBgn0031512	CG15404	2L:3173988-3174442	q1	q2	OK	62.0217	750.318	3.59666	18.0085	5e-05	0.0110768	yes
FBgn0032184	FBgn0032184	CG13135	2L:10094087-10137552	q1	q2	OK	72.9105	877.126	3.58859	7.38852	5e-05	0.0110768	yes
FBgn0038239	FBgn0038239	CG14850	3R:10386703-10387243	q1	q2	OK	1.77599	19.5277	3.45882	9.59483	0.00015	0.0269696	yes
FBgn0035661	FBgn0035661	CG10477	3L:6026298-6027711	q1	q2	OK	0.0703577	0.772436	3.45664	4.17866	0.0311	0.762503	yes
FBgn0039475	FBgn0039475	CG6277	3R:22822701-22889500	q1	q2	OK	15.4546	167.528	3.43829	0.875181	0.64715	0.999155	yes
FBgn0039768	FBgn0039768	CG15533	3R:26254547-26257091	q1	q2	OK	13.4547	143.297	3.41283	7.98048	5e-05	0.0110768	yes
FBgn0051698	FBgn0051698	CG31698	2L:3173282-3173826	q1	q2	OK	89.7763	914.908	3.34922	13.4029	5e-05	0.0110768	yes
FBgn0032086	FBgn0032086	CG17906	2L:8993817-8997379	q1	q2	OK	0.364752	3.68283	3.33583	0.929899	0.3508	0.999155	yes
FBgn0039473	FBgn0039473	CG17191	3R:22822701-22889500	q1	q2	OK	9.8892	97.8062	3.306	0.679054	0.70165	0.999155	yes
FBgn0051148	FBgn0051148	CG31148	3R:19526359-19528324	q1	q2	OK	24.946	231.009	3.21107	7.54364	5e-05	0.0110768	yes
FBgn0000079	FBgn0000079	Amy-p	2R:13006210-13007808	q1	q2	OK	135.327	1245.71	3.20245	6.25915	5e-05	0.0110768	yes
FBgn0032066	FBgn0032066	CG9463	2L:8765360-8768708	q1	q2	OK	11.5622	105.491	3.18963	7.13114	5e-05	0.0110768	yes
FBgn0053337	FBgn0053337	CG33337	3R:19415862-19418491	q1	q2	OK	0.283563	2.48217	3.12986	5.54382	0.0002	0.0335297	yes
FBgn0085812	FBgn0085812	CR41601	3RHet:2481659-2482418	q1	q2	OK	0.0514133	0.449939	3.12952	2.31052	0.1277	0.999155	yes
FBgn0053773	FBgn0053773	CG33773	3R:26861067-26861846	q1	q2	OK	0.0526283	0.460515	3.12934	2.33029	0.1277	0.999155	yes
FBgn0029748	FBgn0029748	CG15464	X:4979865-5145183	q1	q2	OK	0.0654887	0.572307	3.12747	0.155867	0.09325	0.999155	yes
FBgn0262904	FBgn0262904	CR43259	3R:21728364-21732488	q1	q2	OK	0.200193	1.6805	3.06942	1.93834	0.1322	0.999155	yes
FBgn0032067	FBgn0032067	CG9465	2L:8769174-8772344	q1	q2	OK	0.699635	5.52568	2.98148	6.27734	5e-05	0.0110768	yes
FBgn0037677	FBgn0037677	CG12951	3R:5154997-5156047	q1	q2	OK	9.91102	77.0285	2.95829	8.92821	5e-05	0.0110768	yes
FBgn0034329	FBgn0034329	IM1	2R:14271456-14271883	q1	q2	OK	0.287383	2.21835	2.94844	5.52057	0.13385	0.999155	yes
FBgn0040736	FBgn0040736	IM3	2R:14275624-14275995	q1	q2	OK	0.225657	1.73433	2.94217	4.63493	0.13095	0.999155	yes
FBgn0033835	FBgn0033835	IM10	2R:9294510-9297458	q1	q2	OK	0.0539533	0.394493	2.87022	0.998238	0.34955	0.999155	yes
FBgn0263314	FBgn0263314	CG43400	2L:8490738-8491360	q1	q2	OK	1.06142	7.67749	2.85465	6.84045	0.00195	0.170364	yes
FBgn0051104	FBgn0051104	CG31104	3R:21111194-21112696	q1	q2	OK	0.828956	5.76408	2.79772	5.8593	0.0003	0.0443071	yes
FBgn0062412	FBgn0062412	Ctr1B	3R:4143336-4159514	q1	q2	OK	5.40425	36.9585	2.77374	2.64441	0.072	0.999155	yes
FBgn0032119	FBgn0032119	CG3769	2L:9435398-9437227	q1	q2	OK	0.0360685	0.246379	2.77207	2.10012	0.18535	0.999155	yes
FBgn0038833	FBgn0038833	CG15696	3R:16672832-16673372	q1	q2	OK	0.126857	0.86242	2.76519	3.43092	0.13815	0.999155	yes
FBgn0010381	FBgn0010381	Drs	3L:3369555-3369942	q1	q2	OK	12.0395	81.6821	2.76224	12.5563	5e-05	0.0110768	yes
FBgn0261991	FBgn0261991	CG42809	2L:13415676-13500427	q1	q2	OK	0.0930293	0.630735	2.76128	0.389575	0.2624	0.999155	yes
FBgn0083121	FBgn0083121	Uhg7	3L:1665137-1668654	q1	q2	OK	0.100823	0.683043	2.76015	0.021788	0.0116	0.453974	yes
FBgn0262844	FBgn0262844	CG43208	3R:9128374-9138507	q1	q2	OK	0.136489	0.922317	2.75647	0.118671	0.0321	0.771769	yes
FBgn0083000	FBgn0083000	snoRNA:Psi28S-1192b	X:17037619-17042287	q1	q2	OK	5.36321	35.0214	2.70707	0.930891	0.0188	0.598033	yes
FBgn0002569	FBgn0002569	Mal-A2	2R:4341136-4343291	q1	q2	OK	13.63	85.1883	2.64387	6.46544	5e-05	0.0110768	yes
FBgn0032437	FBgn0032437	CR17024	2L:12453663-12454951	q1	q2	OK	0.056395	0.330167	2.54956	2.5526	0.08845	0.999155	yes
FBgn0052671	FBgn0052671	Rab9Fa	X:10824969-10858079	q1	q2	OK	0.061934	0.361913	2.54684	0.239862	0.3157	0.999155	yes
FBgn0038784	FBgn0038784	CG4362	3R:16131937-16133258	q1	q2	OK	145.138	847.924	2.54651	6.81938	5e-05	0.0110768	yes
FBgn0038142	FBgn0038142	CheA87a	3R:9195390-9197626	q1	q2	OK	0.100758	0.587913	2.54471	0.248166	0.31095	0.999155	yes
FBgn0003129	FBgn0003129	Poxm	3R:4143336-4159514	q1	q2	OK	10.0328	58.4807	2.54324	5.42771	5e-05	0.0110768	yes
FBgn0262789	FBgn0262789	CR43170	3LHet:2277399-2277931	q1	q2	OK	0.0650662	0.379092	2.54257	2.02455	0.15655	0.999155	yes
FBgn0043539	FBgn0043539	Obp22a	2L:1991704-1992152	q1	q2	OK	0.115151	0.668001	2.53632	2.65214	0.15655	0.999155	yes
FBgn0051089	FBgn0051089	CG31089	3R:21728364-21732488	q1	q2	OK	2.39839	13.7971	2.52423	5.89508	5e-05	0.0110768	yes
FBgn0262686	FBgn0262686	CG43156	X:11800484-11800846	q1	q2	OK	0.290073	1.66773	2.5234	4.62172	0.15655	0.999155	yes
FBgn0053265	FBgn0053265	Muc68E	3L:11960679-11966079	q1	q2	OK	0.644433	3.67711	2.51247	5.42311	5e-05	0.0110768	yes
FBgn0033788	FBgn0033788	CG13323	2R:8934237-8934793	q1	q2	OK	134.657	767.661	2.51118	8.86181	5e-05	0.0110768	yes
FBgn0036468	FBgn0036468	CG13461	3L:15007794-15058077	q1	q2	OK	0.417673	2.3768	2.50857	0.20431	0.2513	0.999155	yes
FBgn0035888	FBgn0035888	CG7120	3L:8389099-8398377	q1	q2	OK	5.07381	28.7938	2.50461	4.39581	0.0004	0.0539391	yes
FBgn0039092	FBgn0039092	CG16723	3R:19419346-19421995	q1	q2	OK	0.600449	3.39275	2.49834	4.9951	5e-05	0.0110768	yes
FBgn0033792	FBgn0033792	CG13325	2R:9003809-9013285	q1	q2	OK	2.15443	11.9007	2.46567	5.78656	5e-05	0.0110768	yes
FBgn0262005	FBgn0262005	CG42823	3R:13230208-13230831	q1	q2	OK	1.26931	6.63859	2.38683	6.03783	0.0056	0.317231	yes
FBgn0011822	FBgn0011822	pcl	X:162541-364670	q1	q2	OK	3.42608	17.9083	2.386	0.615346	0.4549	0.999155	yes
FBgn0010385	FBgn0010385	Def	2R:5940047-5954060	q1	q2	OK	0.563755	2.94221	2.38376	0.693876	0.4975	0.999155	yes
FBgn0051741	FBgn0051741	CG31741	2L:18084267-18086156	q1	q2	OK	3.94493	20.515	2.37861	5.97532	5e-05	0.0110768	yes
FBgn0035795	FBgn0035795	CG16998	3L:7521879-7533112	q1	q2	OK	0.108683	0.564533	2.37693	0.0974403	0.139	0.999155	yes
FBgn0038832	FBgn0038832	CG15695	3R:16667863-16670709	q1	q2	OK	3.72004	19.2466	2.37121	5.74065	5e-05	0.0110768	yes
FBgn0034582	FBgn0034582	Cht9	2R:16955486-16956813	q1	q2	OK	245.054	1218.17	2.31354	4.92037	0.0005	0.0639485	yes
FBgn0035620	FBgn0035620	CG5150	3L:5588641-5590437	q1	q2	OK	15.2087	75.3539	2.30878	5.80737	5e-05	0.0110768	yes
FBgn0032652	FBgn0032652	CG6870	2L:17591447-17603640	q1	q2	OK	11.562	56.5469	2.29006	6.51747	5e-05	0.0110768	yes
FBgn0041233	FBgn0041233	Gr59e	2R:19428576-19429902	q1	q2	OK	0.0614895	0.29994	2.28626	2.29863	0.1098	0.999155	yes
FBgn0050067	FBgn0050067	Obp50a	2R:10257835-10258621	q1	q2	OK	0.0448473	0.218191	2.2825	0.95192	0.1513	0.999155	yes
FBgn0037284	FBgn0037284	CG14659	3R:656570-657019	q1	q2	OK	0.0886208	0.429337	2.27639	2.07615	0.1912	0.999155	yes
FBgn0261508	FBgn0261508	CG42656	3R:3312304-3319636	q1	q2	OK	0.366933	1.75373	2.25684	0.200782	0.32815	0.999155	yes
FBgn0028945	FBgn0028945	CG7631	2L:15628683-15629552	q1	q2	OK	11.0975	53.0143	2.25615	6.86321	5e-05	0.0110768	yes
FBgn0053346	FBgn0053346	CG33346	3R:24494954-24496174	q1	q2	OK	1.28499	6.13213	2.25463	5.03033	0.0004	0.0539391	yes
FBgn0261575	FBgn0261575	tobi	3R:21165973-21172634	q1	q2	OK	28.3718	134.618	2.24635	4.29919	5e-05	0.0110768	yes
FBgn0053306	FBgn0053306	CG33306	2L:13835566-13898715	q1	q2	OK	32.8637	153.217	2.22101	0.506877	0.7583	0.999155	yes
FBgn0032069	FBgn0032069	CG9468	2L:8777660-8781251	q1	q2	OK	153.604	709.76	2.20812	3.75466	0.002	0.171117	yes
FBgn0034441	FBgn0034441	CG10081	2R:15273427-15276823	q1	q2	OK	0.484827	2.23613	2.20546	3.92223	0.00055	0.0649838	yes
FBgn0032068	FBgn0032068	CG9466	2L:8772947-8776257	q1	q2	OK	84.5578	377.093	2.15691	4.0661	0.00065	0.0753636	yes
FBgn0033789	FBgn0033789	CG13324	2R:8936646-8937123	q1	q2	OK	93.4116	410.398	2.13535	8.91939	5e-05	0.0110768	yes
FBgn0264266	FBgn0264266	CR43766	2L:9793423-9886250	q1	q2	OK	0.178826	0.779482	2.12396	0.439455	0.5445	0.999155	yes
FBgn0040099	FBgn0040099	lectin-28C	2L:7857076-7860838	q1	q2	OK	0.263303	1.14383	2.11908	2.11894	0.1291	0.999155	yes
FBgn0262607	FBgn0262607	CG43133	X:18023617-18024211	q1	q2	OK	2.78208	11.7292	2.07586	5.97296	0.00245	0.197368	yes
FBgn0264295	FBgn0264295	CG43773	2L:4007689-4007984	q1	q2	OK	6.85854	28.8418	2.07219	11.178	0.0047	0.292427	yes
FBgn0037934	FBgn0037934	CG6830	3R:7505480-7510062	q1	q2	OK	20.7621	86.3198	2.05574	4.08858	0.0001	0.0200097	yes
FBgn0259738	FBgn0259738	CG42392	2R:12639003-12660002	q1	q2	OK	0.233144	0.962777	2.04598	0.418463	0.473	0.999155	yes
FBgn0038901	FBgn0038901	burs	3R:17595272-17595916	q1	q2	OK	0.537872	2.21929	2.04476	4.11533	0.0411	0.874782	yes
FBgn0034011	FBgn0034011	CG8160	2R:11214637-11215770	q1	q2	OK	25.1536	103.784	2.04474	5.73403	5e-05	0.0110768	yes
FBgn0036229	FBgn0036229	CG7248	3L:11947182-11950865	q1	q2	OK	6.26164	25.7507	2.04	4.6158	0.0001	0.0200097	yes
FBgn0032733	FBgn0032733	CG15170	2L:18987726-18990233	q1	q2	OK	10.3034	42.1454	2.03225	4.44218	5e-05	0.0110768	yes
FBgn0264541	FBgn0264541	CR43920	2R:13480295-13491966	q1	q2	OK	6.03551	24.5002	2.02124	0.242891	0.45285	0.999155	yes
FBgn0259237	FBgn0259237	CG42335	3R:17584495-17595023	q1	q2	OK	9.30823	37.6078	2.01445	4.49402	5e-05	0.0110768	yes
FBgn0038241	FBgn0038241	CG8087	3R:10390043-10390504	q1	q2	OK	66.8933	267.28	1.99842	8.72352	5e-05	0.0110768	yes
FBgn0028532	FBgn0028532	CG7968	2L:13835566-13898715	q1	q2	OK	45.0181	179.804	1.99785	0.521791	0.7874	0.999155	yes
FBgn0035619	FBgn0035619	CG10592	3L:5585840-5588372	q1	q2	OK	21.3672	84.7407	1.98766	5.01004	5e-05	0.0110768	yes
FBgn0052107	FBgn0052107	CG32107	3L:12850381-12854408	q1	q2	OK	0.952297	3.76474	1.98307	4.06053	0.00025	0.0392595	yes
FBgn0053474	FBgn0053474	CG33474	2R:6309737-6310343	q1	q2	OK	0.104981	0.40828	1.95943	2.1726	0.2216	0.999155	yes
FBgn0052712	FBgn0052712	CG32712	X:8327119-8327842	q1	q2	OK	0.853251	3.31808	1.95931	4.25604	0.01935	0.60014	yes
FBgn0030484	FBgn0030484	CG1681	X:13298788-13303249	q1	q2	OK	71.4368	276.558	1.95284	5.16269	0.00035	0.0487876	yes
FBgn0052283	FBgn0052283	dro3	3L:3314995-3315355	q1	q2	OK	0.709138	2.73729	1.94861	4.83897	0.09105	0.999155	yes
FBgn0040649	FBgn0040649	CG15461	X:20340981-20381721	q1	q2	OK	0.517876	1.99536	1.94597	0.135416	0.25005	0.999155	yes
FBgn0053542	FBgn0053542	upd3	X:18171265-18178632	q1	q2	OK	0.259805	0.99547	1.93795	3.25495	0.01	0.419122	yes
FBgn0054026	FBgn0054026	CG34026	X:9400743-9445262	q1	q2	OK	33.8657	129.541	1.93551	4.01467	0.00015	0.0269696	yes
FBgn0041709	FBgn0041709	yellow-g	3L:2268824-2272769	q1	q2	OK	0.660703	2.5093	1.92521	0.119463	0.2369	0.999155	yes
FBgn0262004	FBgn0262004	CG42822	3R:13239653-13240121	q1	q2	OK	14.5843	55.115	1.91803	10.0155	0.00135	0.12983	yes
FBgn0052054	FBgn0052054	CG32054	3L:9967750-10132460	q1	q2	OK	3.11907	11.653	1.90152	1.74445	0.14295	0.999155	yes
FBgn0028920	FBgn0028920	CG8997	2L:13835566-13898715	q1	q2	OK	742.356	2737.16	1.8825	1.96204	0.1728	0.999155	yes
FBgn0262362	FBgn0262362	CG43060	3R:3866969-3881259	q1	q2	OK	1.963	7.22153	1.87925	5.08669	0.0096	0.407868	yes
FBgn0030929	FBgn0030929	CG15043	X:18387433-18388197	q1	q2	OK	124.817	459.129	1.87909	5.87157	0.0002	0.0335297	yes
FBgn0052284	FBgn0052284	CG32284	3L:3186663-3187245	q1	q2	OK	59.533	216.929	1.86546	8.22915	5e-05	0.0110768	yes
FBgn0054054	FBgn0054054	CG34054	2R:7297314-7297943	q1	q2	OK	0.24978	0.909787	1.86487	2.98097	0.1212	0.999155	yes
FBgn0038523	FBgn0038523	CG7587	3R:13420107-13420783	q1	q2	OK	460.537	1675.79	1.86345	5.92734	0.0016	0.148131	yes
FBgn0262007	FBgn0262007	CG42825	3L:9967750-10132460	q1	q2	OK	13.7502	49.5746	1.85015	3.49366	0.00305	0.232137	yes
FBgn0052302	FBgn0052302	CG32302	3L:2268824-2272769	q1	q2	OK	584.339	2104.34	1.84849	3.70469	0.0041	0.276438	yes
FBgn0260968	FBgn0260968	CG42591	3L:8056973-8101936	q1	q2	OK	0.211552	0.75283	1.83131	0.0716066	0.06375	0.999155	yes
FBgn0085242	FBgn0085242	CG34213	2R:19854646-19855239	q1	q2	OK	0.453045	1.61145	1.83063	3.51021	0.08335	0.999155	yes
FBgn0036320	FBgn0036320	CG10943	3L:12854816-12855931	q1	q2	OK	2.84504	10.0723	1.82387	4.52441	0.00085	0.0925009	yes
FBgn0039471	FBgn0039471	CG6295	3R:22822701-22889500	q1	q2	OK	163.26	576.709	1.82067	1.06283	0.40015	0.999155	yes
FBgn0039681	FBgn0039681	CG7582	3R:25501398-25508000	q1	q2	OK	10.634	37.541	1.81979	2.21681	0.0347	0.801654	yes
FBgn0034294	FBgn0034294	Muc55B	2R:13937730-13939610	q1	q2	OK	278.698	982.644	1.81796	3.5153	0.00435	0.284032	yes
FBgn0033065	FBgn0033065	Cyp6w1	2R:2061188-2062936	q1	q2	OK	44.2009	155.767	1.81725	4.46744	0.0003	0.0443071	yes
FBgn0031653	FBgn0031653	Jon25Biii	2L:4949940-4950763	q1	q2	OK	2159.56	7588.49	1.81308	3.40206	0.0183	0.583624	yes
FBgn0262874	FBgn0262874	CG43229	X:18032574-18033033	q1	q2	OK	0.129122	0.452679	1.80976	0.717064	0.2709	0.999155	yes
FBgn0264310	FBgn0264310	CR43785	3L:737051-737479	q1	q2	OK	0.296849	1.03752	1.80535	1.30955	0.1681	0.999155	yes
FBgn0034160	FBgn0034160	CG5550	2R:12704095-12706745	q1	q2	OK	23.1303	80.6269	1.80148	5.25927	0.0002	0.0335297	yes
FBgn0263235	FBgn0263235	Phae2	2L:12111109-12111995	q1	q2	OK	30.1854	104.612	1.79312	5.41033	0.00015	0.0269696	yes
FBgn0035042	FBgn0035042	CG3640	2R:20527210-20529760	q1	q2	OK	0.285926	0.988399	1.78945	0.442765	0.66365	0.999155	yes
FBgn0031034	FBgn0031034	CG14205	X:19486644-19489581	q1	q2	OK	7.54489	26.0009	1.78499	4.44944	0.00015	0.0269696	yes
FBgn0050489	FBgn0050489	Cyp12d1-p	2R:7007609-7009353	q1	q2	OK	4.91659	16.798	1.77256	4.53305	0.00015	0.0269696	yes
FBgn0259737	FBgn0259737	CG42391	2R:11088800-11091971	q1	q2	OK	0.0702085	0.239258	1.76885	0.208861	0.43025	0.999155	yes
FBgn0036833	FBgn0036833	CG3819	3L:18913529-18915208	q1	q2	OK	8.21634	27.9755	1.7676	3.94178	0.0001	0.0200097	yes
FBgn0052569	FBgn0052569	TwdlZ	X:16621335-16645943	q1	q2	OK	0.098045	0.333761	1.7673	0.0746388	0.09705	0.999155	yes
FBgn0030509	FBgn0030509	CG11162	X:13570926-13571915	q1	q2	OK	22.8718	77.7462	1.7652	5.2637	0.0001	0.0200097	yes
FBgn0040531	FBgn0040531	CG11741	3R:4354141-4354599	q1	q2	OK	0.341209	1.15746	1.76224	3.21546	0.14475	0.999155	yes
FBgn0047338	FBgn0047338	CG32148	3L:15007794-15058077	q1	q2	OK	0.344076	1.16711	1.76214	0.101807	0.1165	0.999155	yes
FBgn0033215	FBgn0033215	CG1942	2R:3600127-3601695	q1	q2	OK	5.30707	17.9275	1.75618	4.61919	0.0002	0.0335297	yes
FBgn0030080	FBgn0030080	CG15366	X:8965480-8972528	q1	q2	OK	0.295111	0.996383	1.75544	0.134133	0.27245	0.999155	yes
FBgn0052647	FBgn0052647	CG32647	X:12670604-12678991	q1	q2	OK	1.46908	4.83474	1.71853	3.1487	0.0035	0.250988	yes
FBgn0033981	FBgn0033981	Cyp6a21	2R:10772768-10774456	q1	q2	OK	12.9649	42.6045	1.7164	4.49169	0.00025	0.0392595	yes
FBgn0032734	FBgn0032734	CG15169	2L:18991056-18992409	q1	q2	OK	0.389714	1.27923	1.71479	2.96869	0.02465	0.680952	yes
FBgn0031248	FBgn0031248	CG11912	2L:305934-347927	q1	q2	OK	240.024	786.012	1.71137	2.27193	0.0964	0.999155	yes
FBgn0051463	FBgn0051463	CG31463	3R:4118056-4119331	q1	q2	OK	21.943	71.8266	1.71076	4.69211	0.00035	0.0487876	yes
FBgn0263414	FBgn0263414	CR43460	3R:9793673-9857777	q1	q2	OK	0.25456	0.832766	1.70991	0.107928	0.187	0.999155	yes
FBgn0043575	FBgn0043575	PGRP-SC2	2R:4604471-4605026	q1	q2	OK	115.681	377.33	1.70568	6.29503	0.00055	0.0649838	yes
FBgn0039979	FBgn0039979	CR40282	2R:617943-618746	q1	q2	OK	0.103787	0.336997	1.69911	1.86756	0.1892	0.999155	yes
FBgn0031695	FBgn0031695	Cyp4ac3	2L:5218254-5271353	q1	q2	OK	8.55198	27.7515	1.69824	1.04045	0.31615	0.999155	yes
FBgn0053710	FBgn0053710	CG33710	3L:19932386-19971060	q1	q2	OK	0.122454	0.397344	1.69815	0.163768	0.30975	0.999155	yes
FBgn0034328	FBgn0034328	IM23	2R:14270208-14270737	q1	q2	OK	0.248646	0.803474	1.69216	2.57662	0.1892	0.999155	yes
FBgn0051410	FBgn0051410	Npc2e	3R:5879119-5879982	q1	q2	OK	20.5215	65.861	1.68229	6.51793	0.0004	0.0539391	yes
FBgn0085244	FBgn0085244	CG34215	2R:2715862-2726432	q1	q2	OK	0.917859	2.93403	1.67654	1.52086	0.4815	0.999155	yes
FBgn0033826	FBgn0033826	CG4734	2R:9184706-9185972	q1	q2	OK	359.485	1148	1.67511	3.79906	0.00485	0.292427	yes
FBgn0085305	FBgn0085305	CG34276	3R:11746619-11759456	q1	q2	OK	1.49868	4.77774	1.67263	1.59844	0.24305	0.999155	yes
FBgn0036416	FBgn0036416	CG7924	3L:14226568-14227709	q1	q2	OK	2.71481	8.6278	1.66814	4.09234	0.00315	0.234005	yes
FBgn0039916	FBgn0039916	CG9935	4:656750-667182	q1	q2	OK	0.126035	0.398362	1.66026	2.22159	0.0305	0.753751	yes
FBgn0264384	FBgn0264384	CR43836	X:8801100-8948608	q1	q2	OK	0.160861	0.50837	1.66006	0.113265	0.33355	0.999155	yes
FBgn0033875	FBgn0033875	CG6357	2R:9727580-9729248	q1	q2	OK	6.2639	19.7787	1.65881	4.33274	0.0005	0.0639485	yes
FBgn0036419	FBgn0036419	CG13482	3L:14267442-14361739	q1	q2	OK	22.4536	70.4105	1.64884	2.21409	0.0317	0.769609	yes
FBgn0012042	FBgn0012042	AttA	2R:10634875-10635699	q1	q2	OK	9.41989	29.2305	1.63369	4.93502	0.0011	0.111857	yes
FBgn0000527	FBgn0000527	e	3R:17055560-17062900	q1	q2	OK	1.71113	5.28956	1.6282	3.72208	0.00125	0.121152	yes
FBgn0000053	FBgn0000053	ade3	2L:7014860-7023940	q1	q2	OK	58.3665	180.225	1.62659	2.89934	0.00605	0.323404	yes
FBgn0050026	FBgn0050026	CG30026	2R:7296080-7296944	q1	q2	OK	0.204736	0.631573	1.62519	2.31282	0.1182	0.999155	yes
FBgn0030876	FBgn0030876	CG6762	X:17751006-17754833	q1	q2	OK	33.0372	101.52	1.61961	3.8842	0.0048	0.292427	yes
FBgn0038098	FBgn0038098	CG7381	3R:8793496-8803193	q1	q2	OK	17.4203	53.5102	1.61905	3.53183	0.00055	0.0649838	yes
FBgn0029795	FBgn0029795	CG15773	X:5614959-5632072	q1	q2	OK	29.1498	88.9573	1.60963	2.3657	0.0182	0.581931	yes
FBgn0261930	FBgn0261930	vnd	X:476731-491855	q1	q2	OK	1.8638	5.64122	1.59776	3.37951	0.001	0.103383	yes
FBgn0038416	FBgn0038416	CG17930	3R:12136263-12164260	q1	q2	OK	16.4784	49.3961	1.58382	2.39047	0.0161	0.542763	yes
FBgn0032253	FBgn0032253	CG5322	2L:10452676-10457241	q1	q2	OK	6.75185	20.198	1.58086	3.5854	0.0003	0.0443071	yes
FBgn0261675	FBgn0261675	Npc1b	X:20805979-20810408	q1	q2	OK	14.2225	42.3866	1.57544	3.63224	0.00115	0.114135	yes
FBgn0038242	FBgn0038242	CG14852	3R:10391667-10392192	q1	q2	OK	4.12728	12.28	1.57305	4.8087	0.01075	0.436433	yes
FBgn0039774	FBgn0039774	CDase	3R:26285242-26291458	q1	q2	OK	17.0114	50.0034	1.55552	3.46255	0.00055	0.0649838	yes
FBgn0039108	FBgn0039108	CG10232	3R:19545197-19546343	q1	q2	OK	0.346752	1.01439	1.54863	2.55546	0.06215	0.999155	yes
FBgn0051404	FBgn0051404	CG31404	3R:15194716-15228870	q1	q2	OK	0.15192	0.444158	1.54776	0.0818742	0.1166	0.999155	yes
FBgn0264481	FBgn0264481	CR43889	3L:19875150-19903315	q1	q2	OK	0.178547	0.521707	1.54694	0.0467063	0.07875	0.999155	yes
FBgn0051686	FBgn0051686	CG31686	2L:2244636-2246207	q1	q2	OK	0.122204	0.356883	1.54616	1.36061	0.38425	0.999155	yes
FBgn0029552	FBgn0029552	CG14631	X:906067-906657	q1	q2	OK	0.328709	0.958558	1.54406	2.55007	0.1523	0.999155	yes
FBgn0039744	FBgn0039744	CG15526	3R:25878235-25882325	q1	q2	OK	0.175871	0.512662	1.54349	0.163905	0.4233	0.999155	yes
FBgn0054012	FBgn0054012	CG34012	3L:11101919-11102605	q1	q2	OK	0.30652	0.893265	1.54311	2.48186	0.17275	0.999155	yes
FBgn0051958	FBgn0051958	CG31958	2L:3785818-3786292	q1	q2	OK	0.159918	0.465204	1.54053	1.97712	0.33025	0.999155	yes
FBgn0264380	FBgn0264380	CR43832	X:6484808-6490989	q1	q2	OK	0.162466	0.472563	1.54037	0.115647	0.2519	0.999155	yes
FBgn0264678	FBgn0264678	CR43963	X:12578235-12636477	q1	q2	OK	0.17801	0.51742	1.53938	0.0396096	0.0749	0.999155	yes
FBgn0034510	FBgn0034510	CG13426	2R:16400198-16400674	q1	q2	OK	0.503652	1.46253	1.53796	3.10174	0.17295	0.999155	yes
FBgn0035607	FBgn0035607	CG4835	3L:5472889-5476763	q1	q2	OK	12.5859	36.533	1.53739	3.60961	0.00125	0.121152	yes
FBgn0263081	FBgn0263081	CG43349	2L:1200204-1200580	q1	q2	OK	32.0909	93.1127	1.53681	7.85486	0.002	0.171117	yes
FBgn0047000	FBgn0047000	pncr008:3L	3L:6213677-6214052	q1	q2	OK	0.402195	1.16051	1.52879	3.25043	0.33025	0.999155	yes
FBgn0261856	FBgn0261856	CR42785	2R:2880180-2891766	q1	q2	OK	0.40914	1.18035	1.52854	0.117514	0.28965	0.999155	yes
FBgn0004240	FBgn0004240	Dpt	2R:14753269-14753765	q1	q2	OK	20.9735	60.4056	1.52612	5.99427	0.00105	0.107655	yes
FBgn0086661	FBgn0086661	snoRNA:Psi28S-2566	3L:18885482-18891393	q1	q2	OK	0.627474	1.80231	1.52222	0.0309002	0.02905	0.734798	yes
FBgn0033395	FBgn0033395	Cyp4p2	2R:5115285-5134752	q1	q2	OK	2.1879	6.28142	1.52154	1.30739	0.25645	0.999155	yes
FBgn0261817	FBgn0261817	CG42759	3R:5965824-5969906	q1	q2	OK	0.401834	1.15121	1.51848	0.177819	0.37525	0.999155	yes
FBgn0030587	FBgn0030587	CG9522	X:14733406-14827616	q1	q2	OK	0.153031	0.438409	1.51846	0.0977518	0.24965	0.999155	yes
FBgn0037870	FBgn0037870	CG18577	3R:7021825-7023007	q1	q2	OK	1.11673	3.19536	1.51669	3.25808	0.02785	0.725855	yes
FBgn0035626	FBgn0035626	lin-28	3L:5647780-5650484	q1	q2	OK	0.258706	0.736048	1.50849	2.31669	0.07865	0.999155	yes
FBgn0033582	FBgn0033582	CG9084	2R:7104920-7106769	q1	q2	OK	9.0254	25.6654	1.50776	3.29872	0.00075	0.0845864	yes
FBgn0035790	FBgn0035790	Cyp316a1	3L:7484963-7486584	q1	q2	OK	1.8356	5.21623	1.50676	3.43077	0.0068	0.34433	yes
FBgn0041780	FBgn0041780	Ssl2	3R:24852968-24858255	q1	q2	OK	0.330638	0.93745	1.50349	0.469273	0.6738	0.999155	yes
FBgn0037678	FBgn0037678	CG16749	3R:5156606-5157617	q1	q2	OK	231.86	656.642	1.50186	3.90883	0.0059	0.322339	yes
FBgn0033301	FBgn0033301	CG12780	2R:4439363-4439758	q1	q2	OK	3.10909	8.79535	1.50025	5.06693	0.0325	0.776858	yes
FBgn0028533	FBgn0028533	CG7953	2L:13835566-13898715	q1	q2	OK	950.038	2685.94	1.49937	1.73846	0.17315	0.999155	yes
FBgn0034296	FBgn0034296	CG10912	2R:13943567-13944564	q1	q2	OK	411.096	1162.16	1.49927	3.56242	0.01065	0.434618	yes
FBgn0261335	FBgn0261335	CG42620	U:8502213-8502369	q1	q2	OK	2.69269	7.57136	1.4915	13.8803	0.39895	0.999155	yes
FBgn0052368	FBgn0052368	CG32368	3L:7908536-7908946	q1	q2	OK	1.06392	2.98511	1.4884	3.83449	0.0955	0.999155	yes
FBgn0082954	FBgn0082954	snoRNA:Psi28S-3571	3R:1421085-1426858	q1	q2	OK	4.15997	11.661	1.48705	0.635591	0.03235	0.775974	yes
FBgn0036324	FBgn0036324	CG12520	3L:12894474-12895674	q1	q2	OK	0.493475	1.37834	1.48188	2.64437	0.04935	0.956619	yes
FBgn0264602	FBgn0264602	CR43951	3L:16031509-16044134	q1	q2	OK	0.181716	0.506214	1.47806	0.108655	0.27305	0.999155	yes
FBgn0040252	FBgn0040252	Ugt86Dh	3R:7001250-7003373	q1	q2	OK	6.01391	16.7461	1.47745	3.77751	0.00125	0.121152	yes
FBgn0039818	FBgn0039818	CG11318	3R:26932087-26934910	q1	q2	OK	5.34039	14.8266	1.47317	3.63128	0.00115	0.114135	yes
FBgn0032638	FBgn0032638	CG6639	2L:17452923-17458775	q1	q2	OK	17.8667	49.5747	1.47233	2.29661	0.04915	0.956619	yes
FBgn0032839	FBgn0032839	CG10659	2L:20024974-20025811	q1	q2	OK	6.92623	19.1944	1.47054	4.1975	0.0028	0.219853	yes
FBgn0032387	FBgn0032387	CG16965	2L:11981615-11988035	q1	q2	OK	0.672323	1.85579	1.46481	0.71889	0.53805	0.999155	yes
FBgn0004429	FBgn0004429	LysP	3L:1201246-1232700	q1	q2	OK	0.820507	2.24397	1.45146	0.0481915	0.0384	0.844664	yes
FBgn0053503	FBgn0053503	Cyp12d1-d	2R:7011158-7013119	q1	q2	OK	0.192338	0.525828	1.45095	2.16428	0.0749	0.999155	yes
FBgn0046302	FBgn0046302	CG10650	2L:18993616-18995930	q1	q2	OK	124.85	337.943	1.43658	3.26088	0.009	0.393148	yes
FBgn0039941	FBgn0039941	CG17167	XHet:47120-59583	q1	q2	OK	6.82381	18.4101	1.43185	3.25645	0.0009	0.0962534	yes
FBgn0030904	FBgn0030904	upd2	X:18134789-18137317	q1	q2	OK	0.302313	0.814744	1.4303	2.36553	0.0475	0.945883	yes
FBgn0038037	FBgn0038037	Cyp9f2	3R:8229061-8231750	q1	q2	OK	100.931	271.855	1.42947	3.18003	0.0075	0.366319	yes
FBgn0036242	FBgn0036242	CG6793	3L:12001324-12057959	q1	q2	OK	0.103444	0.277749	1.42494	0.29636	0.64445	0.999155	yes
FBgn0051901	FBgn0051901	Mur29B	2L:8352186-8355172	q1	q2	OK	43.0843	115.664	1.42471	3.4268	0.0047	0.292427	yes
FBgn0263448	FBgn0263448	CR43471	3R:11056306-11057408	q1	q2	OK	7.37101	19.7477	1.42175	1.90646	0.0562	0.999155	yes
FBgn0040723	FBgn0040723	CG5011	2L:1200777-1201220	q1	q2	OK	15.1018	40.4517	1.42148	5.80079	0.0077	0.371697	yes
FBgn0031945	FBgn0031945	CG7191	2L:7767648-7775033	q1	q2	OK	3.48949	9.34007	1.42042	3.49046	0.00355	0.251665	yes
FBgn0051072	FBgn0051072	Lerp	3R:22668183-22688843	q1	q2	OK	61.0002	163.27	1.42037	2.66405	0.00745	0.365315	yes
FBgn0031533	FBgn0031533	CG2772	2L:3445996-3447591	q1	q2	OK	6.49863	17.3912	1.42015	3.76434	0.0022	0.184414	yes
FBgn0050286	FBgn0050286	CG30286	2R:17410509-17446932	q1	q2	OK	0.795056	2.11844	1.41388	0.313246	0.6626	0.999155	yes
FBgn0262612	FBgn0262612	CG43138	X:7422389-7422781	q1	q2	OK	0.468271	1.24486	1.41057	2.94358	0.23405	0.999155	yes
FBgn0085265	FBgn0085265	CG34236	2R:9492078-9492910	q1	q2	OK	3.2225	8.55516	1.40862	3.86375	0.01925	0.60009	yes
FBgn0032399	FBgn0032399	CG6785	2L:12041048-12045200	q1	q2	OK	0.578946	1.5363	1.40796	2.83277	0.0111	0.439957	yes
FBgn0262024	FBgn0262024	CG42835	3R:13246359-13246686	q1	q2	OK	0.71761	1.90019	1.40487	3.74225	0.23405	0.999155	yes
FBgn0262148	FBgn0262148	CR42874	2L:1989449-1990764	q1	q2	OK	2.1964	5.7401	1.38593	3.23428	0.0111	0.439957	yes
FBgn0046689	FBgn0046689	Takl1	3R:16582450-16631963	q1	q2	OK	7.14555	18.6296	1.38248	0.569708	0.6788	0.999155	yes
FBgn0040565	FBgn0040565	CG7606	3R:13422257-13422639	q1	q2	OK	246.678	643.127	1.38247	9.08382	0.00285	0.220982	yes
FBgn0260479	FBgn0260479	CG31904	2L:7734410-7738795	q1	q2	OK	0.448866	1.16957	1.38162	2.61745	0.0152	0.51948	yes
FBgn0085205	FBgn0085205	CG34176	2L:4004079-4004480	q1	q2	OK	38.3525	99.6298	1.37726	6.73551	0.00335	0.244471	yes
FBgn0029770	FBgn0029770	CG4151	X:5395864-5396608	q1	q2	OK	0.115604	0.300166	1.37658	1.53084	0.29735	0.999155	yes
FBgn0263869	FBgn0263869	CR43716	2L:4477461-4595054	q1	q2	OK	0.142194	0.369	1.37576	0.0275673	0.05645	0.999155	yes
FBgn0026718	FBgn0026718	fu12	2L:8449690-8463990	q1	q2	OK	10.954	28.3888	1.37387	3.07133	0.0025	0.200097	yes
FBgn0085345	FBgn0085345	CG34316	3R:11056306-11057408	q1	q2	OK	7.12314	18.4565	1.37354	3.16606	0.0195	0.603284	yes
FBgn0085218	FBgn0085218	CG34189	2R:12639003-12660002	q1	q2	OK	0.232584	0.601513	1.37085	0.256779	0.34955	0.999155	yes
FBgn0032433	FBgn0032433	Oatp33Ea	2L:12441400-12445924	q1	q2	OK	20.2362	52.2628	1.36885	2.94132	0.00405	0.274559	yes
FBgn0004588	FBgn0004588	Eig71Ea	3L:15642225-15642761	q1	q2	OK	0.315954	0.815239	1.36751	2.29697	0.2974	0.999155	yes
FBgn0035743	FBgn0035743	CG15829	3L:7122002-7122480	q1	q2	OK	309.577	797.163	1.36458	6.50229	0.0042	0.280135	yes
FBgn0259198	FBgn0259198	CG42302	X:18601526-18620605	q1	q2	OK	0.409468	1.05408	1.36416	0.71455	0.476	0.999155	yes
FBgn0034894	FBgn0034894	CG4091	2R:19585630-19589924	q1	q2	OK	11.7192	30.0942	1.36062	2.82033	0.00525	0.301535	yes
FBgn0085227	FBgn0085227	CG34198	2R:15570028-15570478	q1	q2	OK	6.52975	16.7582	1.35977	4.818	0.02235	0.646327	yes
FBgn0031732	FBgn0031732	CG11149	2L:5718120-5720899	q1	q2	OK	7.26914	18.635	1.35816	3.03041	0.00245	0.197368	yes
FBgn0038194	FBgn0038194	Cyp6d5	3R:9793673-9857777	q1	q2	OK	90.7231	231.856	1.35368	2.18418	0.029	0.734798	yes
FBgn0036023	FBgn0036023	CG18179	3L:9624933-9672203	q1	q2	OK	100.524	256.873	1.35351	0.326026	0.8468	0.999155	yes
FBgn0038134	FBgn0038134	wntD	3R:9117773-9118920	q1	q2	OK	0.281786	0.71889	1.35117	2.08849	0.10515	0.999155	yes
FBgn0085292	FBgn0085292	CG34263	3L:264778-265932	q1	q2	OK	1.06029	2.70378	1.35052	0.311737	0.6248	0.999155	yes
FBgn0263342	FBgn0263342	CR43423	3L:628434-643900	q1	q2	OK	0.257018	0.655366	1.35043	0.53987	0.68025	0.999155	yes
FBgn0040153	FBgn0040153	l(1)G0469	X:14095404-14119917	q1	q2	OK	7.1885	18.3282	1.3503	1.56887	0.14595	0.999155	yes
FBgn0261989	FBgn0261989	CG42807	2R:9459028-9460045	q1	q2	OK	168.955	430.408	1.34907	3.54979	0.00795	0.376285	yes
FBgn0051789	FBgn0051789	CG31789	2L:18605941-18606523	q1	q2	OK	200.279	509.761	1.34781	5.08686	0.00555	0.315841	yes
FBgn0038652	FBgn0038652	CG7720	3R:14584957-14620876	q1	q2	OK	30.5942	77.7931	1.34638	2.86748	0.0048	0.292427	yes
FBgn0031910	FBgn0031910	CG15818	2L:7410908-7412229	q1	q2	OK	43.5924	110.749	1.34514	3.55249	0.00565	0.318609	yes
FBgn0050345	FBgn0050345	CG30345	2R:5036189-5039397	q1	q2	OK	16.2322	41.1297	1.34132	3.34365	0.0037	0.258458	yes
FBgn0041630	FBgn0041630	Hexo1	3L:4288640-4292246	q1	q2	OK	71.424	180.844	1.34026	2.75484	0.01475	0.511141	yes
FBgn0011554	FBgn0011554	etaTry	2R:7228017-7228928	q1	q2	OK	22.9641	58.0865	1.33883	4.02693	0.00275	0.217303	yes
FBgn0025456	FBgn0025456	CREG	3R:13218993-13220362	q1	q2	OK	101.19	255.398	1.33567	2.83156	0.00425	0.281955	yes
FBgn0033222	FBgn0033222	CG12824	2R:3677895-3678676	q1	q2	OK	36.7126	92.613	1.33494	3.03226	0.00215	0.181448	yes
FBgn0261631	FBgn0261631	CG42714	3L:6226590-6227156	q1	q2	OK	1.31793	3.32037	1.33307	3.41623	0.09895	0.999155	yes
FBgn0040250	FBgn0040250	Ugt86Dj	3R:6999162-7001130	q1	q2	OK	2.93325	7.34026	1.32333	3.19047	0.0065	0.337402	yes
FBgn0264713	FBgn0264713	CR43981	X:17751006-17754833	q1	q2	OK	13.4466	33.5047	1.31712	1.7442	0.33	0.999155	yes
FBgn0037309	FBgn0037309	CR31541	3R:1094802-1095232	q1	q2	OK	1.35112	3.36411	1.31607	3.47397	0.1111	0.999155	yes
FBgn0262028	FBgn0262028	CR42839	3R:11830042-11833795	q1	q2	OK	0.877561	2.1809	1.31335	2.5054	0.0138	0.494806	yes
FBgn0034293	FBgn0034293	CG14495	2R:13935616-13937230	q1	q2	OK	1.43517	3.55932	1.31038	1.89259	0.06535	0.999155	yes
FBgn0051053	FBgn0051053	CG31053	3R:23750914-23758695	q1	q2	OK	0.571297	1.40778	1.3011	0.22745	0.5423	0.999155	yes
FBgn0034628	FBgn0034628	Acox57D-p	2R:17273858-17276788	q1	q2	OK	23.604	58.1575	1.30094	3.12911	0.00575	0.319799	yes
FBgn0038680	FBgn0038680	Cyp12a5	3R:14958173-14960426	q1	q2	OK	17.5445	42.9912	1.29302	3.28791	0.0049	0.292427	yes
FBgn0085249	FBgn0085249	CG34220	2R:5923267-5936123	q1	q2	OK	0.585165	1.43366	1.29278	0.216182	0.72605	0.999155	yes
FBgn0037007	FBgn0037007	CG5059	3L:20507697-20512493	q1	q2	OK	86.5685	211.982	1.29203	2.61502	0.0086	0.383257	yes
FBgn0037562	FBgn0037562	CG11671	3R:4113660-4114340	q1	q2	OK	2.41213	5.86445	1.28169	3.3143	0.0415	0.875594	yes
FBgn0045064	FBgn0045064	bwa	2L:20066369-20075467	q1	q2	OK	19.7934	48.0474	1.27944	2.42475	0.03015	0.749322	yes
FBgn0030074	FBgn0030074	CG12662	X:8801100-8948608	q1	q2	OK	0.120527	0.292499	1.27908	0.0473999	0.0818	0.999155	yes
FBgn0037936	FBgn0037936	CG6908	3R:7514098-7515745	q1	q2	OK	0.554092	1.34375	1.27807	2.3384	0.06095	0.999155	yes
FBgn0040338	FBgn0040338	TfIIA-S-2	X:905133-905676	q1	q2	OK	0.167806	0.406648	1.27699	1.66415	0.39315	0.999155	yes
FBgn0030756	FBgn0030756	CG9903	X:16433185-16434885	q1	q2	OK	57.2589	138.474	1.27404	3.12665	0.0102	0.424635	yes
FBgn0015033	FBgn0015033	Cyp4d8	3L:7486656-7489279	q1	q2	OK	14.2878	34.3476	1.26543	3.3631	0.005	0.292594	yes
FBgn0035146	FBgn0035146	CG13893	3L:593245-604001	q1	q2	OK	32.0964	77.0339	1.26308	1.93008	0.0544	0.999155	yes
FBgn0033214	FBgn0033214	CG1941	2R:3597378-3599494	q1	q2	OK	5.39768	12.9425	1.2617	2.70719	0.0073	0.35938	yes
FBgn0033139	FBgn0033139	Tsp42Er	2R:2951920-2953618	q1	q2	OK	24.5482	58.8592	1.26165	3.94961	0.00495	0.292427	yes
FBgn0002570	FBgn0002570	Mal-A1	2R:4334973-4339404	q1	q2	OK	56.9955	135.969	1.25436	2.59513	0.0108	0.436433	yes
FBgn0039007	FBgn0039007	Ccap	3R:18526303-18530061	q1	q2	OK	0.175634	0.418888	1.25399	0.511641	0.6273	0.999155	yes
FBgn0040729	FBgn0040729	CG15126	2R:15578349-15578511	q1	q2	OK	28.9635	69.0129	1.25263	27.6436	0.13195	0.999155	yes
FBgn0053514	FBgn0053514	CG33514	3L:4365433-4367458	q1	q2	OK	29.7463	70.8705	1.25248	3.45407	0.00475	0.292427	yes
FBgn0264296	FBgn0264296	CG43774	2L:4008652-4009090	q1	q2	OK	24.3737	58.0277	1.25142	5.41887	0.0092	0.399074	yes
FBgn0032639	FBgn0032639	CG18563	2L:17452923-17458775	q1	q2	OK	33.2469	79.1486	1.25134	1.90718	0.05935	0.999155	yes
FBgn0038346	FBgn0038346	CG14872	3R:11333780-11335362	q1	q2	OK	46.9337	111.345	1.24634	2.82391	0.0049	0.292427	yes
FBgn0037304	FBgn0037304	CG1113	3R:1078874-1081125	q1	q2	OK	0.897827	2.12934	1.2459	2.24545	0.0276	0.723683	yes
FBgn0034512	FBgn0034512	CG18067	2R:16422016-16422882	q1	q2	OK	28.9944	68.746	1.2455	3.92545	0.00585	0.321129	yes
FBgn0036321	FBgn0036321	CG14120	3L:12878151-12882344	q1	q2	OK	50.8982	120.482	1.24313	2.49525	0.0221	0.643489	yes
FBgn0034085	FBgn0034085	Ptp52F	2R:12058616-12065812	q1	q2	OK	9.42688	22.2977	1.24204	2.90943	0.00705	0.349849	yes
FBgn0004228	FBgn0004228	mex1	3L:15510523-15512692	q1	q2	OK	72.7921	171.669	1.23777	2.75237	0.00595	0.322339	yes
FBgn0039290	FBgn0039290	CG13654	3R:21023288-21039371	q1	q2	OK	4.39825	10.3677	1.23709	2.23529	0.02765	0.723683	yes
FBgn0037783	FBgn0037783	Npc2c	3R:5886018-5886858	q1	q2	OK	26.3039	61.8487	1.23347	4.20489	0.00705	0.349849	yes
FBgn0031518	FBgn0031518	CG3277	2L:3304099-3319872	q1	q2	OK	2.85749	6.71285	1.23218	0.807215	0.44465	0.999155	yes
FBgn0053181	FBgn0053181	CG33181	X:8379040-8411062	q1	q2	OK	17.9815	42.2249	1.23158	2.59667	0.00845	0.379821	yes
FBgn0034289	FBgn0034289	CG10910	2R:13907753-13909911	q1	q2	OK	304.028	712.585	1.22886	2.2686	0.0465	0.937499	yes
FBgn0032131	FBgn0032131	CG3841	2L:9589475-9591783	q1	q2	OK	4.80402	11.2311	1.22518	2.70326	0.0067	0.342058	yes
FBgn0037386	FBgn0037386	CG1208	3R:1655783-1664504	q1	q2	OK	8.0427	18.7662	1.22239	2.71009	0.00715	0.353398	yes
FBgn0038092	FBgn0038092	beat-Vb	3R:8741843-8760535	q1	q2	OK	0.224603	0.5239	1.22192	1.86667	0.1209	0.999155	yes
FBgn0039811	FBgn0039811	CG15550	3R:26762251-26762824	q1	q2	OK	0.287251	0.669947	1.22174	1.87702	0.27915	0.999155	yes
FBgn0038681	FBgn0038681	Cyp12a4	3R:14960884-14962858	q1	q2	OK	107.272	250.171	1.22164	2.75232	0.0214	0.632115	yes
FBgn0027611	FBgn0027611	CG6206	2L:10457655-10462475	q1	q2	OK	79.6369	185.387	1.21904	2.23325	0.0252	0.685452	yes
FBgn0052407	FBgn0052407	CG32407	3L:5915154-5916667	q1	q2	OK	15.5547	36.1935	1.21838	2.74	0.006	0.323404	yes
FBgn0051004	FBgn0051004	CG31004	3R:27004110-27021484	q1	q2	OK	53.4497	124.046	1.21461	2.3571	0.02625	0.706415	yes
FBgn0031182	FBgn0031182	Cyp6t1	X:21388460-21390196	q1	q2	OK	4.69366	10.8821	1.21317	3.05561	0.00955	0.407869	yes
FBgn0052194	FBgn0052194	CR32194	3L:18074220-18080420	q1	q2	OK	0.144439	0.334653	1.2122	0.665419	0.5403	0.999155	yes
FBgn0036978	FBgn0036978	Toll-9	3L:20354942-20359824	q1	q2	OK	1.48727	3.43721	1.20857	2.48125	0.01205	0.461396	yes
FBgn0085480	FBgn0085480	CG34451	3L:15681843-15685147	q1	q2	OK	0.555288	1.28217	1.20728	1.65403	0.1047	0.999155	yes
FBgn0051091	FBgn0051091	CG31091	3R:21725624-21727894	q1	q2	OK	1.0367	2.39177	1.20608	2.08439	0.04135	0.875406	yes
FBgn0262951	FBgn0262951	CR43270	3L:22658399-22662628	q1	q2	OK	0.167677	0.38619	1.20362	1.76641	0.0841	0.999155	yes
FBgn0034889	FBgn0034889	CG11293	2R:19573201-19575503	q1	q2	OK	0.146184	0.336444	1.20258	1.19411	0.2182	0.999155	yes
FBgn0003863	FBgn0003863	alphaTry	2R:7231764-7232624	q1	q2	OK	413.757	951.075	1.20078	2.97681	0.0327	0.776858	yes
FBgn0044812	FBgn0044812	TotC	3R:16698709-16699310	q1	q2	OK	3.82981	8.80247	1.20064	3.51881	0.0488	0.95491	yes
FBgn0003358	FBgn0003358	Jon99Ci	3R:25750947-25751911	q1	q2	OK	204.431	468.955	1.19783	3.16495	0.0222	0.643489	yes
FBgn0034758	FBgn0034758	CG13510	2R:18545409-18547727	q1	q2	OK	166.006	379.545	1.19304	4.08965	0.01105	0.439957	yes
FBgn0038032	FBgn0038032	CG10096	3R:8211970-8228627	q1	q2	OK	0.103659	0.236989	1.19297	0.351917	0.74905	0.999155	yes
FBgn0037085	FBgn0037085	Neu2	3L:21477990-21483686	q1	q2	OK	0.266257	0.607182	1.18931	1.49893	0.14825	0.999155	yes
FBgn0036956	FBgn0036956	CG13813	3L:20224768-20238412	q1	q2	OK	1.28903	2.93587	1.1875	0.356857	0.7864	0.999155	yes
FBgn0031650	FBgn0031650	CG14044	2L:4942747-4945343	q1	q2	OK	0.110298	0.251134	1.18705	0.413292	0.68965	0.999155	yes
FBgn0025583	FBgn0025583	IM2	2R:14274101-14274535	q1	q2	OK	1.84107	4.19072	1.18665	3.65639	0.149	0.999155	yes
FBgn0036022	FBgn0036022	CG8329	3L:9624933-9672203	q1	q2	OK	0.262992	0.597456	1.18382	0.0112299	0.00755	0.367315	yes
FBgn0034321	FBgn0034321	CG14502	2R:14165702-14244801	q1	q2	OK	0.0999346	0.226956	1.18336	0.0899905	0.3284	0.999155	yes
FBgn0037612	FBgn0037612	CG8112	3R:4526703-4547050	q1	q2	OK	12.2299	27.7687	1.18305	2.05676	0.07265	0.999155	yes
FBgn0036575	FBgn0036575	CG5157	3L:16125127-16157801	q1	q2	OK	1.31725	2.9886	1.18194	0.366965	0.7707	0.999155	yes
FBgn0033458	FBgn0033458	CG18446	2R:5738207-5762577	q1	q2	OK	9.70264	22.0065	1.18148	0.300251	0.80035	0.999155	yes
FBgn0038380	FBgn0038380	CG14877	3R:11714915-11715837	q1	q2	OK	1.70356	3.85901	1.17968	2.71068	0.0635	0.999155	yes
FBgn0035856	FBgn0035856	CG13679	3L:8195891-8196445	q1	q2	OK	0.226523	0.512734	1.17855	1.66946	0.36985	0.999155	yes
FBgn0020445	FBgn0020445	E23	2L:3334870-3355000	q1	q2	OK	8.34683	18.8484	1.17514	2.59236	0.0095	0.407869	yes
FBgn0042105	FBgn0042105	CG18748	3R:3611891-3613645	q1	q2	OK	10.6901	24.1348	1.17484	2.66211	0.00875	0.384938	yes
FBgn0032074	FBgn0032074	Tsp29Fa	2L:8933963-8936096	q1	q2	OK	108.566	244.904	1.17364	2.48187	0.0126	0.468465	yes
FBgn0031969	FBgn0031969	pes	2L:7986785-7994184	q1	q2	OK	25.4404	57.0709	1.16564	2.49309	0.01095	0.43963	yes
FBgn0053462	FBgn0053462	CG33462	2R:11584308-11585515	q1	q2	OK	0.759047	1.7023	1.16522	2.23479	0.0932	0.999155	yes
FBgn0261089	FBgn0261089	Sytalpha	2L:17591447-17603640	q1	q2	OK	0.600067	1.34482	1.16422	0.774502	0.4312	0.999155	yes
FBgn0000416	FBgn0000416	Sap-r	3R:26707513-26714795	q1	q2	OK	387.298	866.978	1.16255	1.64866	0.09545	0.999155	yes
FBgn0036620	FBgn0036620	CG4842	3L:16361488-16362618	q1	q2	OK	2.11468	4.72732	1.16059	2.70283	0.04765	0.947349	yes
FBgn0051816	FBgn0051816	CG31816	2L:16542545-16543263	q1	q2	OK	0.702725	1.56867	1.15851	2.39661	0.19745	0.999155	yes
FBgn0263773	FBgn0263773	fok	2L:20075756-20091348	q1	q2	OK	48.1881	107.559	1.15838	2.36643	0.04445	0.920612	yes
FBgn0037662	FBgn0037662	CG11997	3R:4892064-5063404	q1	q2	OK	0.215166	0.480062	1.15777	0.110616	0.4608	0.999155	yes
FBgn0011576	FBgn0011576	Cyp4d2	X:2070923-2072761	q1	q2	OK	25.78	57.4895	1.15705	3.04872	0.01085	0.43703	yes
FBgn0011676	FBgn0011676	Nos	2L:10804268-10842603	q1	q2	OK	0.0985359	0.21941	1.15491	0.117227	0.5766	0.999155	yes
FBgn0032124	FBgn0032124	CG17855	2L:9540630-9542480	q1	q2	OK	6.37892	14.196	1.15411	2.98645	0.01355	0.488667	yes
FBgn0052053	FBgn0052053	CG32053	3L:9967750-10132460	q1	q2	OK	5.76559	12.8252	1.15344	1.18805	0.3078	0.999155	yes
FBgn0259748	FBgn0259748	CG42397	3L:11966184-11966890	q1	q2	OK	0.657336	1.46166	1.1529	2.21999	0.15925	0.999155	yes
FBgn0041581	FBgn0041581	AttB	2R:10636727-10637670	q1	q2	OK	40.349	89.4956	1.14928	2.62302	0.00905	0.393945	yes
FBgn0031939	FBgn0031939	CG13796	2L:7727149-7732668	q1	q2	OK	15.441	34.2355	1.14873	2.5874	0.0096	0.407869	yes
FBgn0040532	FBgn0040532	CG8369	3R:4647729-4648560	q1	q2	OK	47.5436	105.243	1.1464	2.45537	0.01265	0.468465	yes
FBgn0038930	FBgn0038930	CG5778	3R:17911092-17935903	q1	q2	OK	0.344838	0.762022	1.14391	1.43429	0.25255	0.999155	yes
FBgn0026061	FBgn0026061	Mipp1	3L:16556728-16566434	q1	q2	OK	42.0257	92.6536	1.14057	2.77444	0.01425	0.502232	yes
FBgn0038783	FBgn0038783	CG4367	3R:16129799-16130676	q1	q2	OK	48.8894	107.681	1.13916	3.57087	0.01145	0.450948	yes
FBgn0053225	FBgn0053225	CG33225	2R:17477890-17479089	q1	q2	OK	3.07315	6.74857	1.13486	2.7862	0.03455	0.800835	yes
FBgn0260658	FBgn0260658	CG42541	X:3785529-3824611	q1	q2	OK	0.36017	0.78917	1.13166	2.18372	0.0297	0.741365	yes
FBgn0031929	FBgn0031929	CG18585	2L:7642004-7691057	q1	q2	OK	13.6456	29.7762	1.12572	1.40515	0.1568	0.999155	yes
FBgn0039091	FBgn0039091	CG10182	3R:19412928-19415537	q1	q2	OK	62.8237	137.044	1.12525	2.5596	0.0254	0.688018	yes
FBgn0044872	FBgn0044872	FucTC	X:22410601-22412570	q1	q2	OK	8.24389	17.9177	1.11999	2.96925	0.0149	0.514901	yes
FBgn0030994	FBgn0030994	CG14193	X:19084246-19085062	q1	q2	OK	0.439836	0.955842	1.11981	1.89863	0.17675	0.999155	yes
FBgn0038135	FBgn0038135	CG8773	3R:9120471-9124010	q1	q2	OK	70.6902	153.511	1.11876	2.30663	0.0364	0.816597	yes
FBgn0034588	FBgn0034588	CG9394	2R:16989434-17011220	q1	q2	OK	34.1699	74.1765	1.11824	2.59641	0.0174	0.569563	yes
FBgn0039454	FBgn0039454	CG14247	3R:22563347-22564315	q1	q2	OK	7.26406	15.7636	1.11775	3.09307	0.02005	0.611156	yes
FBgn0263096	FBgn0263096	CR43364	2L:3694104-3694371	q1	q2	OK	5.91808	12.8152	1.11465	9.93578	0.2654	0.999155	yes
FBgn0030594	FBgn0030594	CG9509	X:14733406-14827616	q1	q2	OK	21.233	45.9699	1.11438	0.835267	0.41705	0.999155	yes
FBgn0035583	FBgn0035583	CG13704	3L:4898899-4900869	q1	q2	OK	28.8866	62.4831	1.11307	3.76204	0.01265	0.468465	yes
FBgn0028514	FBgn0028514	CG4793	2L:15905133-15962432	q1	q2	OK	3.05575	6.60449	1.11192	1.91008	0.0802	0.999155	yes
FBgn0034428	FBgn0034428	CG18606	2R:15175487-15176500	q1	q2	OK	28.4098	61.339	1.11042	3.24814	0.0122	0.464274	yes
FBgn0039006	FBgn0039006	Cyp6d4	3R:18524046-18526029	q1	q2	OK	14.9735	32.3088	1.10951	2.86741	0.0126	0.468465	yes
FBgn0030777	FBgn0030777	CG9672	X:16590164-16605178	q1	q2	OK	604.741	1302.78	1.10721	1.47626	0.1449	0.999155	yes
FBgn0040730	FBgn0040730	CG15127	2R:15568271-15568878	q1	q2	OK	4.86886	10.4859	1.10679	3.21964	0.049	0.955808	yes
FBgn0034717	FBgn0034717	CG5819	2R:18180921-18184460	q1	q2	OK	13.619	29.3257	1.10654	2.46721	0.01315	0.481236	yes
FBgn0262149	FBgn0262149	CR42875	3R:2953808-2954789	q1	q2	OK	0.135564	0.291213	1.1031	0.906936	0.3218	0.999155	yes
FBgn0086348	FBgn0086348	se	3L:8513651-8516601	q1	q2	OK	0.166626	0.357134	1.09985	0.201254	0.53125	0.999155	yes
FBgn0038966	FBgn0038966	pinta	3R:18249026-18250447	q1	q2	OK	11.4541	24.5425	1.09942	3.08545	0.0165	0.550266	yes
FBgn0260393	FBgn0260393	CG17147	3L:20217031-20218424	q1	q2	OK	44.6873	95.7167	1.09891	3.04384	0.01655	0.550454	yes
FBgn0037012	FBgn0037012	Rcd2	3L:20521071-20533517	q1	q2	OK	5.91337	12.6521	1.09733	2.73754	0.0142	0.501895	yes
FBgn0033203	FBgn0033203	CG2070	2R:3549486-3550764	q1	q2	OK	0.476939	1.01897	1.09523	1.8917	0.14455	0.999155	yes
FBgn0036196	FBgn0036196	CG11658	3L:11692595-11701653	q1	q2	OK	13.2653	28.3131	1.09381	2.44187	0.0128	0.471207	yes
FBgn0015572	FBgn0015572	alpha-Est4	3R:3362408-3364333	q1	q2	OK	14.6284	31.1828	1.09198	2.85374	0.0141	0.499785	yes
FBgn0027109	FBgn0027109	npf	3R:12434941-12437047	q1	q2	OK	0.744806	1.58586	1.09033	1.3344	0.1844	0.999155	yes
FBgn0050083	FBgn0050083	CG30083	2R:11599101-11600149	q1	q2	OK	0.342031	0.727197	1.08822	1.74038	0.2109	0.999155	yes
FBgn0010395	FBgn0010395	betaInt-nu	2L:21053032-21071502	q1	q2	OK	5.69344	12.0779	1.08499	2.11727	0.05135	0.977068	yes
FBgn0052582	FBgn0052582	CG32582	X:15729633-15730956	q1	q2	OK	0.524637	1.11253	1.08446	1.28578	0.21105	0.999155	yes
FBgn0039593	FBgn0039593	CG9989	3R:24496457-24497743	q1	q2	OK	9.37618	19.8827	1.08444	2.98636	0.01815	0.581832	yes
FBgn0036226	FBgn0036226	CG7252	3L:11940774-11942348	q1	q2	OK	90.8312	192.134	1.08085	2.5863	0.0327	0.776858	yes
FBgn0034279	FBgn0034279	CG18635	2R:13655312-13657411	q1	q2	OK	3.41802	7.19515	1.07387	2.60338	0.02335	0.659864	yes
FBgn0030347	FBgn0030347	CG15739	X:11767351-11770989	q1	q2	OK	11.9156	25.0575	1.07239	2.88443	0.0153	0.521461	yes
FBgn0025692	FBgn0025692	CG3814	2R:8762668-8770673	q1	q2	OK	7.76884	16.3274	1.07152	0.378761	0.8105	0.999155	yes
FBgn0030746	FBgn0030746	CG9981	X:16293814-16299155	q1	q2	OK	7.7453	16.2307	1.06733	2.42061	0.014	0.499092	yes
FBgn0050480	FBgn0050480	CG30480	2R:10559457-10601127	q1	q2	OK	0.313089	0.656073	1.06728	0.392273	0.7366	0.999155	yes
FBgn0039761	FBgn0039761	CG18404	3R:26078903-26079819	q1	q2	OK	3.71709	7.78808	1.06709	2.95107	0.07145	0.999155	yes
FBgn0032235	FBgn0032235	CG5096	2L:10380102-10384723	q1	q2	OK	67.7752	141.909	1.06613	2.13284	0.0321	0.771769	yes
FBgn0050344	FBgn0050344	CG30344	2R:5032753-5036017	q1	q2	OK	22.0214	46.0622	1.06468	2.63687	0.01995	0.61111	yes
FBgn0039099	FBgn0039099	CG10157	3R:19504613-19505577	q1	q2	OK	5.51041	11.523	1.06428	3.00569	0.0471	0.941937	yes
FBgn0036309	FBgn0036309	Hip1	3L:12748148-12766673	q1	q2	OK	6.35013	13.2692	1.06322	1.80914	0.0673	0.999155	yes
FBgn0036316	FBgn0036316	CG10960	3L:12817979-12836206	q1	q2	OK	48.2844	100.723	1.06076	2.17626	0.0311	0.762503	yes
FBgn0034965	FBgn0034965	CG13568	2R:19936727-19945128	q1	q2	OK	0.330879	0.689936	1.06016	0.917404	0.43135	0.999155	yes
FBgn0085317	FBgn0085317	CG34288	3R:18272484-18272985	q1	q2	OK	5.53871	11.5467	1.05986	3.68052	0.0792	0.999155	yes
FBgn0039552	FBgn0039552	CG12426	3R:23593687-23731565	q1	q2	OK	0.330218	0.688366	1.05976	0.422507	0.6807	0.999155	yes
FBgn0036996	FBgn0036996	mag	3L:20446392-20459141	q1	q2	OK	557.258	1158.88	1.05631	1.96945	0.0933	0.999155	yes
FBgn0028518	FBgn0028518	CG18480	2L:15630083-15632618	q1	q2	OK	26.4489	54.9696	1.05543	2.57979	0.0238	0.664906	yes
FBgn0030183	FBgn0030183	CG15309	X:10099324-10106407	q1	q2	OK	16.7025	34.6622	1.0533	2.40639	0.01995	0.61111	yes
FBgn0032549	FBgn0032549	CG4650	2L:14773809-14774981	q1	q2	OK	1.47972	3.06878	1.05234	2.29498	0.0854	0.999155	yes
FBgn0035094	FBgn0035094	CG9380	2R:21071150-21142841	q1	q2	OK	42.3952	87.865	1.05139	1.9458	0.0717	0.999155	yes
FBgn0015924	FBgn0015924	crq	2L:431226-453024	q1	q2	OK	45.6492	94.5677	1.05076	1.62597	0.10495	0.999155	yes
FBgn0031747	FBgn0031747	CG9021	2L:5903358-5904674	q1	q2	OK	47.559	98.4117	1.04911	2.89254	0.0203	0.61575	yes
FBgn0030262	FBgn0030262	Vago	X:10983322-10984138	q1	q2	OK	26.9406	55.6948	1.04776	2.35273	0.0164	0.549888	yes
FBgn0036393	FBgn0036393	CG17362	3L:13971004-13986500	q1	q2	OK	65.0274	134.308	1.04643	3.67536	0.0227	0.650315	yes
FBgn0030521	FBgn0030521	CtsB1	X:13673950-13676203	q1	q2	OK	262.712	541.486	1.04344	1.88336	0.06055	0.999155	yes
FBgn0036948	FBgn0036948	CG7298	3L:20195169-20196787	q1	q2	OK	751.658	1548.78	1.04299	1.94345	0.1067	0.999155	yes
FBgn0035412	FBgn0035412	CG14957	3L:3187562-3189747	q1	q2	OK	8.67931	17.8659	1.04155	3.24173	0.12505	0.999155	yes
FBgn0033645	FBgn0033645	CG13196	2R:7566977-7576264	q1	q2	OK	0.109637	0.224846	1.0362	0.589727	0.56825	0.999155	yes
FBgn0051702	FBgn0051702	CG31702	2L:22071152-22072902	q1	q2	OK	0.135353	0.277507	1.0358	1.37027	0.2439	0.999155	yes
FBgn0035043	FBgn0035043	CG4781	2R:20527210-20529760	q1	q2	OK	28.6621	58.6555	1.03312	2.31251	0.01925	0.60009	yes
FBgn0051326	FBgn0051326	CG31326	3R:10043857-10045927	q1	q2	OK	0.546263	1.1175	1.03261	1.88528	0.1049	0.999155	yes
FBgn0052573	FBgn0052573	CG32573	X:16545408-16549045	q1	q2	OK	7.87302	16.0937	1.03151	1.52871	0.2028	0.999155	yes
FBgn0053965	FBgn0053965	CG33965	3L:1232903-1233965	q1	q2	OK	14.0945	28.7633	1.0291	3.02056	0.0231	0.65729	yes
FBgn0033978	FBgn0033978	Cyp6a23	2R:10763337-10765159	q1	q2	OK	15.9091	32.4411	1.02797	2.68787	0.02175	0.637856	yes
FBgn0038719	FBgn0038719	CG16727	3R:15439102-15441506	q1	q2	OK	147.358	300.402	1.02757	2.13616	0.06215	0.999155	yes
FBgn0037065	FBgn0037065	CG12974	3L:21275089-21279062	q1	q2	OK	58.5057	119.142	1.02604	2.17213	0.02945	0.739588	yes
FBgn0015001	FBgn0015001	iotaTry	2R:7244224-7245042	q1	q2	OK	39.3166	80.0534	1.02582	3.22195	0.02165	0.636469	yes
FBgn0261614	FBgn0261614	CG42703	2R:18988754-18989224	q1	q2	OK	1.05318	2.14	1.02286	2.54078	0.24435	0.999155	yes
FBgn0030993	FBgn0030993	Mec2	X:19082067-19084226	q1	q2	OK	156.573	318.016	1.02226	2.4673	0.04705	0.941937	yes
FBgn0033659	FBgn0033659	Damm	2R:7752680-7753888	q1	q2	OK	8.11492	16.4816	1.02221	2.85312	0.0309	0.760606	yes
FBgn0033221	FBgn0033221	CG12825	2R:3676706-3677493	q1	q2	OK	70.1517	142.413	1.02153	3.75841	0.0213	0.632115	yes
FBgn0035508	FBgn0035508	CG15005	3L:4193992-4224003	q1	q2	OK	0.107215	0.217518	1.02062	0.174255	0.6413	0.999155	yes
FBgn0030747	FBgn0030747	CG4301	X:16299727-16308436	q1	q2	OK	21.2073	42.9718	1.01883	2.16496	0.0272	0.722358	yes
FBgn0023541	FBgn0023541	Cyp4d14	X:2067447-2069346	q1	q2	OK	8.20668	16.6264	1.01861	2.29416	0.02265	0.650315	yes
FBgn0033544	FBgn0033544	CG7220	2R:6618860-6626116	q1	q2	OK	46.9199	95.0508	1.0185	2.14219	0.03195	0.771151	yes
FBgn0033259	FBgn0033259	CG11210	2R:3986181-3993819	q1	q2	OK	12.6105	25.5394	1.0181	1.6549	0.12275	0.999155	yes
FBgn0003328	FBgn0003328	scb	2R:11136289-11146003	q1	q2	OK	29.932	60.5972	1.01756	2.06787	0.03775	0.837793	yes
FBgn0052476	FBgn0052476	mthl14	3L:247490-257954	q1	q2	OK	7.05463	14.2601	1.01534	1.09037	0.33515	0.999155	yes
FBgn0036817	FBgn0036817	CG6865	3L:18856746-18858614	q1	q2	OK	0.317181	0.641051	1.01513	1.22947	0.2314	0.999155	yes
FBgn0037781	FBgn0037781	Fancl	3R:5874888-5878585	q1	q2	OK	11.0233	22.2578	1.01376	1.29679	0.18605	0.999155	yes
FBgn0041184	FBgn0041184	Socs36E	2L:18138674-18152410	q1	q2	OK	11.3882	22.9924	1.01362	2.26755	0.0222	0.643489	yes
FBgn0051233	FBgn0051233	CG31233	3R:17575574-17578959	q1	q2	OK	143.035	288.783	1.01362	1.90408	0.08085	0.999155	yes
FBgn0034437	FBgn0034437	CG10051	2R:15251145-15261207	q1	q2	OK	16.321	32.9317	1.01275	2.41858	0.02275	0.650315	yes
FBgn0042102	FBgn0042102	CG18745	3R:3609562-3611841	q1	q2	OK	21.5996	43.5483	1.01161	2.67639	0.02555	0.690574	yes
FBgn0032945	FBgn0032945	CG8665	2L:21371226-21377995	q1	q2	OK	39.0028	78.6261	1.01143	2.1847	0.0441	0.916423	yes
FBgn0085440	FBgn0085440	CG34411	X:13055746-13083197	q1	q2	OK	0.116205	0.234152	1.01078	1.27934	0.23185	0.999155	yes
FBgn0032935	FBgn0032935	CG8678	2L:21212321-21220572	q1	q2	OK	16.6186	33.4854	1.01074	2.27499	0.0396	0.855884	yes
FBgn0036024	FBgn0036024	CG18180	3L:9624933-9672203	q1	q2	OK	4636.56	9341.51	1.0106	1.59499	0.2334	0.999155	yes
FBgn0259950	FBgn0259950	CG42460	2L:3387897-3388496	q1	q2	OK	19.9142	40.1093	1.01014	3.75204	0.0302	0.749322	yes
FBgn0030245	FBgn0030245	CG1637	X:10763319-10771840	q1	q2	OK	79.0404	158.886	1.00733	2.01539	0.03805	0.841047	yes
FBgn0030688	FBgn0030688	CG8952	X:15657033-15663548	q1	q2	OK	158.104	317.714	1.00685	1.89504	0.05395	0.999155	yes
FBgn0000644	FBgn0000644	Fcp3C	X:3067408-3068507	q1	q2	OK	0.460469	0.92422	1.00513	1.71761	0.1863	0.999155	yes
FBgn0000449	FBgn0000449	dib	3L:4062291-4071717	q1	q2	OK	1.10725	2.21828	1.00245	0.620413	0.59565	0.999155	yes
FBgn0262543	FBgn0262543	CR43097	2L:19796364-19958424	q1	q2	OK	0.234113	0.468906	1.00209	0.119285	0.5444	0.999155	yes
FBgn0036752	FBgn0036752	Adgf-A	3L:17744830-17757258	q1	q2	OK	18.0998	36.2321	1.0013	2.14312	0.0465	0.937499	yes
FBgn0263981	FBgn0263981	CR43730	2R:12176829-12178901	q1	q2	OK	49.3974	98.7115	0.998784	1.96111	0.04835	0.950602	yes
FBgn0031041	FBgn0031041	CG12788	X:19510228-19512570	q1	q2	OK	0.311794	0.6228	0.998176	0.422302	0.7081	0.999155	yes
FBgn0041156	FBgn0041156	exex	3L:7941285-7944663	q1	q2	OK	5.40877	10.8017	0.99789	2.48229	0.02765	0.723683	yes
FBgn0004552	FBgn0004552	Akh	3L:4141466-4142070	q1	q2	OK	1.15627	2.30813	0.997251	2.26664	0.2068	0.999155	yes
FBgn0035476	FBgn0035476	CG12766	3L:3938623-3940125	q1	q2	OK	0.540816	1.07781	0.994892	1.76485	0.1776	0.999155	yes
FBgn0085423	FBgn0085423	CG34394	2L:3358639-3373372	q1	q2	OK	10.6289	21.1804	0.994739	2.16402	0.02855	0.7318	yes
FBgn0013771	FBgn0013771	Cyp6a9	2R:10765292-10768877	q1	q2	OK	9.04046	18.0042	0.993868	2.24645	0.02375	0.664906	yes
FBgn0260430	FBgn0260430	CG42525	3L:3187562-3189747	q1	q2	OK	1.13034	2.24645	0.990892	1.28726	0.19785	0.999155	yes
FBgn0038530	FBgn0038530	AttD	3R:13450989-13451808	q1	q2	OK	3.86838	7.68377	0.990085	2.63717	0.07045	0.999155	yes
FBgn0085424	FBgn0085424	nub	2L:12587870-12646356	q1	q2	OK	8.60587	17.0081	0.982828	2.17999	0.0278	0.725855	yes
FBgn0029608	FBgn0029608	CG3091	X:2146364-2148167	q1	q2	OK	13.1122	25.8885	0.981402	2.21797	0.02685	0.71614	yes
FBgn0033443	FBgn0033443	CG1698	2R:5653866-5694370	q1	q2	OK	10.6132	20.9544	0.981387	2.17041	0.029	0.734798	yes
FBgn0039241	FBgn0039241	CG11089	3R:20702789-20720327	q1	q2	OK	223.375	440.452	0.979517	1.78036	0.10355	0.999155	yes
FBgn0000071	FBgn0000071	Ama	3R:2588314-2590983	q1	q2	OK	44.8806	88.3771	0.977579	2.11456	0.0315	0.767758	yes
FBgn0033786	FBgn0033786	CG3884	2R:8835852-8839791	q1	q2	OK	157.387	309.89	0.977436	1.86722	0.05625	0.999155	yes
FBgn0020762	FBgn0020762	Atet	2L:4333925-4345776	q1	q2	OK	9.37779	18.4346	0.975096	2.20009	0.02505	0.684516	yes
FBgn0031571	FBgn0031571	CG3921	2L:3787167-3802509	q1	q2	OK	5.32276	10.4514	0.973447	2.13194	0.02895	0.734798	yes
FBgn0036988	FBgn0036988	CG5262	3L:20421061-20423575	q1	q2	OK	10.4315	20.4522	0.971306	2.22338	0.0248	0.682192	yes
FBgn0039086	FBgn0039086	CG16732	3R:19360621-19362432	q1	q2	OK	2.16327	4.23834	0.970288	1.9403	0.0532	0.993975	yes
FBgn0030600	FBgn0030600	hiw	X:14904715-14957440	q1	q2	OK	3.21914	6.29898	0.968442	1.15959	0.253	0.999155	yes
FBgn0043470	FBgn0043470	lambdaTry	2R:7224344-7225296	q1	q2	OK	16.553	32.3806	0.968033	2.85511	0.03185	0.770236	yes
FBgn0038034	FBgn0038034	Cyp9f3Psi	3R:8211970-8228627	q1	q2	OK	1.12323	2.19384	0.965804	0.931278	0.3993	0.999155	yes
FBgn0051031	FBgn0051031	CG31031	3R:25884036-25947101	q1	q2	OK	0.59969	1.1711	0.965574	0.16264	0.7367	0.999155	yes
FBgn0051274	FBgn0051274	CG31274	3R:12818755-12821810	q1	q2	OK	0.331733	0.647643	0.965173	0.845703	0.45845	0.999155	yes
FBgn0037171	FBgn0037171	CG14459	3L:22575503-22631016	q1	q2	OK	0.20981	0.409564	0.965008	1.01345	0.40055	0.999155	yes
FBgn0050375	FBgn0050375	CG30375	2R:4153197-4154800	q1	q2	OK	0.306354	0.597969	0.964872	1.51711	0.20945	0.999155	yes
FBgn0037166	FBgn0037166	CG11426	3L:22463655-22466609	q1	q2	OK	8.62004	16.8226	0.964633	2.49309	0.0292	0.734798	yes
FBgn0005633	FBgn0005633	fln	3L:19982650-19984279	q1	q2	OK	0.104929	0.204607	0.963447	0.816759	0.3999	0.999155	yes
FBgn0032587	FBgn0032587	CG5953	2L:16509119-16532877	q1	q2	OK	6.54044	12.7513	0.963188	2.18939	0.029	0.734798	yes
FBgn0085193	FBgn0085193	CG34164	2L:12056323-12058251	q1	q2	OK	0.157678	0.307291	0.962622	0.210979	0.699	0.999155	yes
FBgn0023415	FBgn0023415	Acp32CD	2L:11013220-11066997	q1	q2	OK	0.250348	0.487883	0.962601	0.17086	0.536	0.999155	yes
FBgn0027572	FBgn0027572	CG5009	2R:13648437-13652065	q1	q2	OK	35.6361	69.4427	0.962484	2.24628	0.04385	0.914291	yes
FBgn0002838	FBgn0002838	ms(3)K81	3R:22701573-22702284	q1	q2	OK	0.452695	0.881326	0.961136	1.65238	0.27495	0.999155	yes
FBgn0038095	FBgn0038095	Cyp304a1	3R:8775763-8793434	q1	q2	OK	22.4149	43.6248	0.960687	0.970085	0.39235	0.999155	yes
FBgn0054021	FBgn0054021	CG34021	2R:8224486-8225223	q1	q2	OK	0.270906	0.527189	0.960526	1.42294	0.38285	0.999155	yes
FBgn0030357	FBgn0030357	Sclp	X:11814029-11818695	q1	q2	OK	23.0784	44.8585	0.95884	2.10824	0.0299	0.744858	yes
FBgn0037940	FBgn0037940	CG14720	3R:7537500-7538076	q1	q2	OK	0.170884	0.33214	0.958774	1.17793	0.52485	0.999155	yes
FBgn0029701	FBgn0029701	CG12691	X:4160129-4160702	q1	q2	OK	0.517051	1.00492	0.958702	1.74919	0.3037	0.999155	yes
FBgn0040648	FBgn0040648	CG11666	X:20855712-20856276	q1	q2	OK	0.176903	0.343768	0.958481	1.19356	0.52485	0.999155	yes
FBgn0085359	FBgn0085359	CG34330	X:18962305-18962925	q1	q2	OK	124.711	242.306	0.958242	3.34441	0.03675	0.822961	yes
FBgn0038343	FBgn0038343	Trissin	3R:11310451-11311118	q1	q2	OK	0.183912	0.357306	0.958143	1.21172	0.52485	0.999155	yes
FBgn0261846	FBgn0261846	CG42778	3R:9354318-9355078	q1	q2	OK	0.314174	0.610286	0.957923	1.48984	0.4092	0.999155	yes
FBgn0263452	FBgn0263452	CR43475	3R:18445689-18465082	q1	q2	OK	0.430603	0.835725	0.95667	0.161513	0.37465	0.999155	yes
FBgn0034511	FBgn0034511	CG13422	2R:16413831-16414331	q1	q2	OK	0.435228	0.844639	0.956564	1.70216	0.38285	0.999155	yes
FBgn0037389	FBgn0037389	CR10991	3R:1674674-1675410	q1	q2	OK	0.267352	0.518753	0.956309	0.669958	0.4234	0.999155	yes
FBgn0263709	FBgn0263709	CR43661	2R:13104053-13266881	q1	q2	OK	0.224023	0.434671	0.956274	0.0365984	0.08655	0.999155	yes
FBgn0005660	FBgn0005660	Ets21C	2L:545128-552454	q1	q2	OK	0.651217	1.26343	0.956132	0.705776	0.4767	0.999155	yes
FBgn0028424	FBgn0028424	JhI-26	2R:12176829-12178901	q1	q2	OK	9.61884	18.6615	0.956127	0.916656	0.40405	0.999155	yes
FBgn0028943	FBgn0028943	CG15638	2L:13500623-13549328	q1	q2	OK	0.682104	1.32334	0.956124	0.269698	0.60885	0.999155	yes
FBgn0263334	FBgn0263334	CR43415	2R:11965699-11966324	q1	q2	OK	0.152715	0.296271	0.956074	0.580777	0.5318	0.999155	yes
FBgn0030071	FBgn0030071	CG12661	X:8801100-8948608	q1	q2	OK	0.13688	0.265548	0.956061	0.0338585	0.1319	0.999155	yes
FBgn0038353	FBgn0038353	CG5399	3R:11520962-11522864	q1	q2	OK	354.687	687.519	0.954853	1.77615	0.0697	0.999155	yes
FBgn0032400	FBgn0032400	CG6770	2L:12045345-12046100	q1	q2	OK	455.559	882.815	0.954475	2.55881	0.0751	0.999155	yes
FBgn0050049	FBgn0050049	CG30049	2R:8243175-8246592	q1	q2	OK	2.77339	5.37321	0.954133	2.27059	0.0403	0.866485	yes
FBgn0264263	FBgn0264263	CR43763	2L:15846953-15847381	q1	q2	OK	0.487086	0.943204	0.953393	1.80977	0.4092	0.999155	yes
FBgn0261805	FBgn0261805	CG42751	2L:11814929-11928570	q1	q2	OK	0.200488	0.38814	0.953059	0.0556927	0.15185	0.999155	yes
FBgn0053269	FBgn0053269	CG33269	3L:11574514-11575297	q1	q2	OK	0.106392	0.20587	0.95235	0.385854	0.6	0.999155	yes
FBgn0037635	FBgn0037635	CG9837	3R:4634446-4639301	q1	q2	OK	19.0854	36.9165	0.951795	2.06004	0.0375	0.834848	yes
FBgn0262479	FBgn0262479	CG43069	2R:14750366-14750765	q1	q2	OK	0.901486	1.74353	0.951636	2.29186	0.325	0.999155	yes
FBgn0043530	FBgn0043530	Obp51a	2R:10898902-10928901	q1	q2	OK	0.226586	0.43821	0.951567	0.106458	0.3662	0.999155	yes
FBgn0262023	FBgn0262023	CG42834	3R:13244506-13244875	q1	q2	OK	46.4824	89.7587	0.949368	5.10175	0.0391	0.853185	yes
FBgn0262110	FBgn0262110	CG42863	3L:1950305-1970079	q1	q2	OK	7.73625	14.9388	0.949359	1.1768	0.2521	0.999155	yes
FBgn0263586	FBgn0263586	CR43611	2R:2584226-2603370	q1	q2	OK	0.131505	0.253888	0.949076	0.0143078	0.08185	0.999155	yes
FBgn0003373	FBgn0003373	Sgs3	3L:11505320-11506503	q1	q2	OK	3378.52	6517.38	0.947902	1.49185	0.2373	0.999155	yes
FBgn0050029	FBgn0050029	CR30029	2R:7133621-7134161	q1	q2	OK	137.83	265.625	0.946508	3.6448	0.0364	0.816597	yes
FBgn0032365	FBgn0032365	CG14929	2L:11519818-11521444	q1	q2	OK	0.160411	0.309132	0.946449	0.557039	0.7314	0.999155	yes
FBgn0003748	FBgn0003748	Treh	2R:16961522-16978507	q1	q2	OK	54.9016	105.797	0.946385	1.89784	0.07775	0.999155	yes
FBgn0050287	FBgn0050287	CG30287	2R:17410509-17446932	q1	q2	OK	2.16331	4.16444	0.944887	0.35327	0.815	0.999155	yes
FBgn0085202	FBgn0085202	CG34173	2L:22053882-22054245	q1	q2	OK	0.416294	0.800519	0.943334	1.98151	0.60175	0.999155	yes
FBgn0263404	FBgn0263404	CG43450	3R:8021015-8021296	q1	q2	OK	0.544064	1.04337	0.939408	2.34297	0.60175	0.999155	yes
FBgn0260462	FBgn0260462	CG12163	3R:1063372-1077468	q1	q2	OK	142.494	273.251	0.939323	1.75634	0.0743	0.999155	yes
FBgn0033124	FBgn0033124	Tsp42Ec	2R:2893951-2896127	q1	q2	OK	84.7546	162.443	0.938574	2.61397	0.0454	0.931988	yes
FBgn0032934	FBgn0032934	CG8679	2L:21212321-21220572	q1	q2	OK	3.25998	6.2425	0.937262	0.906856	0.3686	0.999155	yes
FBgn0029766	FBgn0029766	CG15784	X:5324712-5326494	q1	q2	OK	531.411	1017.44	0.937045	1.67032	0.1428	0.999155	yes
FBgn0042175	FBgn0042175	CG18858	2L:20450224-20459075	q1	q2	OK	7.61694	14.5805	0.936759	1.99018	0.04565	0.933005	yes
FBgn0261572	FBgn0261572	CG42686	3R:18465529-18491109	q1	q2	OK	0.823409	1.57515	0.935809	1.84765	0.1071	0.999155	yes
FBgn0034031	FBgn0034031	CG12963	2R:11442950-11449941	q1	q2	OK	52.4886	100.384	0.935448	2.08104	0.0341	0.793705	yes
FBgn0000279	FBgn0000279	CecC	3R:26042205-26042659	q1	q2	OK	5.35813	10.238	0.934131	3.49501	0.13795	0.999155	yes
FBgn0016081	FBgn0016081	fry	3L:9624933-9672203	q1	q2	OK	11.1623	21.3246	0.933889	0.208523	0.87465	0.999155	yes
FBgn0260026	FBgn0260026	CG42494	3L:3178929-3186549	q1	q2	OK	7.11166	13.573	0.93248	0.848011	0.398	0.999155	yes
FBgn0038414	FBgn0038414	CG6901	3R:12136263-12164260	q1	q2	OK	9.72435	18.5253	0.929821	1.08792	0.3555	0.999155	yes
FBgn0052485	FBgn0052485	CG32485	3L:3050322-3051765	q1	q2	OK	14.8299	28.225	0.928459	2.6225	0.0404	0.867132	yes
FBgn0030928	FBgn0030928	CG15044	X:18385214-18386029	q1	q2	OK	58.6313	111.56	0.928082	2.89521	0.03755	0.834848	yes
FBgn0010387	FBgn0010387	Dbi	3L:7124962-7126563	q1	q2	OK	123.867	235.666	0.927955	2.11576	0.03345	0.784463	yes
FBgn0039107	FBgn0039107	CG10300	3R:19537250-19544079	q1	q2	OK	9.696	18.3848	0.923052	2.30251	0.04925	0.956619	yes
FBgn0030329	FBgn0030329	prtp	X:11610820-11613927	q1	q2	OK	127.167	241.013	0.922385	1.79574	0.0712	0.999155	yes
FBgn0262477	FBgn0262477	FoxP	3R:5551741-5555165	q1	q2	OK	0.802381	1.52019	0.921896	1.56706	0.1157	0.999155	yes
FBgn0011273	FBgn0011273	And	3R:21637632-21638924	q1	q2	OK	0.458965	0.869394	0.921627	0.516684	0.64425	0.999155	yes
FBgn0042101	FBgn0042101	CG18744	3R:3622799-3624493	q1	q2	OK	6.25896	11.847	0.920522	2.41961	0.04655	0.937499	yes
FBgn0039326	FBgn0039326	CG10562	3R:21146774-21148473	q1	q2	OK	4.79451	9.07406	0.920364	2.32755	0.05025	0.960557	yes
FBgn0023197	FBgn0023197	Jon74E	3L:17539967-17542227	q1	q2	OK	1165.73	2204.82	0.919424	1.33222	0.17635	0.999155	yes
FBgn0051720	FBgn0051720	CG31720	2L:10234584-10238317	q1	q2	OK	1.59321	3.00779	0.916766	1.87155	0.05965	0.999155	yes
FBgn0260996	FBgn0260996	CG42597	2L:22064692-22065280	q1	q2	OK	1.20221	2.26955	0.91672	2.10737	0.23705	0.999155	yes
FBgn0262721	FBgn0262721	CG43165	2L:3694462-3694938	q1	q2	OK	4.08867	7.71644	0.916303	3.05098	0.16065	0.999155	yes
FBgn0029726	FBgn0029726	CG15471	X:4676232-4676809	q1	q2	OK	0.335032	0.631823	0.915223	0.800796	0.38675	0.999155	yes
FBgn0039085	FBgn0039085	CG10170	3R:19358666-19360489	q1	q2	OK	5.8414	11.0138	0.91493	2.33258	0.04545	0.931988	yes
FBgn0029584	FBgn0029584	CG11509	X:1417586-1558902	q1	q2	OK	7.19529	13.5597	0.914197	0.13479	0.7633	0.999155	yes
FBgn0026760	FBgn0026760	Tehao	2L:13415676-13500427	q1	q2	OK	1.55793	2.92792	0.910243	0.793962	0.4695	0.999155	yes
FBgn0085207	FBgn0085207	CG34178	2L:4403991-4441282	q1	q2	OK	0.179519	0.336816	0.907827	0.325154	0.75175	0.999155	yes
FBgn0034400	FBgn0034400	CG15099	2R:14722770-14734124	q1	q2	OK	13.1159	24.5816	0.906257	1.77444	0.0728	0.999155	yes
FBgn0038082	FBgn0038082	CG5724	3R:8565383-8567139	q1	q2	OK	21.8737	40.9931	0.906184	2.35963	0.0441	0.916423	yes
FBgn0005612	FBgn0005612	Sox14	2R:19866743-19872700	q1	q2	OK	28.9857	54.3211	0.906168	1.92015	0.0482	0.950602	yes
FBgn0029990	FBgn0029990	CG2233	X:7929773-7931550	q1	q2	OK	699.89	1311.55	0.906074	1.40238	0.15625	0.999155	yes
FBgn0032083	FBgn0032083	CG9541	2L:8967534-8975428	q1	q2	OK	0.107602	0.201425	0.904539	0.62354	0.55155	0.999155	yes
FBgn0034010	FBgn0034010	CG8157	2R:11213337-11213888	q1	q2	OK	10.4181	19.4865	0.903384	3.21884	0.0869	0.999155	yes
FBgn0032082	FBgn0032082	CG18088	2L:8967534-8975428	q1	q2	OK	0.647925	1.2117	0.903139	1.59896	0.15625	0.999155	yes
FBgn0053533	FBgn0053533	lectin-37Db	2L:19400780-19430270	q1	q2	OK	2.47478	4.62746	0.902921	0.119578	0.39935	0.999155	yes
FBgn0014903	FBgn0014903	CG14630	X:906811-940075	q1	q2	OK	35.8327	66.9457	0.901713	1.06338	0.37155	0.999155	yes
FBgn0086662	FBgn0086662	snoRNA:Psi28S-3186	3R:1421085-1426858	q1	q2	OK	4.33169	8.09268	0.901687	0.016547	0.0178	0.576571	yes
FBgn0262366	FBgn0262366	CG43064	3L:11828292-11829821	q1	q2	OK	2.48213	4.63635	0.90141	2.09121	0.0774	0.999155	yes
FBgn0053093	FBgn0053093	CG33093	3R:18356415-18357644	q1	q2	OK	3.97336	7.4209	0.901236	2.28253	0.0751	0.999155	yes
FBgn0030748	FBgn0030748	Traf-like	X:16309078-16316298	q1	q2	OK	8.9687	16.7496	0.901154	0.942445	0.3848	0.999155	yes
FBgn0033639	FBgn0033639	CG9003	2R:7528981-7539127	q1	q2	OK	24.5414	45.8018	0.900189	1.93747	0.0473	0.943414	yes
FBgn0082998	FBgn0082998	snoRNA:Psi28S-1192d	X:17037619-17042287	q1	q2	OK	12.3219	22.9721	0.898655	0.362794	0.0193	0.60009	yes
FBgn0034736	FBgn0034736	CG6018	2R:18381801-18449570	q1	q2	OK	7.69032	14.3317	0.898091	0.750173	0.45815	0.999155	yes
FBgn0053966	FBgn0053966	CG33966	3L:1234129-1235420	q1	q2	OK	10.1841	18.9755	0.897811	2.48347	0.05105	0.972851	yes
FBgn0035538	FBgn0035538	DopEcR	3L:4367648-4380387	q1	q2	OK	2.31642	4.31332	0.896905	1.9781	0.04675	0.940001	yes
FBgn0031170	FBgn0031170	CG1718	X:21156327-21177692	q1	q2	OK	18.8129	34.9748	0.894594	1.78363	0.065	0.999155	yes
FBgn0037750	FBgn0037750	Whamy	3R:5597516-5600142	q1	q2	OK	27.0248	50.2025	0.893478	1.99577	0.0409	0.873331	yes
FBgn0030437	FBgn0030437	hec	X:12845336-12851468	q1	q2	OK	0.133364	0.247394	0.891443	1.16691	0.3267	0.999155	yes
FBgn0033302	FBgn0033302	Cyp6a14	2R:4451797-4453481	q1	q2	OK	21.6317	40.1207	0.891201	2.34568	0.04505	0.92685	yes
FBgn0030367	FBgn0030367	Cyp311a1	X:11923316-11925498	q1	q2	OK	11.2569	20.8689	0.890542	2.03043	0.04025	0.866485	yes
FBgn0039470	FBgn0039470	CG6296	3R:22822701-22889500	q1	q2	OK	298.183	552.643	0.890153	0.70481	0.42715	0.999155	yes
FBgn0033520	FBgn0033520	Prx2540-1	2R:6311940-6312976	q1	q2	OK	1.60466	2.97071	0.888535	1.96354	0.15415	0.999155	yes
FBgn0262684	FBgn0262684	CG43154	X:11710930-11731493	q1	q2	OK	45.1782	83.5346	0.886748	1.52785	0.117	0.999155	yes
FBgn0027584	FBgn0027584	CG4757	3R:6986923-6988868	q1	q2	OK	20.0824	37.1318	0.886721	2.30711	0.04985	0.960217	yes
FBgn0263117	FBgn0263117	CG34377	3R:18135202-18149816	q1	q2	OK	1.20747	2.23092	0.885646	1.86027	0.06325	0.999155	yes
FBgn0263445	FBgn0263445	CR43468	2R:8762668-8770673	q1	q2	OK	12.4563	22.9989	0.884695	0.528944	0.6515	0.999155	yes
FBgn0034052	FBgn0034052	CG8299	2R:11828205-11828988	q1	q2	OK	245.379	453.03	0.884591	2.51865	0.0738	0.999155	yes
FBgn0030040	FBgn0030040	CG15347	X:8352526-8354927	q1	q2	OK	88.6289	163.507	0.883505	1.94952	0.05245	0.987397	yes
FBgn0015278	FBgn0015278	Pi3K68D	3L:11767749-11783113	q1	q2	OK	17.0498	31.4491	0.883263	1.33478	0.1581	0.999155	yes
FBgn0036766	FBgn0036766	CG5506	3L:17872195-17877476	q1	q2	OK	76.8881	141.714	0.882151	1.77209	0.0746	0.999155	yes
FBgn0033212	FBgn0033212	CG1399	2R:3564044-3586407	q1	q2	OK	27.2303	50.1519	0.881092	1.70627	0.0834	0.999155	yes
FBgn0031580	FBgn0031580	CG15423	2L:4006040-4006606	q1	q2	OK	72.1656	132.893	0.880887	3.33644	0.0459	0.934504	yes
FBgn0031689	FBgn0031689	Cyp28d1	2L:5210460-5214730	q1	q2	OK	34.0832	62.7598	0.880782	2.10364	0.0663	0.999155	yes
FBgn0043532	FBgn0043532	Obp56i	2R:15752221-15756219	q1	q2	OK	0.252347	0.464618	0.880638	0.893919	0.3223	0.999155	yes
FBgn0038595	FBgn0038595	CG7142	3R:14100386-14108206	q1	q2	OK	6.41191	11.8037	0.880413	0.465293	0.65825	0.999155	yes
FBgn0264703	FBgn0264703	CR43972	3L:15091234-15106103	q1	q2	OK	0.366838	0.67493	0.879593	0.234653	0.7978	0.999155	yes
FBgn0085461	FBgn0085461	CG34432	3R:26474872-26475595	q1	q2	OK	0.361453	0.664668	0.878826	1.40577	0.3423	0.999155	yes
FBgn0039149	FBgn0039149	CG18428	3R:19935088-19938124	q1	q2	OK	2.30221	4.22814	0.877002	0.506964	0.77795	0.999155	yes
FBgn0015036	FBgn0015036	Cyp4ae1	X:2072916-2075031	q1	q2	OK	2.52028	4.62729	0.876585	2.04978	0.071	0.999155	yes
FBgn0051730	FBgn0051730	CG31730	2L:13259063-13259641	q1	q2	OK	0.50976	0.935785	0.876359	1.57937	0.3423	0.999155	yes
FBgn0041194	FBgn0041194	Prat2	3L:6905098-6907976	q1	q2	OK	53.8558	98.834	0.875907	1.84298	0.0661	0.999155	yes
FBgn0040299	FBgn0040299	Myo28B1	2L:7642004-7691057	q1	q2	OK	7.32421	13.4172	0.873337	1.52062	0.14385	0.999155	yes
FBgn0031914	FBgn0031914	CG5973	2L:7437491-7451167	q1	q2	OK	27.3592	50.0679	0.871861	2.1225	0.07165	0.999155	yes
FBgn0035134	FBgn0035134	CG1231	3L:356421-357664	q1	q2	OK	0.15704	0.287286	0.871358	1.13558	0.36785	0.999155	yes
FBgn0051785	FBgn0051785	CG31785	2L:18120026-18138210	q1	q2	OK	0.174163	0.318537	0.871026	0.0966459	0.3681	0.999155	yes
FBgn0263457	FBgn0263457	CR43480	XHet:63489-80249	q1	q2	OK	0.67711	1.23766	0.870152	0.342997	0.78525	0.999155	yes
FBgn0035877	FBgn0035877	CG7083	3L:8333413-8337504	q1	q2	OK	18.5364	33.8793	0.87004	1.87901	0.058	0.999155	yes
FBgn0066292	FBgn0066292	CheB42c	2R:2810874-2859142	q1	q2	OK	0.294986	0.539016	0.869681	0.17429	0.71255	0.999155	yes
FBgn0259147	FBgn0259147	CG42262	X:9762218-9765597	q1	q2	OK	0.949179	1.73268	0.868253	0.902343	0.4087	0.999155	yes
FBgn0015039	FBgn0015039	Cyp9b2	2R:3017781-3019640	q1	q2	OK	155.02	282.664	0.866634	1.92261	0.09705	0.999155	yes
FBgn0032385	FBgn0032385	CG16964	2L:11947964-11948634	q1	q2	OK	0.426625	0.777676	0.866199	1.47809	0.368	0.999155	yes
FBgn0035975	FBgn0035975	PGRP-LA	3L:9327431-9331436	q1	q2	OK	12.3331	22.4747	0.865758	1.83999	0.06155	0.999155	yes
FBgn0037592	FBgn0037592	CG11737	3R:4343585-4347100	q1	q2	OK	38.1955	69.5784	0.865235	1.9022	0.0532	0.993975	yes
FBgn0027579	FBgn0027579	CG5508	3R:23750914-23758695	q1	q2	OK	33.5987	61.1915	0.864928	1.79243	0.06525	0.999155	yes
FBgn0037174	FBgn0037174	CG14457	3L:22663055-22673134	q1	q2	OK	1.99326	3.62715	0.863707	1.60101	0.10735	0.999155	yes
FBgn0039315	FBgn0039315	CG13658	3R:21113195-21114652	q1	q2	OK	8.25224	15.0156	0.863605	2.30601	0.05875	0.999155	yes
FBgn0004034	FBgn0004034	y	X:162541-364670	q1	q2	OK	0.561927	1.0222	0.863228	0.108227	0.6266	0.999155	yes
FBgn0031579	FBgn0031579	CG15422	2L:4004983-4005670	q1	q2	OK	54.6799	99.4347	0.862741	2.92957	0.05295	0.99323	yes
FBgn0021953	FBgn0021953	Fatp	2L:10511251-10517216	q1	q2	OK	31.4756	57.2222	0.862338	1.87267	0.05515	0.999155	yes
FBgn0034538	FBgn0034538	CG16799	2R:16533865-16548575	q1	q2	OK	39.0627	70.9656	0.861329	1.77947	0.221	0.999155	yes
FBgn0262794	FBgn0262794	CG43175	3R:13470408-13470981	q1	q2	OK	1.46857	2.6673	0.860965	2.22161	0.28315	0.999155	yes
FBgn0035112	FBgn0035112	CG13877	3L:216619-223069	q1	q2	OK	1.61713	2.93624	0.860533	0.361324	0.74615	0.999155	yes
FBgn0038100	FBgn0038100	Paip2	3R:8806767-8811210	q1	q2	OK	27.6806	50.2274	0.859601	2.15071	0.06155	0.999155	yes
FBgn0260720	FBgn0260720	CR42547	2R:17512542-17521867	q1	q2	OK	0.12495	0.226665	0.859213	0.169639	0.70665	0.999155	yes
FBgn0047334	FBgn0047334	BG642312	3L:6225568-6226481	q1	q2	OK	0.951429	1.72484	0.858295	1.06361	0.28235	0.999155	yes
FBgn0041160	FBgn0041160	comm2	3L:15690693-15692950	q1	q2	OK	8.55833	15.5143	0.858196	2.25612	0.06135	0.999155	yes
FBgn0039597	FBgn0039597	CG9997	3R:24581671-24582701	q1	q2	OK	0.521422	0.944268	0.856746	1.48763	0.25335	0.999155	yes
FBgn0050495	FBgn0050495	CG30495	2R:3544700-3546269	q1	q2	OK	2.60635	4.71581	0.855475	2.00174	0.1004	0.999155	yes
FBgn0085282	FBgn0085282	CG34253	3L:18074220-18080420	q1	q2	OK	9.42383	17.0183	0.852699	1.52215	0.125	0.999155	yes
FBgn0031141	FBgn0031141	CG1304	X:20835547-20836443	q1	q2	OK	53.8685	97.248	0.852227	2.57476	0.0552	0.999155	yes
FBgn0032879	FBgn0032879	CG9317	2L:20727150-20730309	q1	q2	OK	0.202602	0.365593	0.851592	1.17175	0.2403	0.999155	yes
FBgn0032202	FBgn0032202	CG18619	2L:10264124-10265229	q1	q2	OK	6.95793	12.5328	0.848983	1.64028	0.09425	0.999155	yes
FBgn0051632	FBgn0051632	sens-2	2L:6822316-6839005	q1	q2	OK	3.6249	6.52529	0.8481	2.04104	0.05675	0.999155	yes
FBgn0033777	FBgn0033777	CG17574	2R:8736862-8756928	q1	q2	OK	99.4341	178.875	0.847138	1.80914	0.06885	0.999155	yes
FBgn0001296	FBgn0001296	kar	3R:8507907-8515089	q1	q2	OK	11.6605	20.9635	0.846256	1.92535	0.0498	0.960217	yes
FBgn0030597	FBgn0030597	Eo	X:14733406-14827616	q1	q2	OK	7.18414	12.9046	0.844997	0.324409	0.7785	0.999155	yes
FBgn0039714	FBgn0039714	CG7816	3R:25687588-25694618	q1	q2	OK	48.5859	87.262	0.844815	0.431173	0.67355	0.999155	yes
FBgn0033543	FBgn0033543	CG12338	2R:6617079-6618419	q1	q2	OK	41.6588	74.7701	0.84384	2.38264	0.0575	0.999155	yes
FBgn0085817	FBgn0085817	CR41607	U:4305170-4306436	q1	q2	OK	3.57044	6.40559	0.843228	2.06283	0.08865	0.999155	yes
FBgn0038734	FBgn0038734	CG11453	3R:15609244-15611252	q1	q2	OK	17.5541	31.4442	0.840987	2.18338	0.05905	0.999155	yes
FBgn0053012	FBgn0053012	CG33012	2R:8254857-8258391	q1	q2	OK	17.5296	31.3951	0.840744	2.04439	0.06145	0.999155	yes
FBgn0037935	FBgn0037935	CG6834	3R:7510390-7513852	q1	q2	OK	7.86605	14.0862	0.840567	2.08104	0.0578	0.999155	yes
FBgn0029507	FBgn0029507	Tsp42Ed	2R:2897364-2899359	q1	q2	OK	91.314	163.476	0.840167	2.354	0.0728	0.999155	yes
FBgn0038647	FBgn0038647	CG14302	3R:14558422-14558756	q1	q2	OK	172.397	308.331	0.838739	8.26896	0.06575	0.999155	yes
FBgn0051845	FBgn0051845	CR31845	2L:13774339-13780163	q1	q2	OK	0.186562	0.333299	0.83716	0.170839	0.69485	0.999155	yes
FBgn0033075	FBgn0033075	Pld	2R:2129528-2142771	q1	q2	OK	10.9255	19.4927	0.835238	1.87234	0.0567	0.999155	yes
FBgn0038509	FBgn0038509	CG14332	3R:13247411-13247924	q1	q2	OK	36.5954	65.2563	0.834456	3.33659	0.0599	0.999155	yes
FBgn0038391	FBgn0038391	GATAe	3R:11834826-11844855	q1	q2	OK	13.4956	24.0634	0.834355	1.89264	0.0588	0.999155	yes
FBgn0030596	FBgn0030596	CG12398	X:14733406-14827616	q1	q2	OK	0.193616	0.344779	0.832477	0.0524492	0.2355	0.999155	yes
FBgn0032322	FBgn0032322	CG16743	2L:10972279-10973408	q1	q2	OK	30.2879	53.9316	0.832387	1.87447	0.0571	0.999155	yes
FBgn0032100	FBgn0032100	CG13108	2L:9164234-9166514	q1	q2	OK	0.577545	1.02838	0.832373	0.586334	0.6573	0.999155	yes
FBgn0039736	FBgn0039736	CG7912	3R:25829402-25836074	q1	q2	OK	10.2537	18.227	0.829924	0.688617	0.4902	0.999155	yes
FBgn0004919	FBgn0004919	gol	2R:20960149-20971843	q1	q2	OK	3.32629	5.90978	0.829191	1.85114	0.05735	0.999155	yes
FBgn0038756	FBgn0038756	CG4783	3R:15755435-15834244	q1	q2	OK	5.96701	10.591	0.827762	0.729417	0.779	0.999155	yes
FBgn0027106	FBgn0027106	inx7	X:6885644-6905178	q1	q2	OK	21.4846	38.1126	0.826961	0.620633	0.60115	0.999155	yes
FBgn0086693	FBgn0086693	iav	X:6708150-6712189	q1	q2	OK	0.171351	0.303838	0.826351	1.2696	0.238	0.999155	yes
FBgn0038944	FBgn0038944	CG5388	3R:18162754-18166029	q1	q2	OK	1.27904	2.2643	0.824001	1.77499	0.2237	0.999155	yes
FBgn0003162	FBgn0003162	Pu	2R:17062821-17070119	q1	q2	OK	36.3289	64.3075	0.823871	1.78189	0.0741	0.999155	yes
FBgn0040850	FBgn0040850	CG15210	X:10726784-10741125	q1	q2	OK	19.4784	34.4348	0.821989	0.812572	0.6199	0.999155	yes
FBgn0050360	FBgn0050360	Mal-A6	2R:4352674-4354701	q1	q2	OK	53.4365	94.4334	0.821473	1.97303	0.0858	0.999155	yes
FBgn0001138	FBgn0001138	grn	3R:3973089-4007164	q1	q2	OK	7.74024	13.6762	0.82122	1.85786	0.06135	0.999155	yes
FBgn0034662	FBgn0034662	CG13492	2R:17708348-17718853	q1	q2	OK	44.8355	79.2023	0.820903	1.4929	0.15085	0.999155	yes
FBgn0040363	FBgn0040363	CG11384	X:1067909-1070069	q1	q2	OK	0.805206	1.42157	0.82006	1.60531	0.1532	0.999155	yes
FBgn0063667	FBgn0063667	CG32335	3L:1201246-1232700	q1	q2	OK	3.7108	6.55089	0.81996	0.0495766	0.2677	0.999155	yes
FBgn0004573	FBgn0004573	5-HT7	3R:26794863-26842569	q1	q2	OK	1.6638	2.93341	0.818102	1.59821	0.1297	0.999155	yes
FBgn0026084	FBgn0026084	cib	X:4000147-4005014	q1	q2	OK	212.11	373.859	0.817682	1.58943	0.10945	0.999155	yes
FBgn0052440	FBgn0052440	CG32440	3L:21353278-21354329	q1	q2	OK	2.05894	3.62369	0.815556	1.98569	0.20355	0.999155	yes
FBgn0052040	FBgn0052040	CG32040	3L:9342708-9352035	q1	q2	OK	1.07013	1.88321	0.815413	0.181925	0.8107	0.999155	yes
FBgn0033982	FBgn0033982	Cyp317a1	2R:10786999-10788556	q1	q2	OK	7.46975	13.1191	0.812538	2.11966	0.07235	0.999155	yes
FBgn0032337	FBgn0032337	Ast-CC	2L:11083458-11085243	q1	q2	OK	0.212378	0.372915	0.812215	1.13744	0.3654	0.999155	yes
FBgn0031988	FBgn0031988	CG8668	2L:8127023-8133989	q1	q2	OK	15.5337	27.2699	0.811915	1.97864	0.0707	0.999155	yes
FBgn0035049	FBgn0035049	Mmp1	2R:20556900-20575704	q1	q2	OK	17.1364	30.0735	0.811423	1.28668	0.19765	0.999155	yes
FBgn0085357	FBgn0085357	CG34328	X:18284520-18304168	q1	q2	OK	1.77441	3.11053	0.809819	0.0958575	0.51555	0.999155	yes
FBgn0031813	FBgn0031813	CG9527	2L:6445069-6448503	q1	q2	OK	95.4469	167.208	0.808878	1.56831	0.11135	0.999155	yes
FBgn0262854	FBgn0262854	CG43218	3L:21219708-21259603	q1	q2	OK	0.218849	0.383342	0.808694	0.157454	0.69425	0.999155	yes
FBgn0038466	FBgn0038466	CG8907	3R:12833995-12838255	q1	q2	OK	28.7285	50.2979	0.808018	1.78393	0.06785	0.999155	yes
FBgn0032689	FBgn0032689	CG10413	2L:18599748-18605021	q1	q2	OK	25.6437	44.89	0.807792	1.81416	0.0924	0.999155	yes
FBgn0038221	FBgn0038221	CG3259	3R:10128149-10134309	q1	q2	OK	0.296322	0.5184	0.806899	0.224389	0.80945	0.999155	yes
FBgn0031163	FBgn0031163	CG14579	X:21064279-21065548	q1	q2	OK	17.3231	30.2998	0.806607	2.27729	0.0704	0.999155	yes
FBgn0264652	FBgn0264652	Hph	3R:1082762-1094197	q1	q2	OK	22.3443	39.077	0.806409	1.76184	0.07465	0.999155	yes
FBgn0015609	FBgn0015609	CadN	2L:17647052-17778340	q1	q2	OK	5.22971	9.14375	0.806057	1.78471	0.0765	0.999155	yes
FBgn0086778	FBgn0086778	gfA	X:19222593-19242477	q1	q2	OK	0.393941	0.688751	0.806002	1.39294	0.15395	0.999155	yes
FBgn0259229	FBgn0259229	CG42329	2L:1219317-1229802	q1	q2	OK	1.23773	2.16394	0.805964	1.70401	0.1236	0.999155	yes
FBgn0263111	FBgn0263111	cac	X:11825981-11879120	q1	q2	OK	0.747822	1.30737	0.805903	1.74138	0.07525	0.999155	yes
FBgn0000355	FBgn0000355	Cp15	3L:8721580-8722166	q1	q2	OK	0.344187	0.601376	0.805072	1.28408	0.4786	0.999155	yes
FBgn0263333	FBgn0263333	CR43414	2L:20296642-20297299	q1	q2	OK	0.594121	1.03773	0.804608	0.965738	0.3389	0.999155	yes
FBgn0052745	FBgn0052745	CR32745	X:6174265-6174785	q1	q2	OK	0.404555	0.706053	0.803442	1.37691	0.4786	0.999155	yes
FBgn0260764	FBgn0260764	CG42562	2R:13571101-13582856	q1	q2	OK	0.435579	0.75978	0.80265	0.229479	0.5527	0.999155	yes
FBgn0260645	FBgn0260645	CG42537	3R:2203070-2206050	q1	q2	OK	0.641818	1.11586	0.797925	0.507948	0.7611	0.999155	yes
FBgn0085211	FBgn0085211	RpS28-like	2L:9435398-9437227	q1	q2	OK	0.686768	1.19328	0.797033	0.634856	0.53425	0.999155	yes
FBgn0034580	FBgn0034580	Cht8	2R:16949150-16952491	q1	q2	OK	0.147036	0.255127	0.795053	0.309163	0.78915	0.999155	yes
FBgn0032132	FBgn0032132	CG4382	2L:9598939-9600853	q1	q2	OK	1.0002	1.73466	0.794359	1.59841	0.16935	0.999155	yes
FBgn0031516	FBgn0031516	CG9663	2L:3294925-3303129	q1	q2	OK	12.9652	22.4853	0.794339	1.94756	0.07375	0.999155	yes
FBgn0036003	FBgn0036003	CG14180	3L:9466154-9468575	q1	q2	OK	1.19566	2.07077	0.792358	1.44145	0.14585	0.999155	yes
FBgn0263441	FBgn0263441	CR43464	2L:1997101-2006307	q1	q2	OK	0.395528	0.684888	0.792089	0.881129	0.3734	0.999155	yes
FBgn0050461	FBgn0050461	CG30461	2R:12861464-12886099	q1	q2	OK	0.256221	0.443648	0.792027	0.303976	0.8083	0.999155	yes
FBgn0030396	FBgn0030396	CG2556	X:12391193-12410580	q1	q2	OK	61.8277	107.052	0.791982	1.62509	0.0969	0.999155	yes
FBgn0036727	FBgn0036727	CG7589	3L:17463226-17467617	q1	q2	OK	7.83822	13.568	0.791611	1.79232	0.0691	0.999155	yes
FBgn0250836	FBgn0250836	CG8628	3L:7123973-7124605	q1	q2	OK	329.89	570.809	0.791023	1.74086	0.07745	0.999155	yes
FBgn0015037	FBgn0015037	Cyp4p1	2R:5115285-5134752	q1	q2	OK	10.0648	17.3836	0.788416	1.30669	0.25025	0.999155	yes
FBgn0035101	FBgn0035101	p130CAS	3L:152883-174517	q1	q2	OK	23.2334	40.1259	0.788334	1.7031	0.08315	0.999155	yes
FBgn0261671	FBgn0261671	tweek	2L:16888489-16917052	q1	q2	OK	7.51659	12.9622	0.786162	1.15145	0.25515	0.999155	yes
FBgn0038292	FBgn0038292	CG3987	3R:10965679-10967437	q1	q2	OK	95.0246	163.782	0.7854	1.92183	0.10365	0.999155	yes
FBgn0010241	FBgn0010241	Mdr50	2R:10134470-10140102	q1	q2	OK	15.6307	26.918	0.784189	1.82933	0.084	0.999155	yes
FBgn0262970	FBgn0262970	CR43281	2R:667815-671151	q1	q2	OK	0.65329	1.12487	0.783959	1.43387	0.24115	0.999155	yes
FBgn0015229	FBgn0015229	glec	3R:17676626-17681984	q1	q2	OK	9.56667	16.4531	0.782268	2.02898	0.0773	0.999155	yes
FBgn0002863	FBgn0002863	Acp95EF	3R:20052744-20055757	q1	q2	OK	2.15042	3.69377	0.780474	0.446855	0.4123	0.999155	yes
FBgn0262361	FBgn0262361	CG43059	3L:8311641-8312066	q1	q2	OK	1.1484	1.97206	0.780081	2.04614	0.39895	0.999155	yes
FBgn0262824	FBgn0262824	CG43195	2R:15831767-15832444	q1	q2	OK	0.93629	1.60746	0.779757	0.922579	0.333	0.999155	yes
FBgn0036411	FBgn0036411	Sox21a	3L:14096580-14101218	q1	q2	OK	0.975062	1.6736	0.779389	1.58641	0.15695	0.999155	yes
FBgn0028703	FBgn0028703	Nhe3	2L:6677834-6684364	q1	q2	OK	15.6085	26.7846	0.779076	1.74217	0.07715	0.999155	yes
FBgn0034295	FBgn0034295	CG10911	2R:13940051-13941569	q1	q2	OK	96.1903	164.93	0.777886	2.03092	0.0993	0.999155	yes
FBgn0039304	FBgn0039304	CG10425	3R:21086684-21088231	q1	q2	OK	40.5	69.4343	0.777725	2.0666	0.08405	0.999155	yes
FBgn0035347	FBgn0035347	CG33232	3L:2466902-2499226	q1	q2	OK	20.7928	35.6157	0.776429	1.2315	0.2212	0.999155	yes
FBgn0036128	FBgn0036128	Elo68beta	3L:11093774-11094798	q1	q2	OK	1.07287	1.83724	0.776058	1.58139	0.2528	0.999155	yes
FBgn0259239	FBgn0259239	CG42337	3L:21176412-21186228	q1	q2	OK	0.366372	0.627151	0.775502	1.3073	0.1872	0.999155	yes
FBgn0035360	FBgn0035360	CG1246	3L:2648047-2651850	q1	q2	OK	46.7972	80.0752	0.774935	1.89971	0.09165	0.999155	yes
FBgn0029835	FBgn0029835	CG5921	X:5945034-5958719	q1	q2	OK	3.63982	6.22739	0.774762	1.73319	0.0763	0.999155	yes
FBgn0053926	FBgn0053926	CG33926	3L:9436363-9439488	q1	q2	OK	16.9069	28.9219	0.774547	2.40789	0.08955	0.999155	yes
FBgn0020508	FBgn0020508	Ag5r2	X:14676984-14678085	q1	q2	OK	2117.87	3622.07	0.7742	1.52541	0.25445	0.999155	yes
FBgn0030984	FBgn0030984	tgy	X:19019305-19021346	q1	q2	OK	6.72179	11.4948	0.774062	1.68481	0.0861	0.999155	yes
FBgn0262567	FBgn0262567	CG43107	2R:13027999-13028384	q1	q2	OK	1.58308	2.70659	0.773741	2.16811	0.3625	0.999155	yes
FBgn0031515	FBgn0031515	CG9664	2L:3291244-3294706	q1	q2	OK	19.5252	33.3697	0.773197	1.72704	0.0823	0.999155	yes
FBgn0263130	FBgn0263130	CR43372	3R:17356708-17358708	q1	q2	OK	0.20662	0.353042	0.772864	1.12306	0.3357	0.999155	yes
FBgn0051516	FBgn0051516	CG31516	3R:22930-54971	q1	q2	OK	0.386065	0.659587	0.772721	0.100562	0.51645	0.999155	yes
FBgn0036945	FBgn0036945	CG6981	3L:20142713-20191417	q1	q2	OK	83.4272	142.367	0.771026	1.06672	0.28235	0.999155	yes
FBgn0261815	FBgn0261815	CG42757	2L:17172146-17173112	q1	q2	OK	0.215813	0.368194	0.770683	1.06556	0.43115	0.999155	yes
FBgn0035091	FBgn0035091	CG3829	2R:20873477-20878012	q1	q2	OK	11.6675	19.8944	0.769869	1.872	0.0821	0.999155	yes
FBgn0085459	FBgn0085459	CG34430	2R:3829544-3843377	q1	q2	OK	0.420983	0.717605	0.769428	0.219104	0.7463	0.999155	yes
FBgn0032358	FBgn0032358	Ppt2	2L:11280313-11281929	q1	q2	OK	14.7122	25.0455	0.767542	2.15364	0.0845	0.999155	yes
FBgn0053532	FBgn0053532	lectin-37Da	2L:19400780-19430270	q1	q2	OK	0.968592	1.64873	0.767391	0.0628041	0.23525	0.999155	yes
FBgn0053971	FBgn0053971	Ir62a	3L:1523413-1534034	q1	q2	OK	1.99021	3.38546	0.76643	0.501643	0.6367	0.999155	yes
FBgn0262891	FBgn0262891	CG43246	3L:14529733-14530372	q1	q2	OK	0.220342	0.374808	0.766405	1.07622	0.53145	0.999155	yes
FBgn0036439	FBgn0036439	CG13474	3L:14665938-14740968	q1	q2	OK	0.242264	0.411868	0.765604	0.0659086	0.1553	0.999155	yes
FBgn0262620	FBgn0262620	CG43144	2L:21657555-21658249	q1	q2	OK	0.262808	0.446581	0.764911	0.578405	0.48075	0.999155	yes
FBgn0028381	FBgn0028381	decay	3R:12324779-12327394	q1	q2	OK	34.2988	58.218	0.763308	1.94241	0.09135	0.999155	yes
FBgn0030098	FBgn0030098	CG12057	X:9085689-9086581	q1	q2	OK	224.465	380.836	0.762677	1.56789	0.11155	0.999155	yes
FBgn0044048	FBgn0044048	Ilp5	3L:9806946-9827445	q1	q2	OK	1.57519	2.67204	0.762419	0.0724073	0.20025	0.999155	yes
FBgn0052369	FBgn0052369	CG32369	3L:7770317-7802925	q1	q2	OK	17.233	29.2188	0.761724	1.64338	0.09185	0.999155	yes
FBgn0261393	FBgn0261393	alpha-Est5	3R:3359217-3362247	q1	q2	OK	32.4011	54.9195	0.761278	1.67245	0.08765	0.999155	yes
FBgn0034759	FBgn0034759	CG13511	2R:18545409-18547727	q1	q2	OK	4.74958	8.05048	0.761274	0.275897	0.79495	0.999155	yes
FBgn0029093	FBgn0029093	cathD	2R:3709614-3711073	q1	q2	OK	391.756	663.03	0.759117	1.5688	0.18585	0.999155	yes
FBgn0020906	FBgn0020906	Jon25Bi	2L:4954278-4955144	q1	q2	OK	814.58	1378.62	0.759099	1.73782	0.20215	0.999155	yes
FBgn0025574	FBgn0025574	Pli	3R:19685883-19715797	q1	q2	OK	18.3319	31.0254	0.759099	1.64025	0.09395	0.999155	yes
FBgn0051431	FBgn0051431	CG31431	3R:17696405-17699362	q1	q2	OK	12.5073	21.1526	0.758063	1.7134	0.08015	0.999155	yes
FBgn0013984	FBgn0013984	InR	3R:17398220-17445043	q1	q2	OK	3.56583	6.02943	0.757783	1.7663	0.0824	0.999155	yes
FBgn0036448	FBgn0036448	mop	3L:14762440-14769229	q1	q2	OK	14.5836	24.6418	0.756756	1.68872	0.1067	0.999155	yes
FBgn0051076	FBgn0051076	CG31076	3R:22814756-22815574	q1	q2	OK	33.6408	56.6976	0.753076	2.68537	0.08905	0.999155	yes
FBgn0050115	FBgn0050115	GEFmeso	2R:14441623-14500235	q1	q2	OK	10.7048	18.0403	0.752966	1.68646	0.09645	0.999155	yes
FBgn0035348	FBgn0035348	CG16758	3L:2499371-2503606	q1	q2	OK	69.5808	117.212	0.752364	1.60062	0.10305	0.999155	yes
FBgn0040950	FBgn0040950	Muc26B	2L:6151970-6153701	q1	q2	OK	207.232	349.066	0.752251	1.60344	0.16575	0.999155	yes
FBgn0050091	FBgn0050091	CG30091	2R:11568064-11569982	q1	q2	OK	14.1138	23.741	0.750273	1.98087	0.08695	0.999155	yes
FBgn0003053	FBgn0003053	peb	X:4511601-4520256	q1	q2	OK	12.6665	21.2861	0.748895	1.61587	0.09395	0.999155	yes
FBgn0058245	FBgn0058245	CG40245	U:687848-688458	q1	q2	OK	0.57141	0.959667	0.748009	1.37222	0.39185	0.999155	yes
FBgn0032187	FBgn0032187	CG4839	2L:10144849-10155510	q1	q2	OK	6.26727	10.5215	0.747432	1.70732	0.08415	0.999155	yes
FBgn0028940	FBgn0028940	Cyp28a5	2L:13977302-13979573	q1	q2	OK	300.323	503.405	0.745204	1.48182	0.19565	0.999155	yes
FBgn0043362	FBgn0043362	bchs	2L:5907168-5922776	q1	q2	OK	2.82027	4.7204	0.743077	1.69837	0.09285	0.999155	yes
FBgn0262869	FBgn0262869	mun	3R:16204717-16310273	q1	q2	OK	0.258877	0.433173	0.742674	0.634121	0.52895	0.999155	yes
FBgn0035540	FBgn0035540	Syx17	3L:4403486-4406059	q1	q2	OK	9.11805	15.2563	0.742612	1.77692	0.1209	0.999155	yes
FBgn0085216	FBgn0085216	CG34187	2R:11180438-11182593	q1	q2	OK	1.46773	2.45522	0.742262	2.98931	0.5316	0.999155	yes
FBgn0063494	FBgn0063494	GstE6	2R:14293517-14294266	q1	q2	OK	17.2893	28.9134	0.741855	2.35449	0.1076	0.999155	yes
FBgn0085235	FBgn0085235	CG34206	2R:18024493-18062243	q1	q2	OK	0.232115	0.387666	0.739978	0.213344	0.7188	0.999155	yes
FBgn0030685	FBgn0030685	Graf	X:15645706-15654741	q1	q2	OK	13.5483	22.6277	0.739977	1.70555	0.1038	0.999155	yes
FBgn0261523	FBgn0261523	CG42658	2L:2287024-2287933	q1	q2	OK	0.259237	0.432786	0.739379	1.07236	0.45735	0.999155	yes
FBgn0033138	FBgn0033138	Tsp42Eq	2R:2949612-2951071	q1	q2	OK	16.3142	27.2295	0.739037	2.12047	0.09695	0.999155	yes
FBgn0063495	FBgn0063495	GstE5	2R:14292124-14292843	q1	q2	OK	1.70045	2.83779	0.738846	1.6728	0.255	0.999155	yes
FBgn0031560	FBgn0031560	CG16713	2L:3695031-3695406	q1	q2	OK	10.6238	17.7094	0.737211	3.66734	0.2269	0.999155	yes
FBgn0000241	FBgn0000241	bw	2R:19411380-19426016	q1	q2	OK	4.96344	8.27325	0.737114	1.0744	0.27295	0.999155	yes
FBgn0034318	FBgn0034318	CG14500	2R:14071886-14080356	q1	q2	OK	44.2961	73.7645	0.735746	1.66198	0.09335	0.999155	yes
FBgn0029996	FBgn0029996	Ubc-E2H	X:7982034-7988097	q1	q2	OK	36.286	60.4126	0.735434	1.60314	0.1025	0.999155	yes
FBgn0259108	FBgn0259108	futsch	X:1303101-1345400	q1	q2	OK	1.11705	1.85929	0.735053	1.68252	0.08765	0.999155	yes
FBgn0003231	FBgn0003231	ref(2)P	2L:19542445-19546959	q1	q2	OK	91.7993	152.781	0.734915	1.55715	0.1526	0.999155	yes
FBgn0016977	FBgn0016977	spen	2L:159031-203250	q1	q2	OK	13.1452	21.8755	0.734787	1.3949	0.15455	0.999155	yes
FBgn0001186	FBgn0001186	Hex-A	X:9479922-9483846	q1	q2	OK	65.5236	108.995	0.734173	1.42493	0.14325	0.999155	yes
FBgn0028509	FBgn0028509	cenG1A	2L:13835566-13898715	q1	q2	OK	10.4363	17.3593	0.734092	0.114685	0.8511	0.999155	yes
FBgn0037906	FBgn0037906	PGRP-LB	3R:7263268-7291360	q1	q2	OK	35.1337	58.4326	0.733918	1.06501	0.397	0.999155	yes
FBgn0262989	FBgn0262989	CR43297	X:8618706-8619934	q1	q2	OK	0.548229	0.911226	0.73303	1.28555	0.35435	0.999155	yes
FBgn0030958	FBgn0030958	CG6900	X:18679837-18682238	q1	q2	OK	4.9684	8.25192	0.731948	1.11487	0.7117	0.999155	yes
FBgn0052185	FBgn0052185	edin	3L:17480217-17504793	q1	q2	OK	0.705113	1.17002	0.73061	0.0374643	0.17095	0.999155	yes
FBgn0086608	FBgn0086608	CG34112	3R:216096-219981	q1	q2	OK	14.3	23.6916	0.728357	1.067	0.287	0.999155	yes
FBgn0051015	FBgn0051015	PH4alphaPV	3R:26471827-26474273	q1	q2	OK	11.0195	18.24	0.727049	1.87553	0.10185	0.999155	yes
FBgn0052813	FBgn0052813	CG32813	X:1274948-1286876	q1	q2	OK	10.825	17.9138	0.726709	1.6594	0.0875	0.999155	yes
FBgn0027363	FBgn0027363	Stam	2L:10858535-10862006	q1	q2	OK	36.6411	60.6298	0.726563	1.67223	0.1255	0.999155	yes
FBgn0034721	FBgn0034721	CG11298	2R:18220630-18260610	q1	q2	OK	0.569613	0.941063	0.724309	0.187781	0.8069	0.999155	yes
FBgn0034366	FBgn0034366	Atg7	2R:14507970-14512553	q1	q2	OK	4.46528	7.37692	0.724269	0.900512	0.40615	0.999155	yes
FBgn0034602	FBgn0034602	Lapsyn	2R:17081075-17086936	q1	q2	OK	9.64095	15.9224	0.723814	1.90024	0.10405	0.999155	yes
FBgn0032923	FBgn0032923	CG9248	2L:21158877-21163087	q1	q2	OK	51.9149	85.7062	0.723251	1.54054	0.17725	0.999155	yes
FBgn0261862	FBgn0261862	whd	2R:6356120-6366073	q1	q2	OK	51.4156	84.8798	0.723214	1.45643	0.1383	0.999155	yes
FBgn0263218	FBgn0263218	Dscam2	3L:7152414-7183017	q1	q2	OK	2.37537	3.91878	0.722253	1.59523	0.10235	0.999155	yes
FBgn0264460	FBgn0264460	CR43868	3L:12491503-12494411	q1	q2	OK	1.63159	2.68891	0.720742	0.341028	0.7628	0.999155	yes
FBgn0030114	FBgn0030114	CG17754	X:9144459-9149853	q1	q2	OK	38.7408	63.7873	0.719418	1.52934	0.1171	0.999155	yes
FBgn0085298	FBgn0085298	CG34269	3L:434088-540589	q1	q2	OK	0.600519	0.988726	0.719361	0.0574592	0.2971	0.999155	yes
FBgn0038542	FBgn0038542	TyrR	3R:13575850-13588203	q1	q2	OK	2.95203	4.85965	0.719148	1.70934	0.10305	0.999155	yes
FBgn0033820	FBgn0033820	CG4716	2R:9144087-9144951	q1	q2	OK	15.0267	24.7197	0.718134	1.58833	0.10695	0.999155	yes
FBgn0038845	FBgn0038845	CG10827	3R:16803906-16841335	q1	q2	OK	141.423	232.543	0.717476	1.27528	0.1982	0.999155	yes
FBgn0031800	FBgn0031800	CG9497	2L:6346429-6348427	q1	q2	OK	0.532697	0.874883	0.715775	1.09448	0.27135	0.999155	yes
FBgn0086917	FBgn0086917	spok	3RHet:2127183-2158789	q1	q2	OK	10.0095	16.4376	0.715636	1.88052	0.1107	0.999155	yes
FBgn0032435	FBgn0032435	Oatp33Eb	2L:12448483-12453230	q1	q2	OK	18.2044	29.8877	0.715267	1.74854	0.1032	0.999155	yes
FBgn0050106	FBgn0050106	CCHa1r	2R:13535036-13541801	q1	q2	OK	0.344752	0.565944	0.715103	1.14691	0.3456	0.999155	yes
FBgn0065032	FBgn0065032	Arpc3B	X:16998603-16999885	q1	q2	OK	21.3877	35.1072	0.714982	1.58206	0.1053	0.999155	yes
FBgn0032018	FBgn0032018	CG7806	2L:8311398-8319908	q1	q2	OK	14.0678	23.0811	0.714315	1.55003	0.13115	0.999155	yes
FBgn0028955	FBgn0028955	CG8788	2R:5025978-5029486	q1	q2	OK	31.5672	51.782	0.714024	1.96208	0.1038	0.999155	yes
FBgn0015770	FBgn0015770	MstProx	3R:3191571-3195027	q1	q2	OK	0.184135	0.301988	0.713727	0.944942	0.34075	0.999155	yes
FBgn0052111	FBgn0052111	CG32111	3L:12621035-12641380	q1	q2	OK	0.868891	1.42412	0.712829	1.31555	0.18835	0.999155	yes
FBgn0033495	FBgn0033495	CG12214	2R:6029844-6079899	q1	q2	OK	33.8358	55.4485	0.7126	1.16861	0.24045	0.999155	yes
FBgn0050502	FBgn0050502	fa2h	2R:3333693-3339056	q1	q2	OK	12.4797	20.4488	0.712437	1.38342	0.23945	0.999155	yes
FBgn0014133	FBgn0014133	bif	X:11573027-11588774	q1	q2	OK	23.8663	39.0784	0.711394	1.48486	0.12735	0.999155	yes
FBgn0262353	FBgn0262353	CG43051	2L:12455539-12546630	q1	q2	OK	22.7023	37.1503	0.710536	0.395085	0.84235	0.999155	yes
FBgn0263354	FBgn0263354	CG42784	2L:13415676-13500427	q1	q2	OK	1.27722	2.08962	0.710235	0.667256	0.50225	0.999155	yes
FBgn0038638	FBgn0038638	CG7702	3R:14495113-14503278	q1	q2	OK	21.6004	35.3232	0.709556	1.47802	0.1718	0.999155	yes
FBgn0053182	FBgn0053182	Kdm4B	2R:9063598-9085869	q1	q2	OK	12.5376	20.5009	0.709427	0.971582	0.3153	0.999155	yes
FBgn0034612	FBgn0034612	CG10505	2R:17173224-17177833	q1	q2	OK	11.5126	18.8215	0.709159	1.69678	0.1125	0.999155	yes
FBgn0083959	FBgn0083959	trpm	2R:11146271-11180386	q1	q2	OK	5.33284	8.71621	0.708797	1.58002	0.10565	0.999155	yes
FBgn0035926	FBgn0035926	CG5804	3L:8746718-8791819	q1	q2	OK	275.374	449.935	0.708324	0.903715	0.35465	0.999155	yes
FBgn0052672	FBgn0052672	Atg8a	X:10658910-10662368	q1	q2	OK	200.528	327.484	0.707619	1.70072	0.16835	0.999155	yes
FBgn0037973	FBgn0037973	CG18547	3R:7804295-7806112	q1	q2	OK	98.4933	160.816	0.707311	1.86535	0.1341	0.999155	yes
FBgn0044826	FBgn0044826	Pak3	3R:12270728-12279550	q1	q2	OK	19.4271	31.7164	0.707159	1.47252	0.12985	0.999155	yes
FBgn0031220	FBgn0031220	CG4822	2L:114725-157666	q1	q2	OK	11.6518	19.0215	0.707079	0.319674	0.7657	0.999155	yes
FBgn0035265	FBgn0035265	CG18173	3L:1735852-1738106	q1	q2	OK	9.49696	15.501	0.706821	1.59668	0.10965	0.999155	yes
FBgn0033051	FBgn0033051	dream	2R:1908371-1910711	q1	q2	OK	8.17568	13.3377	0.706097	1.78773	0.11115	0.999155	yes
FBgn0010905	FBgn0010905	Spn	3L:2505244-2554292	q1	q2	OK	10.5535	17.1811	0.703099	1.52565	0.1341	0.999155	yes
FBgn0032401	FBgn0032401	CG6792	2L:12046853-12048918	q1	q2	OK	1.00776	1.64023	0.702741	1.41988	0.21075	0.999155	yes
FBgn0051105	FBgn0051105	CG31105	3R:20683343-20685475	q1	q2	OK	0.159512	0.259549	0.702339	0.574886	0.45215	0.999155	yes
FBgn0054025	FBgn0054025	CG34025	3L:2959721-2961049	q1	q2	OK	0.184091	0.299327	0.701305	0.937802	0.44755	0.999155	yes
FBgn0264490	FBgn0264490	Eip93F	3R:17774835-17837910	q1	q2	OK	1.41504	2.30028	0.700965	1.44836	0.136	0.999155	yes
FBgn0263983	FBgn0263983	CG43732	3R:14754917-14803810	q1	q2	OK	0.595589	0.968069	0.700791	0.610102	0.5515	0.999155	yes
FBgn0264505	FBgn0264505	CR43904	2R:1975377-2056592	q1	q2	OK	0.15286	0.248279	0.699747	0.0345653	0.1626	0.999155	yes
FBgn0036232	FBgn0036232	CG14125	3L:11968004-11968910	q1	q2	OK	0.195381	0.317279	0.699464	0.646151	0.4869	0.999155	yes
FBgn0050087	FBgn0050087	CG30087	2R:11579952-11581256	q1	q2	OK	0.196993	0.319879	0.699387	0.917235	0.5111	0.999155	yes
FBgn0085472	FBgn0085472	CG34443	2R:10255535-10256554	q1	q2	OK	0.363646	0.590015	0.698217	1.10373	0.4559	0.999155	yes
FBgn0037229	FBgn0037229	CG9766	3R:94942-103515	q1	q2	OK	0.282163	0.457446	0.697071	0.815231	0.3959	0.999155	yes
FBgn0053120	FBgn0053120	CG33120	2L:18841399-18844579	q1	q2	OK	13.9996	22.6956	0.697024	1.76148	0.1139	0.999155	yes
FBgn0034196	FBgn0034196	CG15605	2R:13013911-13014528	q1	q2	OK	0.459185	0.7442	0.696615	1.19101	0.4559	0.999155	yes
FBgn0034786	FBgn0034786	CG13531	2R:18733523-18741220	q1	q2	OK	10.3233	16.7237	0.69599	1.51903	0.1255	0.999155	yes
FBgn0004595	FBgn0004595	pros	3R:7155623-7232782	q1	q2	OK	12.877	20.8279	0.693729	1.11001	0.25655	0.999155	yes
FBgn0036257	FBgn0036257	RhoGAP68F	3L:12131967-12136480	q1	q2	OK	43.9523	70.992	0.691718	1.47889	0.13215	0.999155	yes
FBgn0029976	FBgn0029976	snz	X:7806121-7811478	q1	q2	OK	7.77795	12.5596	0.691327	1.66224	0.1164	0.999155	yes
FBgn0262580	FBgn0262580	CG43120	3L:14375012-14376399	q1	q2	OK	2.60065	4.19809	0.690864	1.60222	0.19275	0.999155	yes
FBgn0040906	FBgn0040906	CG15579	X:4205396-4205832	q1	q2	OK	0.563258	0.90919	0.690785	1.35071	0.5113	0.999155	yes
FBgn0026315	FBgn0026315	Ugt35a	3R:6996538-6998386	q1	q2	OK	34.2416	55.2703	0.690754	1.75886	0.12305	0.999155	yes
FBgn0038889	FBgn0038889	CG7922	3R:17308046-17313007	q1	q2	OK	2.91407	4.6968	0.688643	1.63489	0.12445	0.999155	yes
FBgn0028740	FBgn0028740	CG6362	2R:13657909-13660057	q1	q2	OK	0.242144	0.390132	0.6881	1.03782	0.36855	0.999155	yes
FBgn0051436	FBgn0051436	CG31436	3R:21129898-21131373	q1	q2	OK	4.97342	8.00913	0.687406	1.74322	0.15105	0.999155	yes
FBgn0031450	FBgn0031450	Hrs	2L:2739985-2744934	q1	q2	OK	35.4818	57.1295	0.687158	1.5952	0.14445	0.999155	yes
FBgn0029952	FBgn0029952	CG12689	X:7479335-7480164	q1	q2	OK	2.75769	4.43932	0.68688	1.17827	0.2429	0.999155	yes
FBgn0033320	FBgn0033320	CG8586	2R:4581243-4583301	q1	q2	OK	18.8764	30.3756	0.686323	1.83757	0.1154	0.999155	yes
FBgn0042103	FBgn0042103	CG18746	3R:3614000-3615904	q1	q2	OK	3.20316	5.15407	0.686219	1.64953	0.1609	0.999155	yes
FBgn0052626	FBgn0052626	CG32626	X:13724773-13739894	q1	q2	OK	73.2984	117.922	0.685974	1.34171	0.1785	0.999155	yes
FBgn0033303	FBgn0033303	Cyp6a15Psi	2R:4456667-4457811	q1	q2	OK	0.198637	0.319561	0.68596	0.694775	0.4685	0.999155	yes
FBgn0023479	FBgn0023479	Tequila	3L:9067744-9085231	q1	q2	OK	24.3487	39.1715	0.685958	1.31562	0.1755	0.999155	yes
FBgn0261404	FBgn0261404	CG42644	U:9337-16131	q1	q2	OK	0.422736	0.679945	0.685663	1.29142	0.60845	0.999155	yes
FBgn0027578	FBgn0027578	CG14526	3R:24696327-24748494	q1	q2	OK	35.503	57.0975	0.685485	0.823733	0.40875	0.999155	yes
FBgn0034356	FBgn0034356	CG10924	2R:14414936-14423263	q1	q2	OK	65.4221	105.205	0.685348	1.32117	0.1803	0.999155	yes
FBgn0029903	FBgn0029903	pod1	X:6697719-6707863	q1	q2	OK	18.2806	29.3904	0.685029	1.43678	0.14065	0.999155	yes
FBgn0036765	FBgn0036765	CG7408	3L:17872195-17877476	q1	q2	OK	4.19161	6.7341	0.683983	0.75111	0.50135	0.999155	yes
FBgn0038446	FBgn0038446	CG14903	3R:12398900-12399580	q1	q2	OK	5.96186	9.57101	0.682909	1.1531	0.2515	0.999155	yes
FBgn0001285	FBgn0001285	Jon44E	2R:4578954-4579856	q1	q2	OK	1234.6	1981.98	0.682904	1.43832	0.278	0.999155	yes
FBgn0036143	FBgn0036143	CG14142	3L:11166613-11169992	q1	q2	OK	0.125004	0.2006	0.682352	0.816426	0.39565	0.999155	yes
FBgn0000455	FBgn0000455	Dip-C	3R:8237530-8239460	q1	q2	OK	75.7936	121.619	0.682222	1.41283	0.1477	0.999155	yes
FBgn0033787	FBgn0033787	CG13321	2R:8841060-8842675	q1	q2	OK	299.591	480.568	0.681747	1.64156	0.19275	0.999155	yes
FBgn0031974	FBgn0031974	CG12560	2L:8008320-8009477	q1	q2	OK	8.62391	13.8313	0.681526	1.91805	0.1411	0.999155	yes
FBgn0063497	FBgn0063497	GstE3	2R:14288221-14288972	q1	q2	OK	96.0791	154.089	0.68147	2.16715	0.1283	0.999155	yes
FBgn0033502	FBgn0033502	CG12910	2R:6152580-6194529	q1	q2	OK	9.22544	14.7732	0.679295	0.450436	0.6999	0.999155	yes
FBgn0034221	FBgn0034221	CG10764	2R:13340923-13343234	q1	q2	OK	7.35968	11.7832	0.679012	1.7598	0.1316	0.999155	yes
FBgn0028331	FBgn0028331	l(1)G0289	X:10251202-10260346	q1	q2	OK	97.5458	156.139	0.678675	1.43222	0.19385	0.999155	yes
FBgn0085408	FBgn0085408	Shroom	2R:10195666-10239312	q1	q2	OK	22.9419	36.6986	0.677741	1.40034	0.15365	0.999155	yes
FBgn0037801	FBgn0037801	CG3999	3R:6077240-6080990	q1	q2	OK	72.1916	115.307	0.675574	1.39807	0.19125	0.999155	yes
FBgn0027581	FBgn0027581	CG6191	2R:9468090-9480841	q1	q2	OK	20.2624	32.3398	0.674508	1.48203	0.13655	0.999155	yes
FBgn0260455	FBgn0260455	CG10332	2R:19488436-19489296	q1	q2	OK	1.40075	2.2352	0.674199	1.46469	0.31135	0.999155	yes
FBgn0014018	FBgn0014018	Rel	3R:4868225-4876271	q1	q2	OK	39.0743	62.3451	0.674058	1.30874	0.1806	0.999155	yes
FBgn0050411	FBgn0050411	CG30411	2R:19299858-19307207	q1	q2	OK	8.42249	13.4307	0.673222	0.459948	0.6019	0.999155	yes
FBgn0085793	FBgn0085793	CR41510	2RHet:52810-78190	q1	q2	OK	0.205305	0.327362	0.673123	0.354678	0.745	0.999155	yes
FBgn0004644	FBgn0004644	hh	3R:18953890-18967628	q1	q2	OK	5.16821	8.24063	0.673091	1.66687	0.13655	0.999155	yes
FBgn0031559	FBgn0031559	CG3513	2L:3692698-3693182	q1	q2	OK	1.69596	2.70402	0.673008	1.8138	0.3933	0.999155	yes
FBgn0029816	FBgn0029816	CG12729	X:5739312-5740139	q1	q2	OK	0.730717	1.16493	0.672855	1.25768	0.3702	0.999155	yes
FBgn0036205	FBgn0036205	CG14131	3L:11767749-11783113	q1	q2	OK	11.5928	18.4762	0.672447	0.736717	0.5115	0.999155	yes
FBgn0039810	FBgn0039810	CG15549	3R:26761117-26762229	q1	q2	OK	0.675959	1.07687	0.671836	1.22474	0.34045	0.999155	yes
FBgn0054005	FBgn0054005	CG34005	2R:13935616-13937230	q1	q2	OK	0.940242	1.49743	0.671387	0.91719	0.5478	0.999155	yes
FBgn0030407	FBgn0030407	CG2543	X:12505946-12509563	q1	q2	OK	3.25914	5.18534	0.669948	1.59823	0.15125	0.999155	yes
FBgn0034140	FBgn0034140	CG8317	2R:12462083-12464087	q1	q2	OK	112.029	178.121	0.66899	1.40603	0.1499	0.999155	yes
FBgn0033775	FBgn0033775	Cyp9h1	2R:8728317-8730063	q1	q2	OK	10.6927	16.9958	0.668553	1.77055	0.1276	0.999155	yes
FBgn0037163	FBgn0037163	laza	3L:22451915-22454231	q1	q2	OK	4.83365	7.66957	0.666031	1.64168	0.14375	0.999155	yes
FBgn0039827	FBgn0039827	CG1544	3R:27022639-27029450	q1	q2	OK	40.7414	64.5994	0.665026	1.3981	0.1489	0.999155	yes
FBgn0036940	FBgn0036940	obst-J	3L:20122280-20132110	q1	q2	OK	55.835	88.5278	0.664961	1.2835	0.28815	0.999155	yes
FBgn0260722	FBgn0260722	CR42549	3R:5363875-5377528	q1	q2	OK	14.1064	22.3571	0.664385	0.632239	0.5252	0.999155	yes
FBgn0039911	FBgn0039911	CG1909	4:603736-609976	q1	q2	OK	0.841636	1.3338	0.664269	1.18559	0.2235	0.999155	yes
FBgn0039087	FBgn0039087	CG10168	3R:19362760-19364443	q1	q2	OK	0.871747	1.38117	0.663914	1.28007	0.26775	0.999155	yes
FBgn0261992	FBgn0261992	CG42810	2L:13415676-13500427	q1	q2	OK	1.16437	1.84351	0.662905	0.268399	0.71875	0.999155	yes
FBgn0010357	FBgn0010357	betaTry	2R:7233839-7234641	q1	q2	OK	2583.23	4086.88	0.661822	1.32149	0.3455	0.999155	yes
FBgn0040958	FBgn0040958	Peritrophin-15b	2L:8394445-8395122	q1	q2	OK	128.561	203.351	0.66152	1.49775	0.1311	0.999155	yes
FBgn0000256	FBgn0000256	capu	2L:3872657-3902860	q1	q2	OK	15.0026	23.7253	0.66121	1.43431	0.1412	0.999155	yes
FBgn0038321	FBgn0038321	CG6218	3R:11159000-11168978	q1	q2	OK	17.9952	28.4575	0.661199	0.817262	0.46265	0.999155	yes
FBgn0027594	FBgn0027594	drpr	3L:1715594-1735767	q1	q2	OK	30.0794	47.5588	0.660938	1.27666	0.2175	0.999155	yes
FBgn0025697	FBgn0025697	santa-maria	2L:7437491-7451167	q1	q2	OK	3.23595	5.11143	0.659536	0.583035	0.5693	0.999155	yes
FBgn0040251	FBgn0040251	Ugt86Di	3R:6977628-6979571	q1	q2	OK	0.468456	0.739826	0.659272	1.1363	0.32625	0.999155	yes
FBgn0032048	FBgn0032048	Dh31	2L:8491867-8506845	q1	q2	OK	2.29815	3.62809	0.658736	0.0650009	0.5556	0.999155	yes
FBgn0029913	FBgn0029913	Cht11	X:6741909-6743520	q1	q2	OK	7.18413	11.3385	0.658345	1.71454	0.1455	0.999155	yes
FBgn0259700	FBgn0259700	CG42354	X:15987091-15998945	q1	q2	OK	20.9393	33.0451	0.658223	1.33176	0.17475	0.999155	yes
FBgn0023095	FBgn0023095	caps	3L:13221791-13272742	q1	q2	OK	20.1711	31.8268	0.657951	1.38208	0.18135	0.999155	yes
FBgn0085810	FBgn0085810	CR41597	3LHet:898-1989	q1	q2	OK	1.08471	1.71069	0.657271	1.31692	0.2957	0.999155	yes
FBgn0263582	FBgn0263582	CR43607	2L:20426406-20447001	q1	q2	OK	0.320647	0.505653	0.657162	0.103865	0.7006	0.999155	yes
FBgn0035040	FBgn0035040	CG4741	2R:20498323-20502663	q1	q2	OK	19.0309	30.0105	0.657121	1.62847	0.2362	0.999155	yes
FBgn0004167	FBgn0004167	kst	3L:3336859-3368133	q1	q2	OK	23.8872	37.6568	0.656672	1.20305	0.2124	0.999155	yes
FBgn0036330	FBgn0036330	CG11263	3L:12999916-13000981	q1	q2	OK	0.176659	0.27847	0.656553	0.652456	0.49595	0.999155	yes
FBgn0264696	FBgn0264696	CG43965	3L:8714423-8719208	q1	q2	OK	6.09637	9.60745	0.656202	0.133382	0.71945	0.999155	yes
FBgn0263400	FBgn0263400	CG43446	3R:16803906-16841335	q1	q2	OK	1.08408	1.70753	0.655443	0.107204	0.6483	0.999155	yes
FBgn0260945	FBgn0260945	Atg1	3L:12777528-12798216	q1	q2	OK	18.2764	28.7869	0.655427	1.25646	0.2309	0.999155	yes
FBgn0037730	FBgn0037730	CG9444	3R:5505660-5509986	q1	q2	OK	32.8613	51.7557	0.655327	1.36579	0.1628	0.999155	yes
FBgn0038881	FBgn0038881	CG16791	3R:17146481-17175306	q1	q2	OK	15.5275	24.454	0.655249	1.50706	0.15525	0.999155	yes
FBgn0263097	FBgn0263097	Glut4EF	3R:5700402-5821086	q1	q2	OK	14.5988	22.9905	0.655185	1.11501	0.27735	0.999155	yes
FBgn0015513	FBgn0015513	mbc	3R:19607487-19627356	q1	q2	OK	8.93635	14.0711	0.654982	1.43616	0.1426	0.999155	yes
FBgn0032787	FBgn0032787	CG10195	2L:19482231-19484705	q1	q2	OK	9.15879	14.4202	0.65486	1.4572	0.1465	0.999155	yes
FBgn0034958	FBgn0034958	CG3907	2R:19907420-19909779	q1	q2	OK	20.7381	32.6492	0.654766	1.47675	0.1359	0.999155	yes
FBgn0001229	FBgn0001229	Hsp67Bc	3L:9364610-9365597	q1	q2	OK	8.57797	13.5041	0.654691	1.83178	0.15565	0.999155	yes
FBgn0051102	FBgn0051102	CG31102	3R:21119179-21121312	q1	q2	OK	9.2834	14.6128	0.654511	1.70631	0.1408	0.999155	yes
FBgn0038651	FBgn0038651	CG14299	3R:14576157-14584595	q1	q2	OK	12.4436	19.5822	0.65414	1.37958	0.1653	0.999155	yes
FBgn0042179	FBgn0042179	CG18869	3L:4059769-4061923	q1	q2	OK	16.1472	25.4095	0.654079	1.49	0.1218	0.999155	yes
FBgn0260458	FBgn0260458	PGRP-LD	3L:5773150-5779818	q1	q2	OK	1.79706	2.82752	0.653899	0.873625	0.3921	0.999155	yes
FBgn0262993	FBgn0262993	CR43301	3R:5163944-5165714	q1	q2	OK	0.465505	0.732249	0.653537	0.977856	0.32465	0.999155	yes
FBgn0262788	FBgn0262788	CG43169	3L:8820604-8884292	q1	q2	OK	0.825849	1.29873	0.653151	0.0579047	0.32765	0.999155	yes
FBgn0031000	FBgn0031000	Muc18B	X:19109549-19110623	q1	q2	OK	172.842	271.79	0.653041	1.6804	0.18645	0.999155	yes
FBgn0034573	FBgn0034573	CG3295	2R:16899476-16904951	q1	q2	OK	44.5555	70.0577	0.652938	1.24265	0.19955	0.999155	yes
FBgn0262114	FBgn0262114	RanBPM	2R:6317216-6324086	q1	q2	OK	29.9241	46.9522	0.649886	1.35268	0.167	0.999155	yes
FBgn0085436	FBgn0085436	Not1	2R:5453650-5472050	q1	q2	OK	50.3299	78.9172	0.648923	1.1133	0.26765	0.999155	yes
FBgn0051922	FBgn0051922	CG31922	2L:1170180-1172805	q1	q2	OK	0.953226	1.49405	0.648334	0.471971	0.81905	0.999155	yes
FBgn0013770	FBgn0013770	Cp1	2R:9848163-9855486	q1	q2	OK	323.439	506.596	0.647343	1.35504	0.2441	0.999155	yes
FBgn0040262	FBgn0040262	Ugt36Ba	2L:16794210-16796009	q1	q2	OK	2.78417	4.35704	0.646103	1.29802	0.18365	0.999155	yes
FBgn0051935	FBgn0051935	CG31935	2L:1555129-1611125	q1	q2	OK	5.86841	9.1817	0.645793	0.605882	0.53005	0.999155	yes
FBgn0033476	FBgn0033476	oys	2R:5923267-5936123	q1	q2	OK	58.9914	92.2928	0.645715	1.34904	0.2028	0.999155	yes
FBgn0030960	FBgn0030960	CG7053	X:18682498-18700090	q1	q2	OK	9.09722	14.2126	0.643677	0.529981	0.6411	0.999155	yes
FBgn0031694	FBgn0031694	Cyp4ac2	2L:5218254-5271353	q1	q2	OK	0.403872	0.63089	0.643492	0.0897689	0.5608	0.999155	yes
FBgn0004426	FBgn0004426	LysC	3L:1201246-1232700	q1	q2	OK	1059.01	1654.13	0.643352	0.654069	0.72985	0.999155	yes
FBgn0033423	FBgn0033423	CG1809	2R:5449142-5451376	q1	q2	OK	91.577	142.994	0.642897	1.52993	0.1888	0.999155	yes
FBgn0036616	FBgn0036616	CG4893	3L:16347845-16352528	q1	q2	OK	31.6839	49.4666	0.642706	1.45358	0.1414	0.999155	yes
FBgn0030499	FBgn0030499	CG11178	X:13499715-13503565	q1	q2	OK	9.3423	14.5714	0.641289	1.46401	0.13765	0.999155	yes
FBgn0034692	FBgn0034692	CG13502	2R:17967662-17976084	q1	q2	OK	0.145076	0.226246	0.641084	0.0749979	0.68365	0.999155	yes
FBgn0032075	FBgn0032075	Tsp29Fb	2L:8937389-8939746	q1	q2	OK	334.977	522.135	0.640358	1.17305	0.2302	0.999155	yes
FBgn0036952	FBgn0036952	CG6933	3L:20211599-20213520	q1	q2	OK	1184.04	1845.5	0.640299	0.947468	0.3411	0.999155	yes
FBgn0032810	FBgn0032810	CG13077	2L:19565862-19567359	q1	q2	OK	1.77935	2.77284	0.640017	1.4039	0.26	0.999155	yes
FBgn0261682	FBgn0261682	CG42729	3L:15520009-15520616	q1	q2	OK	12.2507	19.0884	0.639835	2.09502	0.18575	0.999155	yes
FBgn0051414	FBgn0051414	CG31414	3R:19530525-19533930	q1	q2	OK	6.14985	9.58113	0.639646	1.61107	0.1571	0.999155	yes
FBgn0020385	FBgn0020385	pug	3R:6522239-6529038	q1	q2	OK	128.017	199.431	0.639555	1.10568	0.2592	0.999155	yes
FBgn0034426	FBgn0034426	CG10476	2R:15172055-15172724	q1	q2	OK	0.225247	0.350672	0.638613	0.855374	0.56745	0.999155	yes
FBgn0029987	FBgn0029987	CG15330	X:7850096-7850735	q1	q2	OK	0.483127	0.751892	0.638124	1.09697	0.4826	0.999155	yes
FBgn0037363	FBgn0037363	CG1347	3R:1495434-1505652	q1	q2	OK	11.8952	18.5091	0.637858	1.44714	0.16265	0.999155	yes
FBgn0037808	FBgn0037808	Bruce	3R:6137756-6157075	q1	q2	OK	12.0721	18.7814	0.637626	1.27301	0.20485	0.999155	yes
FBgn0044047	FBgn0044047	Ilp6	X:2189916-2237903	q1	q2	OK	14.4575	22.4842	0.637091	1.04281	0.35415	0.999155	yes
FBgn0033593	FBgn0033593	Listericin	2R:7129249-7129700	q1	q2	OK	3.77807	5.87451	0.636819	1.96322	0.3228	0.999155	yes
FBgn0004395	FBgn0004395	unk	3R:18975962-18983592	q1	q2	OK	11.3784	17.6877	0.636452	1.39025	0.1579	0.999155	yes
FBgn0013973	FBgn0013973	Gycbeta100B	3R:26960113-26997242	q1	q2	OK	0.650482	1.01102	0.636224	1.07737	0.31175	0.999155	yes
FBgn0262579	FBgn0262579	Ect4	3L:8056973-8101936	q1	q2	OK	65.839	102.321	0.636085	1.11179	0.26055	0.999155	yes
FBgn0005634	FBgn0005634	zip	2R:20878092-20899488	q1	q2	OK	64.5049	100.247	0.636081	1.12834	0.25675	0.999155	yes
FBgn0032613	FBgn0032613	CG13283	2L:16835135-16837258	q1	q2	OK	1.44185	2.24071	0.636032	1.35007	0.2297	0.999155	yes
FBgn0039051	FBgn0039051	CG17109	3R:18896370-18938437	q1	q2	OK	69.5794	108.077	0.635328	0.680151	0.5632	0.999155	yes
FBgn0033821	FBgn0033821	CG10799	2R:9145390-9145997	q1	q2	OK	12.8789	20.0047	0.635324	2.07206	0.1913	0.999155	yes
FBgn0259734	FBgn0259734	CG42388	X:8801100-8948608	q1	q2	OK	18.2736	28.3827	0.635254	0.739072	0.46	0.999155	yes
FBgn0032225	FBgn0032225	CG5022	2L:10344441-10347706	q1	q2	OK	1.30953	2.03365	0.635023	1.33744	0.23435	0.999155	yes
FBgn0034206	FBgn0034206	CG18469	2R:13104053-13266881	q1	q2	OK	0.351363	0.545625	0.634948	0.0513187	0.1256	0.999155	yes
FBgn0262535	FBgn0262535	CG43089	3L:3714026-3714578	q1	q2	OK	1.09198	1.6953	0.6346	1.4231	0.4376	0.999155	yes
FBgn0044452	FBgn0044452	Atg2	3L:2774337-2780677	q1	q2	OK	13.5043	20.9641	0.634504	1.36191	0.1613	0.999155	yes
FBgn0037845	FBgn0037845	CG14694	3R:6682512-6685535	q1	q2	OK	1.08821	1.68892	0.634142	0.851134	0.37365	0.999155	yes
FBgn0024361	FBgn0024361	Tsp2A	X:1238904-1243390	q1	q2	OK	49.1591	76.2629	0.633522	1.22171	0.21355	0.999155	yes
FBgn0031356	FBgn0031356	CG17660	2L:1707131-1710421	q1	q2	OK	26.8231	41.6007	0.633129	1.54119	0.16715	0.999155	yes
FBgn0037094	FBgn0037094	CG7611	3L:21516285-21521263	q1	q2	OK	44.4601	68.9329	0.632682	1.28752	0.18735	0.999155	yes
FBgn0031285	FBgn0031285	CG3662	2L:821421-825861	q1	q2	OK	172.652	267.607	0.632254	1.39506	0.2183	0.999155	yes
FBgn0087007	FBgn0087007	bbg	3L:14405924-14529376	q1	q2	OK	28.3391	43.9162	0.631959	1.35447	0.19455	0.999155	yes
FBgn0052758	FBgn0052758	CG32758	X:5614959-5632072	q1	q2	OK	18.1826	28.1663	0.631414	1.00371	0.3474	0.999155	yes
FBgn0024273	FBgn0024273	WASp	3R:24650227-24657757	q1	q2	OK	23.3304	36.0921	0.629474	1.3828	0.1603	0.999155	yes
FBgn0039209	FBgn0039209	CG13624	3R:20383089-20408586	q1	q2	OK	18.331	28.3551	0.629321	1.33586	0.17555	0.999155	yes
FBgn0085415	FBgn0085415	CG34386	2R:13950208-13981138	q1	q2	OK	2.06821	3.1986	0.629061	1.40951	0.2118	0.999155	yes
FBgn0019809	FBgn0019809	gcm2	2L:9608478-9612706	q1	q2	OK	0.219297	0.339155	0.62906	0.864131	0.3853	0.999155	yes
FBgn0011274	FBgn0011274	Dif	2L:17410640-17450360	q1	q2	OK	6.99192	10.8056	0.628017	0.622978	0.5661	0.999155	yes
FBgn0035833	FBgn0035833	CG7565	3L:8056973-8101936	q1	q2	OK	5.82521	9.00117	0.627804	0.292419	0.81	0.999155	yes
FBgn0026619	FBgn0026619	Taz	2R:8640530-8645028	q1	q2	OK	17.0493	26.3263	0.626794	1.51371	0.2034	0.999155	yes
FBgn0031393	FBgn0031393	CG15382	2L:2155759-2178749	q1	q2	OK	0.59517	0.918916	0.626631	0.169117	0.8109	0.999155	yes
FBgn0031682	FBgn0031682	CG5828	2L:5094011-5095725	q1	q2	OK	43.9969	67.9167	0.626362	1.39519	0.15465	0.999155	yes
FBgn0043578	FBgn0043578	PGRP-SB1	3L:16720398-16721089	q1	q2	OK	47.8405	73.8432	0.626234	2.23675	0.1541	0.999155	yes
FBgn0040759	FBgn0040759	CG13177	2R:8051179-8051941	q1	q2	OK	10.7254	16.5416	0.625068	1.98491	0.19655	0.999155	yes
FBgn0262817	FBgn0262817	CG43188	2R:6865460-6994321	q1	q2	OK	0.420983	0.649261	0.625038	0.144723	0.795	0.999155	yes
FBgn0015286	FBgn0015286	Rala	X:3599016-3613665	q1	q2	OK	15.6397	24.1192	0.624968	1.41574	0.15435	0.999155	yes
FBgn0043854	FBgn0043854	slam	2L:6372414-6377287	q1	q2	OK	0.36658	0.565077	0.62432	1.12673	0.2948	0.999155	yes
FBgn0016917	FBgn0016917	Stat92E	3R:16361404-16378034	q1	q2	OK	78.4097	120.831	0.623883	1.16835	0.23555	0.999155	yes
FBgn0035666	FBgn0035666	Jon65Aii	3L:6045420-6046315	q1	q2	OK	560.972	863.97	0.623052	1.55143	0.25105	0.999155	yes
FBgn0037101	FBgn0037101	CG7634	3L:21558525-21560885	q1	q2	OK	2.85211	4.38814	0.621582	1.45321	0.1971	0.999155	yes
FBgn0051612	FBgn0051612	CG31612	2L:21762313-21795445	q1	q2	OK	0.398394	0.61259	0.620727	0.917728	0.3876	0.999155	yes
FBgn0040551	FBgn0040551	CG11686	3R:9086078-9087949	q1	q2	OK	6.95074	10.6843	0.620254	2.22982	0.30125	0.999155	yes
FBgn0262109	FBgn0262109	CR42862	3L:224105-230964	q1	q2	OK	228.673	351.501	0.620243	0.910042	0.36155	0.999155	yes
FBgn0260874	FBgn0260874	Ir76a	3L:19787034-19796527	q1	q2	OK	0.18699	0.287201	0.619103	0.0479632	0.3932	0.999155	yes
FBgn0025726	FBgn0025726	unc-13	4:888449-925419	q1	q2	OK	4.51523	6.93501	0.619098	1.40321	0.1487	0.999155	yes
FBgn0031741	FBgn0031741	CG11034	2L:5805394-5808858	q1	q2	OK	3.06937	4.71375	0.618931	1.47311	0.18345	0.999155	yes
FBgn0261046	FBgn0261046	Dscam3	3R:13299656-13331389	q1	q2	OK	0.673379	1.03342	0.61794	1.27888	0.19815	0.999155	yes
FBgn0027932	FBgn0027932	Akap200	2L:8415689-8430984	q1	q2	OK	110.374	169.369	0.617765	1.11633	0.25345	0.999155	yes
FBgn0051530	FBgn0051530	CG31530	3R:576128-598807	q1	q2	OK	9.47518	14.5368	0.617481	1.4946	0.156	0.999155	yes
FBgn0010041	FBgn0010041	GstD5	3R:8201485-8202136	q1	q2	OK	6.10384	9.36374	0.617367	1.79509	0.24345	0.999155	yes
FBgn0259740	FBgn0259740	CG42394	3R:6675544-6680144	q1	q2	OK	2.39764	3.67776	0.617209	0.534751	0.7708	0.999155	yes
FBgn0033261	FBgn0033261	CG18316	2R:3993930-3994878	q1	q2	OK	6.02749	9.24493	0.617104	1.65235	0.2055	0.999155	yes
FBgn0261840	FBgn0261840	pre-mod(mdg4)-X	3R:17177330-17203121	q1	q2	OK	1.5622	2.39609	0.617104	0.138274	0.86225	0.999155	yes
FBgn0014380	FBgn0014380	RhoL	3R:5322822-5328299	q1	q2	OK	24.0403	36.8654	0.616811	1.40159	0.154	0.999155	yes
FBgn0003255	FBgn0003255	rk	2L:13980145-14001252	q1	q2	OK	1.95905	3.00334	0.616413	0.21346	0.8582	0.999155	yes
FBgn0003862	FBgn0003862	trx	3R:10087112-10112623	q1	q2	OK	5.85819	8.97301	0.615137	1.3054	0.1897	0.999155	yes
FBgn0260941	FBgn0260941	app	3L:12199337-12259941	q1	q2	OK	13.84	21.1972	0.61503	1.42594	0.171	0.999155	yes
FBgn0010223	FBgn0010223	Galpha73B	3L:16655656-16661034	q1	q2	OK	8.74001	13.3861	0.615026	1.59062	0.1616	0.999155	yes
FBgn0052829	FBgn0052829	CG32829	2L:6914299-6920210	q1	q2	OK	0.218677	0.334858	0.614745	0.0838964	0.40235	0.999155	yes
FBgn0051198	FBgn0051198	CG31198	3R:17580045-17583490	q1	q2	OK	297.48	455.483	0.614607	1.05465	0.32365	0.999155	yes
FBgn0050088	FBgn0050088	CG30088	2R:11578656-11579680	q1	q2	OK	0.450755	0.690164	0.614596	1.01723	0.46605	0.999155	yes
FBgn0035444	FBgn0035444	CG12012	3L:3376756-3377687	q1	q2	OK	12.8164	19.6204	0.614362	1.35126	0.16835	0.999155	yes
FBgn0037402	FBgn0037402	Vha14-2	3R:1948313-1950127	q1	q2	OK	1.91401	2.92816	0.613401	0.895972	0.36	0.999155	yes
FBgn0051820	FBgn0051820	CG31820	2L:16000536-16040407	q1	q2	OK	5.15151	7.88055	0.613301	0.458186	0.65425	0.999155	yes
FBgn0022224	FBgn0022224	ubl	2R:2697515-2698019	q1	q2	OK	3.00856	4.60206	0.613204	2.00424	0.4054	0.999155	yes
FBgn0035132	FBgn0035132	mthl10	3L:328096-356050	q1	q2	OK	17.8944	27.3702	0.613099	0.59237	0.5883	0.999155	yes
FBgn0010488	FBgn0010488	NAT1	2R:8803501-8810745	q1	q2	OK	84.9295	129.768	0.611597	1.07886	0.269	0.999155	yes
FBgn0263110	FBgn0263110	CG43367	3L:4193992-4224003	q1	q2	OK	5.07191	7.74953	0.611578	1.27042	0.2114	0.999155	yes
FBgn0033802	FBgn0033802	CG17724	2R:9063598-9085869	q1	q2	OK	6.78639	10.3653	0.611051	0.623545	0.55795	0.999155	yes
FBgn0050082	FBgn0050082	CG30082	2R:11570073-11576490	q1	q2	OK	2.39414	3.65667	0.611023	0.29554	0.84825	0.999155	yes
FBgn0050069	FBgn0050069	CG30069	2R:10073323-10085730	q1	q2	OK	6.62105	10.1106	0.61074	1.35357	0.18095	0.999155	yes
FBgn0039590	FBgn0039590	CG10011	3R:24431800-24460785	q1	q2	OK	3.51325	5.36311	0.610263	1.19547	0.22275	0.999155	yes
FBgn0029826	FBgn0029826	CG6041	X:5842222-5844241	q1	q2	OK	23.4035	35.7209	0.610045	1.75775	0.16915	0.999155	yes
FBgn0260943	FBgn0260943	Rbp6	3L:17052006-17231312	q1	q2	OK	4.21842	6.4381	0.609934	1.21137	0.2361	0.999155	yes
FBgn0034501	FBgn0034501	CG13868	2R:16196281-16204422	q1	q2	OK	34.8936	53.2516	0.609863	1.28754	0.18865	0.999155	yes
FBgn0032665	FBgn0032665	CG15152	2L:18114546-18115220	q1	q2	OK	18.3536	28.0028	0.609507	2.00597	0.18335	0.999155	yes
FBgn0263020	FBgn0263020	CG43315	2R:8128722-8129264	q1	q2	OK	7.89313	12.0394	0.609097	1.08861	0.2725	0.999155	yes
FBgn0001089	FBgn0001089	Gal	2L:6000227-6006827	q1	q2	OK	6.89765	10.5198	0.608928	1.01617	0.349	0.999155	yes
FBgn0011230	FBgn0011230	poe	2L:8043470-8071624	q1	q2	OK	22.5364	34.364	0.608643	1.03233	0.30295	0.999155	yes
FBgn0024912	FBgn0024912	agt	3R:2483603-2485822	q1	q2	OK	1.28215	1.95498	0.608591	0.116389	0.7819	0.999155	yes
FBgn0020513	FBgn0020513	ade5	X:12651068-12654651	q1	q2	OK	142.325	216.919	0.607968	1.17226	0.23485	0.999155	yes
FBgn0004666	FBgn0004666	sim	3R:8883480-8903950	q1	q2	OK	0.687408	1.04751	0.607721	1.0867	0.27555	0.999155	yes
FBgn0042104	FBgn0042104	CG18747	3R:3606711-3609123	q1	q2	OK	14.4645	22.0292	0.606896	1.68413	0.1674	0.999155	yes
FBgn0003377	FBgn0003377	Sgs7	3L:11502960-11503347	q1	q2	OK	1787.67	2720.97	0.606037	3.6	0.23315	0.999155	yes
FBgn0036332	FBgn0036332	CG11261	3L:13001384-13004785	q1	q2	OK	1.47554	2.24503	0.605487	1.03156	0.3031	0.999155	yes
FBgn0034642	FBgn0034642	CG15674	2R:17512542-17521867	q1	q2	OK	7.94551	12.0804	0.604457	0.697488	0.4866	0.999155	yes
FBgn0003388	FBgn0003388	shd	3L:14607557-14615305	q1	q2	OK	53.1507	80.8064	0.604383	1.22329	0.21535	0.999155	yes
FBgn0037758	FBgn0037758	CG9467	3R:5623490-5626773	q1	q2	OK	41.2982	62.7703	0.604003	1.34656	0.2115	0.999155	yes
FBgn0036741	FBgn0036741	CG7510	3L:17614923-17624071	q1	q2	OK	10.2679	15.6046	0.603824	1.39591	0.1691	0.999155	yes
FBgn0261259	FBgn0261259	Fhos	3L:8746718-8791819	q1	q2	OK	12.375	18.8058	0.603751	1.03856	0.31135	0.999155	yes
FBgn0004870	FBgn0004870	bab1	3L:1036368-1101089	q1	q2	OK	0.571179	0.867943	0.603656	1.13673	0.24805	0.999155	yes
FBgn0264368	FBgn0264368	CR43820	2L:5060814-5070750	q1	q2	OK	3.50446	5.32152	0.602644	0.461221	0.7546	0.999155	yes
FBgn0030895	FBgn0030895	CG7135	X:17997713-17999426	q1	q2	OK	0.568602	0.863329	0.602492	1.0675	0.3659	0.999155	yes
FBgn0043043	FBgn0043043	desat2	3R:8261969-8264861	q1	q2	OK	0.158444	0.240525	0.602211	0.358141	0.7749	0.999155	yes
FBgn0261280	FBgn0261280	CG42617	3RHet:2204673-2308114	q1	q2	OK	0.159428	0.242016	0.602194	0.779966	0.51615	0.999155	yes
FBgn0031876	FBgn0031876	Atac1	2L:6957009-6960285	q1	q2	OK	2.24356	3.40466	0.60172	0.577727	0.5575	0.999155	yes
FBgn0036617	FBgn0036617	Cpr72Ea	3L:16355702-16356850	q1	q2	OK	0.194871	0.295693	0.601583	0.807939	0.51615	0.999155	yes
FBgn0030048	FBgn0030048	CG12112	X:8452911-8454225	q1	q2	OK	1.55051	2.35177	0.601	1.02484	0.3014	0.999155	yes
FBgn0036030	FBgn0036030	CG6767	3L:9676678-9689800	q1	q2	OK	86.9897	131.94	0.600963	1.31514	0.2362	0.999155	yes
FBgn0034436	FBgn0034436	CG11961	2R:15245036-15250629	q1	q2	OK	46.1162	69.9248	0.600531	1.24835	0.1983	0.999155	yes
FBgn0033945	FBgn0033945	CG12868	2R:10492051-10492840	q1	q2	OK	15.2685	23.149	0.600389	1.87897	0.1985	0.999155	yes
FBgn0032981	FBgn0032981	CG3635	2L:22175414-22183991	q1	q2	OK	5.62319	8.52135	0.599693	1.2893	0.1904	0.999155	yes
FBgn0037736	FBgn0037736	CG12950	3R:5559733-5565701	q1	q2	OK	1.20667	1.82763	0.598946	1.23222	0.20805	0.999155	yes
FBgn0004431	FBgn0004431	LysX	3L:1194738-1195302	q1	q2	OK	21.1104	31.9704	0.598787	2.15291	0.1961	0.999155	yes
FBgn0263234	FBgn0263234	Phae1	2L:12109456-12110522	q1	q2	OK	139.504	211.19	0.598233	1.57532	0.20585	0.999155	yes
FBgn0050456	FBgn0050456	CG30456	2R:12987745-12995047	q1	q2	OK	16.4724	24.9276	0.597692	1.33471	0.16875	0.999155	yes
FBgn0037517	FBgn0037517	CG10086	3R:3616362-3619221	q1	q2	OK	16.6656	25.2152	0.597425	1.55104	0.1708	0.999155	yes
FBgn0086911	FBgn0086911	rg	X:4979865-5145183	q1	q2	OK	14.0281	21.2184	0.597	1.18311	0.22975	0.999155	yes
FBgn0032002	FBgn0032002	CG8353	2L:8212958-8215239	q1	q2	OK	17.4462	26.3812	0.596598	1.00202	0.3112	0.999155	yes
FBgn0029820	FBgn0029820	CG16721	X:5773890-5777433	q1	q2	OK	23.2074	35.0883	0.596402	1.45329	0.1859	0.999155	yes
FBgn0038809	FBgn0038809	CG16953	3R:16407491-16411536	q1	q2	OK	36.5331	55.217	0.595908	1.38158	0.20235	0.999155	yes
FBgn0035482	FBgn0035482	CG14985	3L:4003471-4006626	q1	q2	OK	3.93612	5.94909	0.595893	1.26863	0.196	0.999155	yes
FBgn0040524	FBgn0040524	CG11052	3R:3833970-3835019	q1	q2	OK	1.53573	2.31946	0.594865	0.890678	0.36435	0.999155	yes
FBgn0052373	FBgn0052373	CG32373	3L:7643647-7752223	q1	q2	OK	11.9011	17.9727	0.594714	0.199891	0.8604	0.999155	yes
FBgn0034529	FBgn0034529	CG16742	2R:16511078-16521007	q1	q2	OK	2.38267	3.59813	0.594669	1.06369	0.30625	0.999155	yes
FBgn0051347	FBgn0051347	CG31347	3R:8517454-8520564	q1	q2	OK	2.56165	3.86609	0.593801	0.231918	0.8669	0.999155	yes
FBgn0261681	FBgn0261681	CG42728	3L:15520719-15521296	q1	q2	OK	15.6201	23.5708	0.593602	2.0438	0.21295	0.999155	yes
FBgn0262032	FBgn0262032	CG42843	2L:10094087-10137552	q1	q2	OK	0.285765	0.431201	0.593528	0.0784971	0.6097	0.999155	yes
FBgn0039015	FBgn0039015	Takl2	3R:18552690-18559573	q1	q2	OK	6.85323	10.339	0.593245	0.452928	0.65835	0.999155	yes
FBgn0261574	FBgn0261574	kug	3L:19999683-20017707	q1	q2	OK	3.66727	5.52888	0.592283	1.33046	0.17535	0.999155	yes
FBgn0033638	FBgn0033638	CG9005	2R:7506983-7528418	q1	q2	OK	18.3113	27.596	0.591722	1.24563	0.2078	0.999155	yes
FBgn0004619	FBgn0004619	Glu-RI	3L:6617131-6628159	q1	q2	OK	0.462374	0.696763	0.591609	1.1046	0.2992	0.999155	yes
FBgn0053198	FBgn0053198	pen-2	2R:14164943-14165658	q1	q2	OK	7.43232	11.1976	0.591307	1.8402	0.26285	0.999155	yes
FBgn0017581	FBgn0017581	Lk6	3R:7578505-7590179	q1	q2	OK	105.457	158.868	0.591174	1.04317	0.2826	0.999155	yes
FBgn0050339	FBgn0050339	CG30339	2R:5474687-5493129	q1	q2	OK	16.281	24.5217	0.590875	0.309543	0.82455	0.999155	yes
FBgn0032938	FBgn0032938	CG8671	2L:21262962-21282514	q1	q2	OK	17.3299	26.0948	0.5905	1.27867	0.1975	0.999155	yes
FBgn0038136	FBgn0038136	CG8774	3R:9124568-9128056	q1	q2	OK	82.4201	124.076	0.590161	1.13649	0.25005	0.999155	yes
FBgn0037897	FBgn0037897	CG5270	3R:7247813-7255691	q1	q2	OK	11.4158	17.1837	0.590002	1.31649	0.2023	0.999155	yes
FBgn0037620	FBgn0037620	ranshi	3R:4552575-4555415	q1	q2	OK	0.748897	1.12712	0.589797	0.548705	0.5835	0.999155	yes
FBgn0031688	FBgn0031688	Cyp28d2	2L:5207266-5209345	q1	q2	OK	1.50389	2.26295	0.589505	1.24603	0.2849	0.999155	yes
FBgn0261560	FBgn0261560	Thor	2L:3478433-3479612	q1	q2	OK	207.837	312.73	0.589463	1.77138	0.20965	0.999155	yes
FBgn0028996	FBgn0028996	onecut	4:619180-628351	q1	q2	OK	2.30385	3.46621	0.589313	1.34097	0.1707	0.999155	yes
FBgn0039089	FBgn0039089	beat-IV	3R:19383133-19405799	q1	q2	OK	0.536425	0.806905	0.589021	1.02802	0.29995	0.999155	yes
FBgn0033817	FBgn0033817	CG4688	2R:9127233-9128518	q1	q2	OK	1.83802	2.76292	0.588044	1.28867	0.3214	0.999155	yes
FBgn0035227	FBgn0035227	CG12090	3L:1523413-1534034	q1	q2	OK	8.04689	12.0899	0.587296	1.32759	0.19675	0.999155	yes
FBgn0263219	FBgn0263219	Dscam4	3L:8224913-8275498	q1	q2	OK	1.1121	1.67038	0.586891	1.158	0.2379	0.999155	yes
FBgn0032602	FBgn0032602	CG13278	2L:16754335-16760138	q1	q2	OK	0.411634	0.618128	0.586544	0.242243	0.8097	0.999155	yes
FBgn0033760	FBgn0033760	CG8785	2R:8528194-8535729	q1	q2	OK	25.9959	39.0088	0.585517	1.32482	0.1775	0.999155	yes
FBgn0032120	FBgn0032120	CG33298	2L:9495473-9520696	q1	q2	OK	8.59114	12.8915	0.585502	1.30126	0.1863	0.999155	yes
FBgn0038467	FBgn0038467	CG3590	3R:12840339-12853760	q1	q2	OK	24.9587	37.4468	0.585296	0.633275	0.5001	0.999155	yes
FBgn0041579	FBgn0041579	AttC	2R:9281209-9286873	q1	q2	OK	15.105	22.6599	0.585114	1.27131	0.3315	0.999155	yes
FBgn0038460	FBgn0038460	CG18622	3R:12809231-12813660	q1	q2	OK	6.13308	9.19754	0.584636	1.53659	0.2307	0.999155	yes
FBgn0263077	FBgn0263077	CG43340	2R:3510746-3544275	q1	q2	OK	32.4477	48.6512	0.58436	0.728352	0.49065	0.999155	yes
FBgn0263289	FBgn0263289	scrib	3R:22362071-22429773	q1	q2	OK	20.2535	30.3666	0.584312	1.14584	0.2412	0.999155	yes
FBgn0032151	FBgn0032151	nAcRalpha-30D	2L:9793423-9886250	q1	q2	OK	1.00086	1.50044	0.584143	1.22115	0.23175	0.999155	yes
FBgn0053013	FBgn0053013	CR33013	2R:8250824-8254084	q1	q2	OK	8.81454	13.1991	0.582486	1.45313	0.1803	0.999155	yes
FBgn0011259	FBgn0011259	Sema-1a	2L:8542146-8671917	q1	q2	OK	2.3998	3.59279	0.58219	1.3493	0.1859	0.999155	yes
FBgn0036426	FBgn0036426	CG9592	3L:14405924-14529376	q1	q2	OK	0.610384	0.913535	0.581744	0.0767415	0.35705	0.999155	yes
FBgn0043903	FBgn0043903	dome	X:19570089-19577549	q1	q2	OK	17.6091	26.3547	0.581744	1.31651	0.21065	0.999155	yes
FBgn0015795	FBgn0015795	Rab7	3R:19818733-19821174	q1	q2	OK	93.4911	139.916	0.581664	1.2151	0.207	0.999155	yes
FBgn0045495	FBgn0045495	Gr28b	2L:7454824-7462247	q1	q2	OK	0.207013	0.309688	0.581093	0.689568	0.46105	0.999155	yes
FBgn0035763	FBgn0035763	CG8602	3L:7319372-7321942	q1	q2	OK	44.364	66.2975	0.579565	1.23124	0.2027	0.999155	yes
FBgn0036950	FBgn0036950	CG6996	3L:20200633-20202700	q1	q2	OK	46.0142	68.7626	0.579543	1.28219	0.1965	0.999155	yes
FBgn0013733	FBgn0013733	shot	2R:9751741-9829615	q1	q2	OK	29.2456	43.6948	0.579243	0.951001	0.33355	0.999155	yes
FBgn0035469	FBgn0035469	CG14977	3L:3896899-3899156	q1	q2	OK	13.1953	19.7122	0.579068	1.15125	0.4928	0.999155	yes
FBgn0033724	FBgn0033724	CG8501	2R:8270549-8272025	q1	q2	OK	9.35994	13.9787	0.578657	1.60281	0.2054	0.999155	yes
FBgn0051462	FBgn0051462	CG31462	3R:4190049-4303315	q1	q2	OK	0.605839	0.9045	0.578186	0.549243	0.6006	0.999155	yes
FBgn0034443	FBgn0034443	cer	2R:15283719-15284279	q1	q2	OK	28.6826	42.8064	0.577651	2.28352	0.2041	0.999155	yes
FBgn0032850	FBgn0032850	Kua	2L:20097580-20103375	q1	q2	OK	9.18253	13.7027	0.5775	1.30275	0.1866	0.999155	yes
FBgn0259678	FBgn0259678	sqa	2R:5603980-5635623	q1	q2	OK	23.8869	35.6271	0.576758	1.26789	0.1953	0.999155	yes
FBgn0037475	FBgn0037475	Fer1	3R:2961929-2967694	q1	q2	OK	0.594466	0.886413	0.576385	1.02701	0.38695	0.999155	yes
FBgn0034032	FBgn0034032	CG8195	2R:11450200-11453291	q1	q2	OK	7.42817	11.0691	0.575458	1.45385	0.19175	0.999155	yes
FBgn0263456	FBgn0263456	nwk	3L:9130959-9138793	q1	q2	OK	2.65794	3.9604	0.575338	1.24659	0.20405	0.999155	yes
FBgn0036422	FBgn0036422	CG3868	3L:14393868-14395825	q1	q2	OK	578.002	861.15	0.57519	1.20667	0.32515	0.999155	yes
FBgn0051259	FBgn0051259	CG31259	3R:4349667-4351844	q1	q2	OK	5.54905	8.26626	0.574993	1.44413	0.20285	0.999155	yes
FBgn0037560	FBgn0037560	CR18228	3R:4076219-4087620	q1	q2	OK	3.63303	5.40924	0.574251	0.694624	0.4754	0.999155	yes
FBgn0038172	FBgn0038172	Adgf-D	3R:9519774-9531180	q1	q2	OK	22.0813	32.8631	0.573641	0.952405	0.3399	0.999155	yes
FBgn0028668	FBgn0028668	Vha16-2	3L:11468057-11468652	q1	q2	OK	0.918795	1.36604	0.57218	1.16895	0.46985	0.999155	yes
FBgn0038220	FBgn0038220	CG12207	3R:10114793-10127998	q1	q2	OK	38.3616	57.0336	0.57215	1.24558	0.20325	0.999155	yes
FBgn0040636	FBgn0040636	CG13255	3L:20830587-20831939	q1	q2	OK	22.6712	33.6989	0.571841	1.29753	0.18545	0.999155	yes
FBgn0263257	FBgn0263257	cngl	X:15280070-15335251	q1	q2	OK	0.729423	1.08322	0.570503	1.15075	0.24195	0.999155	yes
FBgn0030503	FBgn0030503	Tango2	X:13511021-13513240	q1	q2	OK	34.7414	51.5817	0.570203	1.27956	0.18675	0.999155	yes
FBgn0031636	FBgn0031636	CG12194	2L:4838346-4841465	q1	q2	OK	12.3758	18.3699	0.569818	1.30268	0.18385	0.999155	yes
FBgn0028899	FBgn0028899	CG31817	2L:16330622-16337885	q1	q2	OK	0.311878	0.462904	0.56973	1.07374	0.30505	0.999155	yes
FBgn0011476	FBgn0011476	l(3)neo43	3R:11103869-11104351	q1	q2	OK	3.02191	4.48509	0.569673	1.73954	0.4136	0.999155	yes
FBgn0031676	FBgn0031676	CG14040	2L:5051192-5054575	q1	q2	OK	10.3514	15.3626	0.569603	0.301101	0.7777	0.999155	yes
FBgn0038733	FBgn0038733	CG11407	3R:15606973-15608868	q1	q2	OK	1.28143	1.90178	0.569596	1.17921	0.3091	0.999155	yes
FBgn0259173	FBgn0259173	corn	3L:7127615-7150173	q1	q2	OK	26.2028	38.8845	0.569475	0.928984	0.34425	0.999155	yes
FBgn0264264	FBgn0264264	CR43764	2L:15295635-15297413	q1	q2	OK	0.464627	0.689411	0.569289	0.688926	0.4764	0.999155	yes
FBgn0030234	FBgn0030234	CG15211	X:10666576-10680940	q1	q2	OK	21.9931	32.6296	0.569129	0.117041	0.8589	0.999155	yes
FBgn0011742	FBgn0011742	Arp14D	X:16442322-16448001	q1	q2	OK	41.2639	61.2186	0.569088	1.21266	0.21625	0.999155	yes
FBgn0052432	FBgn0052432	CG32432	3L:20835086-20878288	q1	q2	OK	0.518527	0.768991	0.568546	0.713624	0.46825	0.999155	yes
FBgn0261556	FBgn0261556	CG42674	3L:20142713-20191417	q1	q2	OK	9.3143	13.806	0.567778	0.872011	0.3841	0.999155	yes
FBgn0086377	FBgn0086377	Syx7	3L:21438933-21441228	q1	q2	OK	40.7128	60.3447	0.567744	1.25821	0.1924	0.999155	yes
FBgn0038700	FBgn0038700	CG3734	3R:15194716-15228870	q1	q2	OK	15.3638	22.7616	0.567063	0.338037	0.78165	0.999155	yes
FBgn0029895	FBgn0029895	CG14441	X:6593540-6613412	q1	q2	OK	3.60633	5.34273	0.567046	1.24767	0.20355	0.999155	yes
FBgn0030237	FBgn0030237	CG15209	X:10726784-10741125	q1	q2	OK	31.6795	46.9318	0.567017	0.748753	0.5929	0.999155	yes
FBgn0000024	FBgn0000024	Ace	3R:9053963-9085240	q1	q2	OK	8.98429	13.289	0.564761	1.28505	0.1881	0.999155	yes
FBgn0000210	FBgn0000210	br	X:1417586-1558902	q1	q2	OK	84.8795	125.529	0.564534	0.92576	0.37225	0.999155	yes
FBgn0053062	FBgn0053062	CG33062	3L:19434817-19439544	q1	q2	OK	0.761274	1.12583	0.564505	0.79912	0.4143	0.999155	yes
FBgn0031738	FBgn0031738	CG9171	2L:5766993-5800173	q1	q2	OK	5.35667	7.92184	0.5645	1.03444	0.3207	0.999155	yes
FBgn0040305	FBgn0040305	MTF-1	3L:9423411-9435367	q1	q2	OK	10.9006	16.1107	0.563613	0.92626	0.3787	0.999155	yes
FBgn0037279	FBgn0037279	CG1129	3R:639057-641747	q1	q2	OK	22.7082	33.5575	0.563424	1.27671	0.19105	0.999155	yes
FBgn0014010	FBgn0014010	Rab5	2L:2359195-2365273	q1	q2	OK	78.9313	116.62	0.563149	1.15451	0.2385	0.999155	yes
FBgn0045852	FBgn0045852	ham	2L:18762873-18792906	q1	q2	OK	5.69625	8.4142	0.562812	1.27689	0.19095	0.999155	yes
FBgn0053510	FBgn0053510	CG33510	2L:21082642-21084326	q1	q2	OK	2.26461	3.34505	0.562763	1.27201	0.2722	0.999155	yes
FBgn0262793	FBgn0262793	CG43174	3L:17927107-17939214	q1	q2	OK	0.196317	0.289934	0.562535	0.423206	0.68525	0.999155	yes
FBgn0028644	FBgn0028644	beat-Ic	2L:16000536-16040407	q1	q2	OK	0.28468	0.420318	0.562141	0.394638	0.72425	0.999155	yes
FBgn0037172	FBgn0037172	CG6914	3L:22575503-22631016	q1	q2	OK	1.16315	1.71728	0.562088	0.721908	0.4605	0.999155	yes
FBgn0036627	FBgn0036627	Grp	3L:16387728-16389442	q1	q2	OK	8.05022	11.8811	0.561571	1.45308	0.20505	0.999155	yes
FBgn0034647	FBgn0034647	pirk	2R:17548471-17549749	q1	q2	OK	22.4118	33.0707	0.561291	1.5607	0.19935	0.999155	yes
FBgn0026749	FBgn0026749	Yippee	X:13279946-13281427	q1	q2	OK	9.28825	13.7042	0.561135	1.22319	0.21575	0.999155	yes
FBgn0263745	FBgn0263745	CR43670	2L:16700939-16703197	q1	q2	OK	0.984631	1.45266	0.561046	1.12043	0.33055	0.999155	yes
FBgn0029596	FBgn0029596	CG14054	X:1959305-1960392	q1	q2	OK	1.12181	1.65418	0.560292	1.13217	0.39695	0.999155	yes
FBgn0035578	FBgn0035578	CG13707	3L:4837790-4840108	q1	q2	OK	1.71015	2.52125	0.560017	0.935654	0.3357	0.999155	yes
FBgn0030893	FBgn0030893	RhoGAP16F	X:17987193-17991446	q1	q2	OK	9.50312	14.0092	0.559903	1.26835	0.1974	0.999155	yes
FBgn0024913	FBgn0024913	Actbeta	4:1097945-1105418	q1	q2	OK	0.775026	1.1416	0.558738	1.12709	0.29475	0.999155	yes
FBgn0037116	FBgn0037116	CG7158	3L:21665238-21672855	q1	q2	OK	7.94588	11.7027	0.558565	1.02804	0.31945	0.999155	yes
FBgn0053985	FBgn0053985	CG33985	3L:15518990-15519912	q1	q2	OK	8.31229	12.2417	0.558481	1.57775	0.24265	0.999155	yes
FBgn0034199	FBgn0034199	Gbp	2R:13023961-13024408	q1	q2	OK	2.23481	3.29115	0.55844	1.54244	0.44285	0.999155	yes
FBgn0024288	FBgn0024288	Sox100B	3R:26891078-26909129	q1	q2	OK	1.44016	2.12084	0.558409	1.18586	0.30135	0.999155	yes
FBgn0002922	FBgn0002922	nau	3R:19537250-19544079	q1	q2	OK	1.65743	2.44001	0.557944	0.466021	0.64375	0.999155	yes
FBgn0050371	FBgn0050371	CG30371	2R:4155147-4156839	q1	q2	OK	43.0807	63.4189	0.557871	1.53453	0.2041	0.999155	yes
FBgn0086558	FBgn0086558	Ubi-p5E	X:6171009-6173305	q1	q2	OK	214.468	315.576	0.557228	1.14367	0.3141	0.999155	yes
FBgn0037098	FBgn0037098	Wnk	3L:21536949-21548028	q1	q2	OK	11.3261	16.6585	0.556612	1.18752	0.2333	0.999155	yes
FBgn0086691	FBgn0086691	UK114	2L:15274180-15275091	q1	q2	OK	114.443	168.279	0.556223	1.25759	0.2	0.999155	yes
FBgn0040954	FBgn0040954	CG13779	2L:7063985-7065837	q1	q2	OK	23.7843	34.9674	0.556003	1.89495	0.34365	0.999155	yes
FBgn0034997	FBgn0034997	CG3376	2R:20145551-20152746	q1	q2	OK	54.8644	80.6574	0.555936	1.11038	0.2556	0.999155	yes
FBgn0003429	FBgn0003429	slo	3R:20488216-20536911	q1	q2	OK	3.86031	5.67393	0.555632	1.29355	0.20495	0.999155	yes
FBgn0051721	FBgn0051721	Trim9	2L:10544880-10627374	q1	q2	OK	3.23716	4.75667	0.555222	0.870654	0.4147	0.999155	yes
FBgn0030300	FBgn0030300	Sk1	X:11324555-11348371	q1	q2	OK	6.78312	9.96506	0.55493	0.665757	0.5058	0.999155	yes
FBgn0001208	FBgn0001208	Hn	3L:7753576-7756268	q1	q2	OK	129.65	190.309	0.553721	1.10481	0.26855	0.999155	yes
FBgn0028991	FBgn0028991	seq	2R:9063598-9085869	q1	q2	OK	7.74683	11.3704	0.55361	0.618637	0.5604	0.999155	yes
FBgn0085335	FBgn0085335	CG34306	3R:736277-771298	q1	q2	OK	0.73317	1.07592	0.553356	0.349425	0.7306	0.999155	yes
FBgn0038431	FBgn0038431	CG10405	3R:12280213-12281519	q1	q2	OK	20.644	30.2811	0.552694	1.65752	0.2089	0.999155	yes
FBgn0031519	FBgn0031519	CG3326	2L:3304099-3319872	q1	q2	OK	1.75878	2.57954	0.552538	0.192421	0.8668	0.999155	yes
FBgn0036993	FBgn0036993	CG5910	3L:20435518-20445964	q1	q2	OK	9.86497	14.4634	0.552023	1.15627	0.33735	0.999155	yes
FBgn0035983	FBgn0035983	CG4080	3L:9379926-9392327	q1	q2	OK	25.1193	36.8279	0.552003	1.20921	0.21605	0.999155	yes
FBgn0052179	FBgn0052179	Krn	3L:17640541-17647380	q1	q2	OK	5.83948	8.56126	0.551983	0.568439	0.5695	0.999155	yes
FBgn0262741	FBgn0262741	MRE23	3R:24411769-24415689	q1	q2	OK	0.423506	0.62076	0.551654	0.897693	0.3675	0.999155	yes
FBgn0069969	FBgn0069969	CG40498	2RHet:52810-78190	q1	q2	OK	0.94093	1.37912	0.55159	0.956352	0.37335	0.999155	yes
FBgn0034005	FBgn0034005	alphaPS4	2R:11146271-11180386	q1	q2	OK	0.153499	0.224953	0.551398	0.150941	0.8602	0.999155	yes
FBgn0039373	FBgn0039373	CG5024	3R:21636817-21637497	q1	q2	OK	2.09191	3.06517	0.551146	0.863555	0.3847	0.999155	yes
FBgn0051183	FBgn0051183	CG31183	3R:11683800-11695774	q1	q2	OK	7.53381	11.0367	0.550858	1.27089	0.2197	0.999155	yes
FBgn0036259	FBgn0036259	CG9760	3L:12150151-12156835	q1	q2	OK	0.220241	0.322624	0.550766	0.814262	0.47225	0.999155	yes
FBgn0040256	FBgn0040256	Ugt86Dd	3R:6952315-6954035	q1	q2	OK	1.92261	2.81548	0.550313	1.21061	0.3005	0.999155	yes
FBgn0030699	FBgn0030699	CG8578	X:15738529-15743273	q1	q2	OK	9.71241	14.2219	0.550212	1.15557	0.3184	0.999155	yes
FBgn0004841	FBgn0004841	Takr86C	3R:6563313-6576950	q1	q2	OK	0.237975	0.348403	0.549948	0.789794	0.41925	0.999155	yes
FBgn0263392	FBgn0263392	CG43444	3L:2786205-2879158	q1	q2	OK	19.4017	28.3965	0.549527	1.07737	0.26615	0.999155	yes
FBgn0003374	FBgn0003374	Sgs4	X:3070472-3237800	q1	q2	OK	923.463	1351	0.548899	0.757345	0.4442	0.999155	yes
FBgn0035208	FBgn0035208	CG9184	3L:1318479-1329617	q1	q2	OK	0.485579	0.710088	0.548291	0.0503254	0.28345	0.999155	yes
FBgn0032090	FBgn0032090	CG9582	2L:9024449-9025404	q1	q2	OK	0.657207	0.961025	0.548228	0.983915	0.459	0.999155	yes
FBgn0000061	FBgn0000061	al	2L:378111-387439	q1	q2	OK	4.87744	7.1312	0.548021	1.35476	0.23345	0.999155	yes
FBgn0039064	FBgn0039064	CG4467	3R:19053438-19074623	q1	q2	OK	1.35121	1.97519	0.54774	1.22223	0.2107	0.999155	yes
FBgn0029911	FBgn0029911	CG14435	X:6733454-6737953	q1	q2	OK	18.7144	27.3523	0.547516	1.23585	0.20845	0.999155	yes
FBgn0052590	FBgn0052590	CG32590	X:14732294-14733164	q1	q2	OK	1.15425	1.68666	0.547211	1.11969	0.4222	0.999155	yes
FBgn0259234	FBgn0259234	Camta	2R:5333550-5365595	q1	q2	OK	3.2874	4.80328	0.547073	1.23984	0.19865	0.999155	yes
FBgn0033439	FBgn0033439	CG1773	2R:5593788-5596227	q1	q2	OK	15.3841	22.4776	0.547049	1.37512	0.2717	0.999155	yes
FBgn0035584	FBgn0035584	CG17030	3L:4936757-5079033	q1	q2	OK	1.06367	1.55405	0.546978	0.42946	0.78185	0.999155	yes
FBgn0002121	FBgn0002121	l(2)gl	2L:9838-21376	q1	q2	OK	34.0679	49.7708	0.546888	1.10091	0.2601	0.999155	yes
FBgn0015221	FBgn0015221	Fer2LCH	3R:26211294-26216306	q1	q2	OK	532.83	778.381	0.546803	0.524773	0.5986	0.999155	yes
FBgn0019890	FBgn0019890	Smg5	2L:13899352-13904659	q1	q2	OK	23.335	34.0867	0.546711	1.16863	0.2258	0.999155	yes
FBgn0036824	FBgn0036824	CG3902	3L:18885482-18891393	q1	q2	OK	306.943	448.018	0.545585	1.1316	0.3311	0.999155	yes
FBgn0010246	FBgn0010246	Myo61F	3L:1318479-1329617	q1	q2	OK	81.6093	119.086	0.5452	1.03406	0.29045	0.999155	yes
FBgn0260969	FBgn0260969	CG42592	3R:25661331-25663169	q1	q2	OK	0.296311	0.432281	0.544855	0.338308	0.8347	0.999155	yes
FBgn0034950	FBgn0034950	Pask	2R:19876239-19879573	q1	q2	OK	0.489087	0.713505	0.544833	1.00452	0.3496	0.999155	yes
FBgn0036367	FBgn0036367	CG10116	3L:13443869-13458639	q1	q2	OK	15.6354	22.8037	0.544445	0.982999	0.3179	0.999155	yes
FBgn0025837	FBgn0025837	CG17636	X:20756-23268	q1	q2	OK	27.8247	40.5765	0.544276	1.20999	0.22015	0.999155	yes
FBgn0035726	FBgn0035726	CG9953	3L:6962757-6965567	q1	q2	OK	100.578	146.657	0.544138	1.24191	0.26735	0.999155	yes
FBgn0032949	FBgn0032949	Lamp1	2L:21573388-21577103	q1	q2	OK	143.37	208.964	0.543515	1.26268	0.2799	0.999155	yes
FBgn0045823	FBgn0045823	vsg	3L:9707423-9710816	q1	q2	OK	169.913	247.526	0.542783	0.982505	0.3169	0.999155	yes
FBgn0036606	FBgn0036606	CG13060	3L:16312955-16313554	q1	q2	OK	0.636286	0.926921	0.542772	1.0285	0.54975	0.999155	yes
FBgn0052549	FBgn0052549	CG32549	X:18284520-18304168	q1	q2	OK	55.4811	80.7913	0.542202	1.26394	0.2425	0.999155	yes
FBgn0033431	FBgn0033431	CG1827	2R:5474687-5493129	q1	q2	OK	29.9322	43.5821	0.542039	0.436007	0.72805	0.999155	yes
FBgn0062961	FBgn0062961	pncr016:2R	2R:14598895-14599457	q1	q2	OK	0.57211	0.832794	0.541667	1.01452	0.582	0.999155	yes
FBgn0036921	FBgn0036921	RhoGDI	3L:19921842-19926030	q1	q2	OK	76.7186	111.631	0.541087	1.16273	0.23205	0.999155	yes
FBgn0051439	FBgn0051439	Muc96D	3R:21173089-21298778	q1	q2	OK	306.782	446.288	0.540759	0.818677	0.39425	0.999155	yes
FBgn0039633	FBgn0039633	CG11873	3R:24884991-24934670	q1	q2	OK	8.85738	12.8821	0.540413	0.912345	0.35145	0.999155	yes
FBgn0032078	FBgn0032078	C1GalTA	2L:8943453-8951200	q1	q2	OK	11.8805	17.2759	0.540165	1.23316	0.2158	0.999155	yes
FBgn0260657	FBgn0260657	CG42540	3L:4556086-4592295	q1	q2	OK	0.864344	1.25685	0.540138	1.04485	0.28595	0.999155	yes
FBgn0034103	FBgn0034103	CG15704	2R:12167519-12167975	q1	q2	OK	0.516113	0.750285	0.539753	0.997486	0.61925	0.999155	yes
FBgn0025390	FBgn0025390	Mur2B	X:1417586-1558902	q1	q2	OK	0.456914	0.664119	0.539518	0.066468	0.63375	0.999155	yes
FBgn0250826	FBgn0250826	CG34160	2L:10544880-10627374	q1	q2	OK	0.734287	1.06692	0.539037	0.206869	0.68995	0.999155	yes
FBgn0038865	FBgn0038865	CG10824	3R:16966460-17039991	q1	q2	OK	10.7483	15.6171	0.539012	0.416356	0.73405	0.999155	yes
FBgn0262816	FBgn0262816	CG43187	2R:12268062-12268657	q1	q2	OK	0.930293	1.35158	0.538885	1.21172	0.55585	0.999155	yes
FBgn0038533	FBgn0038533	CG7523	3R:13473400-13496617	q1	q2	OK	31.0444	45.1005	0.53881	1.04674	0.29065	0.999155	yes
FBgn0050269	FBgn0050269	CG30269	2R:18555446-18556352	q1	q2	OK	33.8956	49.2411	0.538766	1.98838	0.2243	0.999155	yes
FBgn0029719	FBgn0029719	CG15473	X:4544053-4560733	q1	q2	OK	1.23806	1.79846	0.538686	0.244426	0.8402	0.999155	yes
FBgn0261506	FBgn0261506	CG42654	3L:19932386-19971060	q1	q2	OK	0.618371	0.898242	0.538632	0.101536	0.33645	0.999155	yes
FBgn0037195	FBgn0037195	CG11226	3L:22830167-22831270	q1	q2	OK	2.09421	3.04166	0.538451	1.20212	0.3384	0.999155	yes
FBgn0263114	FBgn0263114	CG43371	2R:12914745-12932158	q1	q2	OK	0.387843	0.563292	0.53841	0.0280092	0.13545	0.999155	yes
FBgn0000536	FBgn0000536	eas	X:16172359-16179651	q1	q2	OK	22.4375	32.579	0.538032	1.18769	0.22145	0.999155	yes
FBgn0034439	FBgn0034439	CG10062	2R:15262817-15267679	q1	q2	OK	17.5692	25.5063	0.537804	1.20794	0.2194	0.999155	yes
FBgn0036768	FBgn0036768	CG7402	3L:17880804-17884504	q1	q2	OK	4.285	6.21786	0.537122	1.32512	0.2407	0.999155	yes
FBgn0031250	FBgn0031250	Ent1	2L:355564-357874	q1	q2	OK	22.9544	33.2978	0.536656	1.21272	0.22065	0.999155	yes
FBgn0036179	FBgn0036179	CG7368	3L:11590301-11598474	q1	q2	OK	0.492064	0.713736	0.536546	0.886058	0.3735	0.999155	yes
FBgn0259101	FBgn0259101	CG42249	X:10990305-11002181	q1	q2	OK	51.7308	75.0213	0.536277	1.15135	0.24255	0.999155	yes
FBgn0038852	FBgn0038852	CG7056	3R:16902634-16906405	q1	q2	OK	2.13791	3.10041	0.536257	1.21832	0.35345	0.999155	yes
FBgn0030078	FBgn0030078	CG10970	X:8963631-8965441	q1	q2	OK	0.806653	1.16913	0.535413	1.01984	0.3741	0.999155	yes
FBgn0038475	FBgn0038475	Keap1	3R:12899660-12905665	q1	q2	OK	4.39135	6.36404	0.535278	1.2032	0.223	0.999155	yes
FBgn0039277	FBgn0039277	CG13650	3R:20934947-20938238	q1	q2	OK	0.740359	1.07294	0.535271	1.04182	0.3445	0.999155	yes
FBgn0261985	FBgn0261985	Ptpmeg	3L:328096-356050	q1	q2	OK	32.8602	47.6092	0.534901	0.785922	0.4216	0.999155	yes
FBgn0034490	FBgn0034490	CG9864	2R:16135634-16144886	q1	q2	OK	61.9243	89.6581	0.533928	1.15456	0.3192	0.999155	yes
FBgn0030310	FBgn0030310	PGRP-SA	X:11455561-11464355	q1	q2	OK	18.3346	26.5361	0.533388	0.429523	0.74325	0.999155	yes
FBgn0053087	FBgn0053087	LRP1	2R:4061669-4113943	q1	q2	OK	7.86034	11.3751	0.533219	1.11377	0.2621	0.999155	yes
FBgn0015663	FBgn0015663	Dot	2L:3619190-3621681	q1	q2	OK	1.84246	2.66481	0.5324	1.12357	0.3068	0.999155	yes
FBgn0036058	FBgn0036058	CG6707	3L:9887906-9891675	q1	q2	OK	39.1007	56.5418	0.532121	1.17172	0.2348	0.999155	yes
FBgn0038129	FBgn0038129	CG8449	3R:9090076-9097748	q1	q2	OK	20.7705	30.033	0.532013	0.870563	0.3747	0.999155	yes
FBgn0034110	FBgn0034110	Atg9	2R:12181902-12184737	q1	q2	OK	36.6784	53.0343	0.531996	1.23689	0.2542	0.999155	yes
FBgn0083962	FBgn0083962	CG34126	2L:4981613-4992702	q1	q2	OK	14.4518	20.8805	0.530902	1.14593	0.24395	0.999155	yes
FBgn0039528	FBgn0039528	dsd	3R:23423482-23433081	q1	q2	OK	9.5024	13.7168	0.529581	1.23832	0.2371	0.999155	yes
FBgn0039970	FBgn0039970	CG17508	2R:1496128-1499091	q1	q2	OK	54.7434	79.0044	0.529247	1.19952	0.2184	0.999155	yes
FBgn0052843	FBgn0052843	Dh31-R1	2R:9155302-9183429	q1	q2	OK	4.22947	6.10211	0.52883	1.19853	0.2218	0.999155	yes
FBgn0027342	FBgn0027342	fz4	X:6998917-7004325	q1	q2	OK	6.91159	9.96283	0.527537	0.994043	0.31435	0.999155	yes
FBgn0030318	FBgn0030318	rho-4	X:11493873-11500034	q1	q2	OK	31.3937	45.2204	0.5265	1.29759	0.2347	0.999155	yes
FBgn0042630	FBgn0042630	Sox21b	3L:14105504-14124424	q1	q2	OK	3.17357	4.57079	0.526338	1.16165	0.23525	0.999155	yes
FBgn0041174	FBgn0041174	Vhl	2R:7167229-7171476	q1	q2	OK	4.1866	6.0272	0.525707	0.487966	0.7147	0.999155	yes
FBgn0032477	FBgn0032477	CG5287	2L:13179246-13191979	q1	q2	OK	15.2095	21.8896	0.525273	0.405088	0.74015	0.999155	yes
FBgn0001254	FBgn0001254	ImpE2	3L:3510973-3512681	q1	q2	OK	16.3138	23.4769	0.525148	1.38606	0.2336	0.999155	yes
FBgn0036066	FBgn0036066	CG14160	3L:9967750-10132460	q1	q2	OK	3.17576	4.56957	0.524957	0.393727	0.71325	0.999155	yes
FBgn0250870	FBgn0250870	CG42241	2R:19545093-19568367	q1	q2	OK	0.939722	1.35156	0.524322	0.167277	0.8885	0.999155	yes
FBgn0023416	FBgn0023416	Ac3	2L:21632586-21647964	q1	q2	OK	1.03706	1.49053	0.523324	1.01251	0.3025	0.999155	yes
FBgn0085432	FBgn0085432	pan	4:89955-134454	q1	q2	OK	8.64776	12.4278	0.523171	1.11081	0.25145	0.999155	yes
FBgn0016076	FBgn0016076	vri	2L:5299646-5310996	q1	q2	OK	37.0682	53.2679	0.523085	1.093	0.2695	0.999155	yes
FBgn0033389	FBgn0033389	Rad51C	2R:5053239-5055023	q1	q2	OK	0.483179	0.694297	0.522995	0.491787	0.7122	0.999155	yes
FBgn0038219	FBgn0038219	CG14839	3R:10087112-10112623	q1	q2	OK	1.49721	2.1512	0.522867	0.1736	0.89005	0.999155	yes
FBgn0028399	FBgn0028399	TMS1	3L:16405821-16410277	q1	q2	OK	76.7105	110.197	0.522585	1.2322	0.27645	0.999155	yes
FBgn0033791	FBgn0033791	Drl-2	2R:8944080-8967043	q1	q2	OK	0.791831	1.1367	0.521581	1.08348	0.3018	0.999155	yes
FBgn0036181	FBgn0036181	Muc68Ca	3L:11603764-11613172	q1	q2	OK	53.7271	77.1198	0.521452	0.922701	0.36795	0.999155	yes
FBgn0030073	FBgn0030073	CG10962	X:8801100-8948608	q1	q2	OK	88.5265	127.068	0.521422	0.745336	0.45675	0.999155	yes
FBgn0034155	FBgn0034155	unc-104	2R:12639003-12660002	q1	q2	OK	5.39011	7.73647	0.521362	1.20459	0.23585	0.999155	yes
FBgn0023172	FBgn0023172	RhoGEF2	2R:12914745-12932158	q1	q2	OK	16.4113	23.5416	0.520522	1.10028	0.27395	0.999155	yes
FBgn0039966	FBgn0039966	Rab21	X:22413975-22415095	q1	q2	OK	8.24407	11.8226	0.52012	1.12109	0.256	0.999155	yes
FBgn0034730	FBgn0034730	ppk12	2R:18314983-18317089	q1	q2	OK	0.430502	0.617327	0.520014	0.874995	0.4561	0.999155	yes
FBgn0037078	FBgn0037078	CG12971	3L:21348199-21349595	q1	q2	OK	0.188158	0.269766	0.519763	0.491342	0.60405	0.999155	yes
FBgn0050340	FBgn0050340	CG30340	2R:5474687-5493129	q1	q2	OK	0.662004	0.948556	0.518892	0.0588171	0.4128	0.999155	yes
FBgn0030215	FBgn0030215	CG15296	X:10384101-10479455	q1	q2	OK	1.56194	2.23789	0.518799	0.152468	0.8878	0.999155	yes
FBgn0002716	FBgn0002716	mei-W68	2R:15343678-15374342	q1	q2	OK	0.580328	0.831314	0.518526	0.0765499	0.64645	0.999155	yes
FBgn0027569	FBgn0027569	cert	3L:8275627-8283019	q1	q2	OK	26.5018	37.9602	0.518394	1.1459	0.2453	0.999155	yes
FBgn0262954	FBgn0262954	Rpb12	2R:11032472-11033024	q1	q2	OK	4.60508	6.59142	0.517363	1.95374	0.4559	0.999155	yes
FBgn0032966	FBgn0032966	CG1421	2L:21903061-21903739	q1	q2	OK	0.750621	1.07417	0.517071	0.979212	0.5109	0.999155	yes
FBgn0004607	FBgn0004607	zfh2	4:522435-560418	q1	q2	OK	4.44693	6.36137	0.516527	1.1725	0.2327	0.999155	yes
FBgn0040022	FBgn0040022	Set1	3LHet:593049-601402	q1	q2	OK	6.77708	9.69403	0.516434	1.15203	0.25505	0.999155	yes
FBgn0032305	FBgn0032305	CG6700	2L:10804268-10842603	q1	q2	OK	13.73	19.6366	0.516209	0.559078	0.54315	0.999155	yes
FBgn0037212	FBgn0037212	nAcRalpha-80B	3L:23199768-23280229	q1	q2	OK	1.03501	1.4802	0.516149	0.805685	0.4	0.999155	yes
FBgn0031118	FBgn0031118	RhoGAP19D	X:20340981-20381721	q1	q2	OK	9.02281	12.9019	0.515932	1.12175	0.2666	0.999155	yes
FBgn0262030	FBgn0262030	CG42841	3L:2003183-2005651	q1	q2	OK	0.965217	1.38002	0.515768	0.650468	0.5061	0.999155	yes
FBgn0034397	FBgn0034397	CG15082	2R:14717835-14720746	q1	q2	OK	0.359424	0.513871	0.515718	0.668536	0.50225	0.999155	yes
FBgn0036398	FBgn0036398	CG9007	3L:13995226-14013248	q1	q2	OK	7.79915	11.1478	0.515366	1.10618	0.2572	0.999155	yes
FBgn0037636	FBgn0037636	CG9821	3R:4640406-4646820	q1	q2	OK	76.7234	109.656	0.51525	0.970304	0.3504	0.999155	yes
FBgn0050148	FBgn0050148	CG30148	2R:16434534-16435186	q1	q2	OK	11.1954	15.9952	0.514732	1.61614	0.29425	0.999155	yes
FBgn0085766	FBgn0085766	CR40679	U:9999364-10000376	q1	q2	OK	1.80327	2.57555	0.514265	1.12003	0.3912	0.999155	yes
FBgn0030776	FBgn0030776	CG4653	X:16590164-16605178	q1	q2	OK	68.9879	98.527	0.514177	0.288752	0.84065	0.999155	yes
FBgn0032087	FBgn0032087	CG9568	2L:9010585-9011358	q1	q2	OK	130.443	186.28	0.514053	1.77312	0.2536	0.999155	yes
FBgn0263607	FBgn0263607	l(3)72Dp	3L:16226226-16230099	q1	q2	OK	3.85186	5.49913	0.513648	1.05401	0.28345	0.999155	yes
FBgn0036571	FBgn0036571	CG12272	3L:16115101-16121631	q1	q2	OK	8.41479	12.0108	0.513338	0.349945	0.74345	0.999155	yes
FBgn0040397	FBgn0040397	CG3655	X:967073-1028929	q1	q2	OK	7.44207	10.6212	0.513175	1.17467	0.2292	0.999155	yes
FBgn0031903	FBgn0031903	Wnt10	2L:7364819-7377528	q1	q2	OK	0.173605	0.247724	0.512928	0.69454	0.548	0.999155	yes
FBgn0041246	FBgn0041246	Gr32a	2L:11114182-11120314	q1	q2	OK	0.223735	0.319125	0.51233	0.0655766	0.4367	0.999155	yes
FBgn0011746	FBgn0011746	ana	2R:4956605-4965059	q1	q2	OK	1.80593	2.57497	0.511814	1.03393	0.2937	0.999155	yes
FBgn0033355	FBgn0033355	CG13748	2R:4827919-4828641	q1	q2	OK	1.64994	2.35059	0.510615	1.14137	0.43115	0.999155	yes
FBgn0039492	FBgn0039492	CG6051	3R:22950480-22976791	q1	q2	OK	23.0956	32.9003	0.510481	1.09903	0.26085	0.999155	yes
FBgn0035065	FBgn0035065	CG3589	2R:20671094-20674932	q1	q2	OK	18.1366	25.8287	0.510074	1.02665	0.359	0.999155	yes
FBgn0028582	FBgn0028582	lqf	3L:7521879-7533112	q1	q2	OK	58.6027	83.4459	0.509874	1.06273	0.3139	0.999155	yes
FBgn0004462	FBgn0004462	Pk17E	X:18682498-18700090	q1	q2	OK	7.0566	10.0468	0.509686	0.389003	0.73485	0.999155	yes
FBgn0039671	FBgn0039671	CG11470	3R:25414757-25415484	q1	q2	OK	68.0087	96.8138	0.509493	1.68151	0.24045	0.999155	yes
FBgn0259878	FBgn0259878	Fs	2R:11105885-11129084	q1	q2	OK	1.03756	1.47676	0.509234	0.584806	0.5549	0.999155	yes
FBgn0051324	FBgn0051324	CG31324	3R:21932589-21956396	q1	q2	OK	4.72814	6.72894	0.509106	1.0425	0.2833	0.999155	yes
FBgn0260431	FBgn0260431	CG42526	3L:9423411-9435367	q1	q2	OK	1.20777	1.71881	0.509062	0.201887	0.8859	0.999155	yes
FBgn0262791	FBgn0262791	CG43172	2R:6209699-6304501	q1	q2	OK	1.14112	1.62343	0.508591	0.165268	0.8678	0.999155	yes
FBgn0037074	FBgn0037074	CG7324	3L:21328314-21336816	q1	q2	OK	15.6899	22.3168	0.508296	0.918074	0.3461	0.999155	yes
FBgn0030872	FBgn0030872	Ucp4A	X:17739020-17741977	q1	q2	OK	30.2257	42.9784	0.507836	1.13994	0.235	0.999155	yes
FBgn0004430	FBgn0004430	LysS	3L:1201246-1232700	q1	q2	OK	657.808	935.339	0.507824	0.217994	0.83955	0.999155	yes
FBgn0028487	FBgn0028487	f-cup	3R:9519774-9531180	q1	q2	OK	11.1409	15.8395	0.507665	0.813145	0.45515	0.999155	yes
FBgn0034880	FBgn0034880	alphaPS5	2R:19444332-19447720	q1	q2	OK	0.15817	0.224769	0.506966	0.7361	0.50395	0.999155	yes
FBgn0263403	FBgn0263403	CG43449	3R:6914141-6915078	q1	q2	OK	0.199686	0.283761	0.506943	0.407823	0.68145	0.999155	yes
FBgn0085422	FBgn0085422	CG34393	2L:3175111-3199620	q1	q2	OK	0.165875	0.23571	0.506911	0.738705	0.5064	0.999155	yes
FBgn0022153	FBgn0022153	l(2)k05819	2L:4394195-4400487	q1	q2	OK	18.4267	26.1842	0.506901	1.09187	0.26915	0.999155	yes
FBgn0016078	FBgn0016078	wun	2R:5288035-5300965	q1	q2	OK	15.5824	22.1392	0.506685	1.15104	0.2414	0.999155	yes
FBgn0259714	FBgn0259714	CG42368	2L:6377766-6411306	q1	q2	OK	1.31821	1.87149	0.505606	0.227998	0.8485	0.999155	yes
FBgn0259838	FBgn0259838	Su(Ste):CR42407	U:5758544-5760003	q1	q2	OK	0.178107	0.252855	0.505569	0.677608	0.5749	0.999155	yes
FBgn0003048	FBgn0003048	pcx	X:2119328-2136068	q1	q2	OK	6.11873	8.68545	0.505369	1.06663	0.28795	0.999155	yes
FBgn0030298	FBgn0030298	Or10a	X:11309921-11311436	q1	q2	OK	0.220704	0.313199	0.504968	0.701727	0.5749	0.999155	yes
FBgn0015477	FBgn0015477	Rme-8	2R:5055260-5064685	q1	q2	OK	11.0614	15.6968	0.504942	1.1233	0.27325	0.999155	yes
FBgn0028394	FBgn0028394	CG17834	2L:8529140-8541439	q1	q2	OK	17.7601	25.2026	0.504934	1.09603	0.26835	0.999155	yes
FBgn0034246	FBgn0034246	Dcr-2	2R:13460334-13469031	q1	q2	OK	12.6364	17.9301	0.504798	0.892541	0.36605	0.999155	yes
FBgn0053544	FBgn0053544	Vkor	2R:12665869-12666499	q1	q2	OK	0.8799	1.24845	0.504724	1.04394	0.5496	0.999155	yes
FBgn0261797	FBgn0261797	Dhc64C	3L:4806052-4825687	q1	q2	OK	17.0865	24.2367	0.504332	0.955058	0.33185	0.999155	yes
FBgn0050357	FBgn0050357	CG30357	2R:4605521-4611342	q1	q2	OK	1.96723	2.79036	0.504287	0.137719	0.903	0.999155	yes
FBgn0085824	FBgn0085824	CR41618	U:9909686-9910701	q1	q2	OK	1.39159	1.97368	0.504156	1.05369	0.4121	0.999155	yes
FBgn0264486	FBgn0264486	CG43894	3L:12882869-12885262	q1	q2	OK	0.805533	1.14222	0.503823	0.692526	0.4887	0.999155	yes
FBgn0026150	FBgn0026150	ApepP	2L:16888489-16917052	q1	q2	OK	45.7588	64.8823	0.503774	0.580939	0.5546	0.999155	yes
FBgn0035767	FBgn0035767	CG8596	3L:7328541-7338283	q1	q2	OK	14.9921	21.2569	0.503733	0.382139	0.70675	0.999155	yes
FBgn0038435	FBgn0038435	Gyc-89Da	3R:12298434-12301199	q1	q2	OK	0.319686	0.453225	0.503571	0.725033	0.4549	0.999155	yes
FBgn0037521	FBgn0037521	CG2993	3R:3630386-3635736	q1	q2	OK	1.77981	2.52283	0.503321	1.04669	0.2887	0.999155	yes
FBgn0036668	FBgn0036668	CG9715	3L:16838485-16845450	q1	q2	OK	8.84868	12.5411	0.503124	1.16824	0.2521	0.999155	yes
FBgn0011672	FBgn0011672	Mvl	3R:16877104-16886517	q1	q2	OK	57.8071	81.9192	0.502954	1.02953	0.2953	0.999155	yes
FBgn0029824	FBgn0029824	CG3726	X:5811209-5835703	q1	q2	OK	2.1809	3.08977	0.502574	1.14749	0.29195	0.999155	yes
FBgn0030735	FBgn0030735	CG3632	X:16187885-16197341	q1	q2	OK	16.1527	22.8751	0.502002	0.613351	0.5382	0.999155	yes
FBgn0029831	FBgn0029831	CG5966	X:5882844-5886677	q1	q2	OK	11.159	15.8011	0.501812	1.25719	0.2484	0.999155	yes
FBgn0036085	FBgn0036085	CG6527	3L:10474511-10587112	q1	q2	OK	3.70724	5.24876	0.50163	0.12491	0.8981	0.999155	yes
FBgn0036449	FBgn0036449	bmm	3L:14769595-14779512	q1	q2	OK	26.0091	36.7973	0.500585	1.12306	0.25345	0.999155	yes
FBgn0020645	FBgn0020645	Lcp65Aa	3L:6144403-6144903	q1	q2	OK	36.269	51.3118	0.500555	2.0148	0.2652	0.999155	yes
FBgn0029092	FBgn0029092	ced-6	2R:5322173-5332439	q1	q2	OK	57.9819	82.0259	0.500476	1.03171	0.29335	0.999155	yes
FBgn0038716	FBgn0038716	CG7342	3R:15429096-15432197	q1	q2	OK	18.6877	26.4362	0.500429	1.14856	0.2405	0.999155	yes
FBgn0262610	FBgn0262610	CG43136	X:5747835-5748462	q1	q2	OK	0.547286	0.774197	0.500406	0.884198	0.581	0.999155	yes
FBgn0031613	FBgn0031613	HP6	2L:4477461-4595054	q1	q2	OK	1.8535	2.62193	0.500375	0.064416	0.2854	0.999155	yes
FBgn0031216	FBgn0031216	CG11376	2L:94738-102086	q1	q2	OK	5.50741	7.79026	0.500298	1.18203	0.24995	0.999155	yes
FBgn0000261	FBgn0000261	Cat	3L:18815703-18821288	q1	q2	OK	660.569	934.28	0.500147	0.853333	0.4429	0.999155	yes
FBgn0038323	FBgn0038323	CG6196	3R:11173769-11176741	q1	q2	OK	4.03121	5.70108	0.500021	0.564859	0.56835	0.999155	yes
FBgn0264710	FBgn0264710	CR43979	3L:21665238-21672855	q1	q2	OK	10.8824	15.3862	0.499637	0.562401	0.57615	0.999155	yes
FBgn0052218	FBgn0052218	CR32218	3L:19875150-19903315	q1	q2	OK	6.22021	8.79447	0.499633	0.130217	0.8933	0.999155	yes
FBgn0262808	FBgn0262808	CG43179	3R:10077211-10085708	q1	q2	OK	1.81782	2.57011	0.499618	0.28891	0.78265	0.999155	yes
FBgn0036786	FBgn0036786	skl	3L:18431660-18433042	q1	q2	OK	0.500828	0.70787	0.499169	0.85113	0.47605	0.999155	yes
FBgn0039890	FBgn0039890	CG2316	4:204850-214490	q1	q2	OK	43.8609	61.9918	0.499141	1.05225	0.2868	0.999155	yes
FBgn0039519	FBgn0039519	Cyp6a18	3R:23304398-23306190	q1	q2	OK	19.9778	28.2359	0.499133	1.31191	0.252	0.999155	yes
FBgn0019662	FBgn0019662	qm	3L:7341412-7349813	q1	q2	OK	8.85288	12.5079	0.498621	0.808765	0.45335	0.999155	yes
FBgn0041182	FBgn0041182	TepII	2L:7693029-7701585	q1	q2	OK	86.1479	121.709	0.498548	0.911857	0.34695	0.999155	yes
FBgn0243516	FBgn0243516	Vrp1	2R:17994242-18012071	q1	q2	OK	19.0439	26.9047	0.498533	1.12637	0.2825	0.999155	yes
FBgn0015372	FBgn0015372	chrw	2R:19407361-19411096	q1	q2	OK	13.7382	19.405	0.498234	1.32365	0.25675	0.999155	yes
FBgn0001189	FBgn0001189	hfw	X:1563602-1586580	q1	q2	OK	22.191	31.3426	0.49815	1.0284	0.3442	0.999155	yes
FBgn0033926	FBgn0033926	Arc1	2R:10245431-10247799	q1	q2	OK	471.38	665.537	0.49763	0.852243	0.43425	0.999155	yes
FBgn0036428	FBgn0036428	CG9238	3L:14534036-14544075	q1	q2	OK	37.6829	53.1983	0.49747	1.05605	0.28015	0.999155	yes
FBgn0029848	FBgn0029848	Btd	X:6111512-6113360	q1	q2	OK	30.3069	42.7777	0.497212	1.30372	0.25565	0.999155	yes
FBgn0024277	FBgn0024277	trio	3L:995981-1036298	q1	q2	OK	16.5105	23.301	0.497013	0.870563	0.3964	0.999155	yes
FBgn0044020	FBgn0044020	Roc2	2R:7540260-7566857	q1	q2	OK	8.36931	11.8104	0.496877	0.25846	0.882	0.999155	yes
FBgn0003023	FBgn0003023	otu	X:8379040-8411062	q1	q2	OK	0.179569	0.253347	0.496575	0.0907362	0.7979	0.999155	yes
FBgn0264305	FBgn0264305	CG43783	3L:8925334-8947563	q1	q2	OK	8.14165	11.4865	0.496543	0.576654	0.58745	0.999155	yes
FBgn0033133	FBgn0033133	Tsp42Ek	2R:2927643-2932215	q1	q2	OK	94.483	133.261	0.49613	1.03998	0.2925	0.999155	yes
FBgn0037554	FBgn0037554	DNApol-iota	3R:4059228-4062528	q1	q2	OK	4.05771	5.72261	0.49601	1.10907	0.25725	0.999155	yes
FBgn0086347	FBgn0086347	Myo31DF	2L:10491681-10506778	q1	q2	OK	33.1921	46.8099	0.495973	1.02394	0.29695	0.999155	yes
FBgn0027655	FBgn0027655	htt	3R:24521963-24560073	q1	q2	OK	7.13491	10.0607	0.495757	1.09712	0.2752	0.999155	yes
FBgn0051118	FBgn0051118	RabX4	3R:20652386-20653691	q1	q2	OK	3.93932	5.55329	0.495398	1.235	0.3453	0.999155	yes
FBgn0031865	FBgn0031865	Nha1	2L:6860902-6870387	q1	q2	OK	15.3565	21.6467	0.495293	1.13145	0.2553	0.999155	yes
FBgn0032339	FBgn0032339	CG4705	2L:11091441-11095001	q1	q2	OK	10.3555	14.5924	0.494825	1.21871	0.25405	0.999155	yes
FBgn0031258	FBgn0031258	CG4297	2L:458875-476170	q1	q2	OK	4.24686	5.98266	0.494391	0.866007	0.38935	0.999155	yes
FBgn0039354	FBgn0039354	Lgr3	3R:21491530-21504404	q1	q2	OK	0.308706	0.434864	0.494331	0.574085	0.59285	0.999155	yes
FBgn0035106	FBgn0035106	rno	3L:187206-199762	q1	q2	OK	5.50062	7.74784	0.494199	1.09538	0.2628	0.999155	yes
FBgn0003482	FBgn0003482	spn-D	3R:22991439-22992844	q1	q2	OK	0.225146	0.317116	0.494147	0.679724	0.5957	0.999155	yes
FBgn0039945	FBgn0039945	CG17159	XHet:63489-80249	q1	q2	OK	0.259643	0.36564	0.493895	0.119122	0.8641	0.999155	yes
FBgn0036417	FBgn0036417	CG7906	3L:14229734-14231372	q1	q2	OK	3.13872	4.41991	0.493842	0.953936	0.3337	0.999155	yes
FBgn0032374	FBgn0032374	CG14931	2L:11788460-11789475	q1	q2	OK	0.27139	0.382039	0.493351	0.709197	0.5957	0.999155	yes
FBgn0025693	FBgn0025693	CG11163	2R:1662278-1670360	q1	q2	OK	12.0653	16.9834	0.493256	1.11881	0.25865	0.999155	yes
FBgn0004369	FBgn0004369	Ptp99A	3R:25202986-25312426	q1	q2	OK	9.79197	13.783	0.493217	1.07902	0.2732	0.999155	yes
FBgn0032522	FBgn0032522	CG16848	2L:13412518-13413716	q1	q2	OK	1.95117	2.74507	0.492503	1.07855	0.3802	0.999155	yes
FBgn0024238	FBgn0024238	Fim	X:17179735-17196011	q1	q2	OK	52.9363	74.475	0.492501	0.995941	0.31015	0.999155	yes
FBgn0052113	FBgn0052113	CG32113	3L:12748148-12766673	q1	q2	OK	1.83485	2.58101	0.492276	0.716898	0.47915	0.999155	yes
FBgn0085391	FBgn0085391	CG34362	3R:23852333-23911484	q1	q2	OK	2.13395	3.00133	0.492077	1.00644	0.31475	0.999155	yes
FBgn0043069	FBgn0043069	MESK4	3R:12814551-12816041	q1	q2	OK	1.02782	1.44507	0.491558	0.966534	0.4154	0.999155	yes
FBgn0019886	FBgn0019886	Letm1	2R:20397030-20402843	q1	q2	OK	22.4278	31.5292	0.491404	1.08077	0.27165	0.999155	yes
FBgn0031432	FBgn0031432	Cyp309a1	2L:2562884-2564848	q1	q2	OK	22.2099	31.2228	0.4914	1.30749	0.2576	0.999155	yes
FBgn0032180	FBgn0032180	CG31714	2L:10064321-10087884	q1	q2	OK	0.314592	0.442214	0.491266	0.881229	0.40135	0.999155	yes
FBgn0261502	FBgn0261502	CG42650	3R:3217203-3217979	q1	q2	OK	0.401824	0.564776	0.491117	0.791655	0.5957	0.999155	yes
FBgn0259711	FBgn0259711	CG42365	2R:17554251-17557560	q1	q2	OK	3.62654	5.0971	0.491085	0.346984	0.80515	0.999155	yes
FBgn0024836	FBgn0024836	stan	2R:6560849-6608643	q1	q2	OK	3.00089	4.2177	0.491063	1.10748	0.2594	0.999155	yes
FBgn0034774	FBgn0034774	CG13526	2R:18628503-18685794	q1	q2	OK	0.416711	0.585615	0.490907	0.253189	0.85695	0.999155	yes
FBgn0034638	FBgn0034638	CG10433	2R:17493180-17494458	q1	q2	OK	44.211	62.1166	0.490572	1.10899	0.26105	0.999155	yes
FBgn0260635	FBgn0260635	th	3L:16031509-16044134	q1	q2	OK	86.8016	121.946	0.490455	1.14235	0.30655	0.999155	yes
FBgn0024806	FBgn0024806	DIP2	3L:247490-257954	q1	q2	OK	11.3941	16.0033	0.490076	0.951953	0.3276	0.999155	yes
FBgn0000246	FBgn0000246	c(3)G	3R:11614242-11618335	q1	q2	OK	0.808029	1.13465	0.489774	0.737321	0.45025	0.999155	yes
FBgn0035137	FBgn0035137	CG1233	3L:361471-366437	q1	q2	OK	9.11861	12.803	0.489593	1.16537	0.2619	0.999155	yes
FBgn0039920	FBgn0039920	CG11360	4:691767-711276	q1	q2	OK	6.80834	9.558	0.489407	1.06554	0.2761	0.999155	yes
FBgn0033113	FBgn0033113	Spn42Dc	2R:2768500-2772378	q1	q2	OK	21.0297	29.5142	0.488977	1.18544	0.3015	0.999155	yes
FBgn0085370	FBgn0085370	Pde11	2L:18532727-18571648	q1	q2	OK	9.83752	13.805	0.488823	1.09062	0.26185	0.999155	yes
FBgn0034180	FBgn0034180	Ehbp1	2R:12895410-12903391	q1	q2	OK	14.7667	20.721	0.488751	1.09408	0.2648	0.999155	yes
FBgn0029909	FBgn0029909	CG12796	X:6718670-6731573	q1	q2	OK	0.321994	0.451582	0.487952	0.0749016	0.6438	0.999155	yes
FBgn0051690	FBgn0051690	CG31690	2L:2674824-2719431	q1	q2	OK	0.673661	0.944736	0.487887	0.938885	0.37115	0.999155	yes
FBgn0039189	FBgn0039189	CG18528	3R:20183816-20185848	q1	q2	OK	11.0836	15.5436	0.487885	1.28119	0.26675	0.999155	yes
FBgn0043471	FBgn0043471	kappaTry	2R:7225299-7226238	q1	q2	OK	39.4492	55.3215	0.487844	1.46503	0.26345	0.999155	yes
FBgn0039637	FBgn0039637	CG11880	3R:24949103-24953972	q1	q2	OK	24.5026	34.3593	0.487765	1.06699	0.27745	0.999155	yes
FBgn0263604	FBgn0263604	l(3)72Dh	3L:16124093-16124732	q1	q2	OK	3.41648	4.79032	0.487608	1.31279	0.414	0.999155	yes
FBgn0039972	FBgn0039972	CG17018	2L:22311930-22368796	q1	q2	OK	0.768181	1.07664	0.487022	0.950128	0.33275	0.999155	yes
FBgn0260793	FBgn0260793	2mit	3R:8914372-8989598	q1	q2	OK	0.888047	1.24459	0.486966	0.706371	0.47535	0.999155	yes
FBgn0038830	FBgn0038830	CG17272	3R:16647900-16649951	q1	q2	OK	20.7836	29.1235	0.486736	0.221628	0.8417	0.999155	yes
FBgn0025616	FBgn0025616	CG13359	X:695701-702233	q1	q2	OK	1.16545	1.63271	0.486379	0.165881	0.89545	0.999155	yes
FBgn0250815	FBgn0250815	Jon65Aiv	3L:6032254-6033235	q1	q2	OK	8149.06	11414.1	0.486114	0.736218	0.5795	0.999155	yes
FBgn0259832	FBgn0259832	CG34229	2R:7729112-7731743	q1	q2	OK	2.87852	4.03177	0.486085	0.351987	0.86445	0.999155	yes
FBgn0028894	FBgn0028894	CG5869	2L:16300252-16302952	q1	q2	OK	18.0449	25.2732	0.486019	1.02584	0.2979	0.999155	yes
FBgn0051523	FBgn0051523	CG31523	3R:291138-304828	q1	q2	OK	39.9408	55.9366	0.48593	1.0383	0.2926	0.999155	yes
FBgn0086668	FBgn0086668	snoRNA:Psi28S-3436a	X:6635569-6638290	q1	q2	OK	9.4142	13.1835	0.485826	0.288054	0.0242	0.671645	yes
FBgn0261804	FBgn0261804	CG42750	2L:18160420-18275770	q1	q2	OK	0.355557	0.497879	0.485712	0.435217	0.66825	0.999155	yes
FBgn0261802	FBgn0261802	CG42748	2L:22131220-22169143	q1	q2	OK	17.7243	24.8151	0.485493	0.822503	0.4198	0.999155	yes
FBgn0039371	FBgn0039371	CG4960	3R:21612255-21613020	q1	q2	OK	0.592543	0.829506	0.485333	0.854212	0.5623	0.999155	yes
FBgn0029504	FBgn0029504	CHES-1-like	X:7576370-7603418	q1	q2	OK	7.52047	10.5266	0.485143	1.13017	0.2633	0.999155	yes
FBgn0053260	FBgn0053260	CG33260	3L:14741028-14754944	q1	q2	OK	1.7184	2.40517	0.485074	0.112253	0.8736	0.999155	yes
FBgn0040285	FBgn0040285	Scamp	X:15340211-15343916	q1	q2	OK	49.778	69.6454	0.484519	1.02432	0.30355	0.999155	yes
FBgn0086251	FBgn0086251	del	2L:21143228-21148546	q1	q2	OK	1.15038	1.60918	0.484211	0.432304	0.6617	0.999155	yes
FBgn0004657	FBgn0004657	mys	X:7955679-7964270	q1	q2	OK	54.636	76.4087	0.483884	1.00972	0.33575	0.999155	yes
FBgn0052699	FBgn0052699	CG32699	X:9465569-9474008	q1	q2	OK	17.3866	24.3094	0.483539	1.15019	0.27275	0.999155	yes
FBgn0045474	FBgn0045474	Gr77a	3L:20723690-20737608	q1	q2	OK	0.631342	0.882596	0.483332	0.12376	0.8846	0.999155	yes
FBgn0031214	FBgn0031214	CG11374	2L:76347-77783	q1	q2	OK	0.641206	0.89636	0.483291	0.868212	0.47295	0.999155	yes
FBgn0051230	FBgn0051230	CG31230	3R:14495113-14503278	q1	q2	OK	0.92908	1.29873	0.483226	0.115151	0.43415	0.999155	yes
FBgn0039026	FBgn0039026	CG7029	3R:18576613-18619752	q1	q2	OK	26.3275	36.7928	0.48285	0.733258	0.4637	0.999155	yes
FBgn0262036	FBgn0262036	CG42847	2L:9427911-9428740	q1	q2	OK	6.94468	9.70271	0.482479	1.35982	0.3315	0.999155	yes
FBgn0261845	FBgn0261845	pre-mod(mdg4)-U	3R:17177330-17203121	q1	q2	OK	4.83104	6.74841	0.482214	0.0345917	0.2907	0.999155	yes
FBgn0051974	FBgn0051974	CG31974	2L:114725-157666	q1	q2	OK	10.6269	14.8436	0.482116	0.146294	0.9056	0.999155	yes
FBgn0259145	FBgn0259145	CG42260	2R:18628503-18685794	q1	q2	OK	0.562787	0.785572	0.481155	0.76979	0.456	0.999155	yes
FBgn0050005	FBgn0050005	CG30005	2R:5494796-5497792	q1	q2	OK	4.89242	6.82821	0.48096	0.375616	0.7848	0.999155	yes
FBgn0015568	FBgn0015568	alpha-Est1	3R:3371454-3374844	q1	q2	OK	47.3786	66.1193	0.480836	1.15186	0.29965	0.999155	yes
FBgn0259994	FBgn0259994	CG42492	X:5519708-5542520	q1	q2	OK	6.20455	8.65852	0.480794	1.03325	0.29645	0.999155	yes
FBgn0031702	FBgn0031702	fusl	2L:5330469-5338073	q1	q2	OK	33.3667	46.5626	0.480762	1.05175	0.2789	0.999155	yes
FBgn0243512	FBgn0243512	puc	3R:3931056-3948023	q1	q2	OK	15.2646	21.2989	0.480588	1.1775	0.2735	0.999155	yes
FBgn0085397	FBgn0085397	Fili	2R:17759536-17833769	q1	q2	OK	2.38474	3.32603	0.479972	1.06593	0.2967	0.999155	yes
FBgn0035850	FBgn0035850	Atg18	3L:8180094-8184065	q1	q2	OK	37.4919	52.2837	0.479784	1.0659	0.28015	0.999155	yes
FBgn0037186	FBgn0037186	CG11241	3L:22721210-22731520	q1	q2	OK	36.5242	50.9157	0.479255	0.959543	0.3306	0.999155	yes
FBgn0051955	FBgn0051955	CG31955	2L:3712153-3712866	q1	q2	OK	1.69741	2.36562	0.478879	0.660287	0.49975	0.999155	yes
FBgn0005561	FBgn0005561	sv	4:1109443-1133943	q1	q2	OK	0.254121	0.354051	0.478441	0.712063	0.4564	0.999155	yes
FBgn0034687	FBgn0034687	CG11475	2R:17948457-17960948	q1	q2	OK	1.53917	2.14431	0.478366	0.212908	0.87405	0.999155	yes
FBgn0035617	FBgn0035617	l(3)psg2	3L:5576768-5585369	q1	q2	OK	3.75458	5.23068	0.478348	1.12188	0.27145	0.999155	yes
FBgn0036372	FBgn0036372	CG10083	3L:13476632-13479380	q1	q2	OK	19.1487	26.6633	0.477611	1.18912	0.27775	0.999155	yes
FBgn0034120	FBgn0034120	CG15710	2R:12235118-12236032	q1	q2	OK	0.406212	0.565615	0.477586	0.760853	0.57395	0.999155	yes
FBgn0259213	FBgn0259213	CG42313	2L:14907569-14972300	q1	q2	OK	0.424039	0.590351	0.477377	0.51581	0.62945	0.999155	yes
FBgn0259246	FBgn0259246	brp	2R:5391292-5428822	q1	q2	OK	2.94207	4.09594	0.477367	0.99513	0.30515	0.999155	yes
FBgn0262944	FBgn0262944	CR43263	2L:1216853-1217785	q1	q2	OK	0.461166	0.641862	0.476978	0.785134	0.57395	0.999155	yes
FBgn0262976	FBgn0262976	lawc	X:8302040-8327044	q1	q2	OK	5.1348	7.14629	0.476886	0.26249	0.82445	0.999155	yes
FBgn0053963	FBgn0053963	CR33963	X:12553394-12576587	q1	q2	OK	1.33391	1.85609	0.4766	0.10184	0.8584	0.999155	yes
FBgn0032713	FBgn0032713	CG17323	2L:18823573-18826553	q1	q2	OK	9.93013	13.8139	0.476232	1.08506	0.27345	0.999155	yes
FBgn0030200	FBgn0030200	RabX2	X:10304419-10348928	q1	q2	OK	0.549016	0.76362	0.476007	0.340298	0.7391	0.999155	yes
FBgn0031752	FBgn0031752	CG9044	2L:5949449-5955235	q1	q2	OK	11.3821	15.8283	0.475743	1.06976	0.26565	0.999155	yes
FBgn0039075	FBgn0039075	CG4393	3R:19202932-19210499	q1	q2	OK	1.4945	2.07825	0.475709	1.06987	0.31285	0.999155	yes
FBgn0040271	FBgn0040271	Sulf1	3R:12136263-12164260	q1	q2	OK	4.4407	6.17488	0.475626	0.563176	0.5712	0.999155	yes
FBgn0259708	FBgn0259708	CG42362	2R:17551937-17554084	q1	q2	OK	2.58666	3.59659	0.475542	0.982093	0.35425	0.999155	yes
FBgn0023215	FBgn0023215	Mnt	X:3565833-3597318	q1	q2	OK	22.1191	30.7548	0.475522	0.989509	0.3162	0.999155	yes
FBgn0263380	FBgn0263380	CR43432	3L:14969725-14970731	q1	q2	OK	1.60186	2.2266	0.475087	0.711437	0.4709	0.999155	yes
FBgn0030808	FBgn0030808	RhoGAP15B	X:16837751-16850028	q1	q2	OK	8.60284	11.955	0.474731	1.10965	0.2755	0.999155	yes
FBgn0038303	FBgn0038303	SIDL	3R:11039695-11044596	q1	q2	OK	8.981	12.4792	0.474575	1.04096	0.2912	0.999155	yes
FBgn0029539	FBgn0029539	CG11663	X:702249-822008	q1	q2	OK	1.84074	2.55712	0.474231	0.188885	0.88395	0.999155	yes
FBgn0067317	FBgn0067317	Cby	3R:17690921-17695236	q1	q2	OK	0.358972	0.498664	0.474199	0.184344	0.8009	0.999155	yes
FBgn0259110	FBgn0259110	mmd	X:15840968-15867192	q1	q2	OK	2.30905	3.20569	0.473332	1.05492	0.28915	0.999155	yes
FBgn0039135	FBgn0039135	CG13603	3R:19810934-19812291	q1	q2	OK	21.4481	29.7711	0.473059	1.37582	0.28005	0.999155	yes
FBgn0033518	FBgn0033518	Prx2540-2	2R:6306222-6307266	q1	q2	OK	60.3298	83.7328	0.472922	1.45643	0.28155	0.999155	yes
FBgn0025627	FBgn0025627	CG4194	X:1960467-1969933	q1	q2	OK	0.597331	0.829043	0.472918	0.0885581	0.6669	0.999155	yes
FBgn0032373	FBgn0032373	Vha100-5	2L:11738951-11744161	q1	q2	OK	80.2215	111.337	0.472872	1.03156	0.3449	0.999155	yes
FBgn0261617	FBgn0261617	nej	X:9559474-9581099	q1	q2	OK	15.4718	21.4726	0.472858	0.913868	0.35415	0.999155	yes
FBgn0050392	FBgn0050392	CG30392	2R:17178418-17179683	q1	q2	OK	18.4311	25.5796	0.472852	1.3418	0.28675	0.999155	yes
FBgn0034966	FBgn0034966	CG13563	2R:19936727-19945128	q1	q2	OK	0.199335	0.276646	0.472845	0.286103	0.788	0.999155	yes
FBgn0052115	FBgn0052115	CG32115	3L:12905126-12906746	q1	q2	OK	5.92645	8.22487	0.472825	1.20288	0.30055	0.999155	yes
FBgn0035968	FBgn0035968	Slc45-1	3L:9196164-9201953	q1	q2	OK	37.0135	51.3584	0.472546	1.00692	0.30365	0.999155	yes
FBgn0037648	FBgn0037648	CG11975	3R:4818978-4820561	q1	q2	OK	25.6352	35.5683	0.472468	1.29258	0.27925	0.999155	yes
FBgn0000566	FBgn0000566	Eip55E	2R:14515398-14516784	q1	q2	OK	268.293	372.183	0.472207	1.05503	0.3745	0.999155	yes
FBgn0001941	FBgn0001941	ifc	2L:5986347-5988854	q1	q2	OK	57.7263	80.0266	0.471253	1.01172	0.30735	0.999155	yes
FBgn0263593	FBgn0263593	Lpin	2R:4024500-4044128	q1	q2	OK	47.1875	65.4037	0.470968	0.921117	0.37855	0.999155	yes
FBgn0039411	FBgn0039411	dys	3R:21902313-21924433	q1	q2	OK	0.475249	0.65871	0.470958	0.836465	0.39155	0.999155	yes
FBgn0029002	FBgn0029002	miple2	3L:271199-275018	q1	q2	OK	18.6798	25.89	0.470914	1.04275	0.28655	0.999155	yes
FBgn0036194	FBgn0036194	CG11652	3L:11686978-11690063	q1	q2	OK	16.464	22.8175	0.47082	1.08018	0.2719	0.999155	yes
FBgn0039321	FBgn0039321	CG10550	3R:21132128-21134109	q1	q2	OK	28.6483	39.6986	0.470641	1.08442	0.2789	0.999155	yes
FBgn0038165	FBgn0038165	Task6	3R:9494312-9497823	q1	q2	OK	2.75223	3.81374	0.470604	1.08836	0.37105	0.999155	yes
FBgn0025836	FBgn0025836	RhoGAP1A	X:23839-36727	q1	q2	OK	19.0071	26.3379	0.470603	1.00052	0.30275	0.999155	yes
FBgn0053993	FBgn0053993	CG33993	3L:5926135-5943758	q1	q2	OK	1.17468	1.6275	0.470383	0.84383	0.3932	0.999155	yes
FBgn0032843	FBgn0032843	CG10730	2L:20066369-20075467	q1	q2	OK	1.40967	1.95294	0.47029	0.202401	0.87285	0.999155	yes
FBgn0010044	FBgn0010044	GstD8	3R:8205744-8206537	q1	q2	OK	2.25316	3.12054	0.469848	1.09694	0.43055	0.999155	yes
FBgn0261461	FBgn0261461	RhoGAP18B	X:19030258-19059362	q1	q2	OK	20.0504	27.7667	0.469723	0.894696	0.3604	0.999155	yes
FBgn0028895	FBgn0028895	CG17328	2L:16300252-16302952	q1	q2	OK	1.89749	2.62763	0.469671	0.472712	0.6941	0.999155	yes
FBgn0003396	FBgn0003396	shn	2R:7026808-7104899	q1	q2	OK	9.87582	13.6738	0.469447	0.849692	0.38435	0.999155	yes
FBgn0011202	FBgn0011202	dia	2L:20758146-20767536	q1	q2	OK	19.1831	26.559	0.469366	1.02248	0.29405	0.999155	yes
FBgn0261041	FBgn0261041	stj	2R:9692978-9707076	q1	q2	OK	1.62742	2.2531	0.469329	1.04081	0.28785	0.999155	yes
FBgn0262636	FBgn0262636	Lin29	4:396265-416428	q1	q2	OK	1.98054	2.74183	0.469245	1.03047	0.29535	0.999155	yes
FBgn0034172	FBgn0034172	CG6665	2R:12845006-12846436	q1	q2	OK	10.3326	14.3025	0.469061	1.04999	0.285	0.999155	yes
FBgn0037665	FBgn0037665	St2	3R:5077564-5078845	q1	q2	OK	0.94229	1.3039	0.468585	0.904078	0.4716	0.999155	yes
FBgn0034999	FBgn0034999	CG3394	2R:20181620-20185646	q1	q2	OK	71.9595	99.5664	0.468473	0.96947	0.3267	0.999155	yes
FBgn0039617	FBgn0039617	CG14521	3R:24748765-24796076	q1	q2	OK	0.452179	0.625288	0.467628	0.776916	0.43015	0.999155	yes
FBgn0034742	FBgn0034742	CG4294	2R:18487909-18493140	q1	q2	OK	6.05829	8.37717	0.467551	1.07492	0.26815	0.999155	yes
FBgn0036896	FBgn0036896	wnd	3L:19617505-19628883	q1	q2	OK	9.86893	13.6459	0.467507	1.05742	0.2798	0.999155	yes
FBgn0025865	FBgn0025865	Cortactin	3R:16887401-16890193	q1	q2	OK	28.6769	39.6503	0.46744	1.04376	0.28155	0.999155	yes
FBgn0039464	FBgn0039464	CG6330	3R:22775413-22784209	q1	q2	OK	58.1973	80.4442	0.467037	1.00619	0.2939	0.999155	yes
FBgn0028717	FBgn0028717	Lnk	3R:21714264-21718999	q1	q2	OK	10.9366	15.1153	0.466838	1.06779	0.2735	0.999155	yes
FBgn0035248	FBgn0035248	CG13919	3L:1645466-1647464	q1	q2	OK	4.03393	5.57512	0.466815	0.780513	0.66365	0.999155	yes
FBgn0024320	FBgn0024320	Npc1a	2L:10213891-10220957	q1	q2	OK	28.4464	39.3083	0.466588	0.986743	0.31375	0.999155	yes
FBgn0051496	FBgn0051496	CG31496	3R:3170790-3172076	q1	q2	OK	52.2911	72.2486	0.466403	1.35115	0.28475	0.999155	yes
FBgn0022740	FBgn0022740	HLH54F	2R:13644921-13648022	q1	q2	OK	0.285188	0.394012	0.466326	0.6797	0.60405	0.999155	yes
FBgn0052423	FBgn0052423	shep	3L:5148920-5271044	q1	q2	OK	53.6196	74.0556	0.465847	0.852126	0.4072	0.999155	yes
FBgn0030775	FBgn0030775	CG9673	X:16590164-16605178	q1	q2	OK	180.144	248.781	0.465721	0.427948	0.7508	0.999155	yes
FBgn0035204	FBgn0035204	CG2277	3L:1304849-1313377	q1	q2	OK	25.9698	35.8594	0.465519	0.572192	0.6067	0.999155	yes
FBgn0035028	FBgn0035028	Start1	2R:20462078-20465657	q1	q2	OK	19.2855	26.6297	0.465518	1.15828	0.2954	0.999155	yes
FBgn0036677	FBgn0036677	CG13023	3L:16917437-16920534	q1	q2	OK	0.369716	0.510362	0.465105	0.757483	0.5103	0.999155	yes
FBgn0051778	FBgn0051778	CG31778	2L:3703658-3705462	q1	q2	OK	37.7611	52.122	0.464992	1.05343	0.2862	0.999155	yes
FBgn0026404	FBgn0026404	Nc	3L:9961578-9964102	q1	q2	OK	12.6887	17.5134	0.464919	1.19587	0.29155	0.999155	yes
FBgn0038653	FBgn0038653	CG18208	3R:14627083-14674946	q1	q2	OK	0.611558	0.843927	0.464629	0.949734	0.3384	0.999155	yes
FBgn0013307	FBgn0013307	Odc1	2R:3892307-3894177	q1	q2	OK	11.182	15.4273	0.464308	1.2624	0.30345	0.999155	yes
FBgn0053095	FBgn0053095	CG33095	3R:20923363-20927868	q1	q2	OK	16.8877	23.2962	0.464123	0.773015	0.43995	0.999155	yes
FBgn0263039	FBgn0263039	CR43334	3L:628434-643900	q1	q2	OK	0.724791	0.999696	0.463925	1.02108	0.2963	0.999155	yes
FBgn0052677	FBgn0052677	X11Lbeta	X:10521769-10604900	q1	q2	OK	1.7441	2.40531	0.463737	1.0188	0.3133	0.999155	yes
FBgn0052299	FBgn0052299	CG32299	3L:2377718-2466353	q1	q2	OK	0.443359	0.611229	0.463236	0.0409565	0.18375	0.999155	yes
FBgn0086902	FBgn0086902	kis	2L:210734-250823	q1	q2	OK	23.1527	31.9124	0.462938	0.802167	0.42	0.999155	yes
FBgn0035959	FBgn0035959	CG4911	3L:9062748-9065831	q1	q2	OK	15.839	21.8279	0.462694	1.05713	0.2866	0.999155	yes
FBgn0030937	FBgn0030937	CG15042	X:18420894-18422299	q1	q2	OK	0.287862	0.396621	0.462385	0.69357	0.56175	0.999155	yes
FBgn0000591	FBgn0000591	E(spl)	3R:21865976-21866640	q1	q2	OK	4.05506	5.58569	0.46201	1.23632	0.4172	0.999155	yes
FBgn0052252	FBgn0052252	CR32252	3L:4193992-4224003	q1	q2	OK	3.33598	4.59469	0.461856	0.206014	0.8533	0.999155	yes
FBgn0259979	FBgn0259979	CG17337	2R:1585358-1587717	q1	q2	OK	92.8151	127.826	0.46175	0.955159	0.33465	0.999155	yes
FBgn0010877	FBgn0010877	l(3)05822	3R:14114578-14124606	q1	q2	OK	14.3125	19.7084	0.461535	1.04555	0.28565	0.999155	yes
FBgn0058378	FBgn0058378	CG40378	U:72263-219522	q1	q2	OK	0.389192	0.535892	0.461461	0.731136	0.56175	0.999155	yes
FBgn0015772	FBgn0015772	Nak	2L:18957899-18968721	q1	q2	OK	14.762	20.3225	0.461189	1.00018	0.3074	0.999155	yes
FBgn0261934	FBgn0261934	dikar	3L:6721899-6736264	q1	q2	OK	7.5749	10.4259	0.460867	0.880707	0.3632	0.999155	yes
FBgn0031725	FBgn0031725	CG14010	2L:5602957-5617747	q1	q2	OK	0.3947	0.543094	0.460444	0.637025	0.5208	0.999155	yes
FBgn0005632	FBgn0005632	faf	3R:27602732-27619667	q1	q2	OK	23.0492	31.6978	0.459667	0.839047	0.4002	0.999155	yes
FBgn0051658	FBgn0051658	Nnf1b	2L:810576-811531	q1	q2	OK	0.609238	0.837716	0.459456	0.812098	0.56175	0.999155	yes
FBgn0028430	FBgn0028430	He	2L:13970528-13972947	q1	q2	OK	7.36677	10.1225	0.458466	0.435521	0.6688	0.999155	yes
FBgn0011592	FBgn0011592	fra	2R:8416560-8451691	q1	q2	OK	7.58795	10.4251	0.458274	1.05163	0.29935	0.999155	yes
FBgn0026401	FBgn0026401	Nipped-B	2R:579176-616515	q1	q2	OK	9.37454	12.8791	0.45821	1.00457	0.3067	0.999155	yes
FBgn0029727	FBgn0029727	CG6978	X:4678230-4679670	q1	q2	OK	0.444013	0.609913	0.458001	0.759325	0.5228	0.999155	yes
FBgn0262145	FBgn0262145	CR42871	3L:14022678-14029851	q1	q2	OK	0.32332	0.444062	0.457798	0.0928263	0.76735	0.999155	yes
FBgn0085460	FBgn0085460	CG34431	2R:3829544-3843377	q1	q2	OK	0.332923	0.457236	0.457751	0.1584	0.89135	0.999155	yes
FBgn0029959	FBgn0029959	Rab39	X:7628955-7630789	q1	q2	OK	11.8284	16.2449	0.45773	1.01961	0.30015	0.999155	yes
FBgn0262812	FBgn0262812	CG43183	2R:4479756-4480474	q1	q2	OK	1.77782	2.44159	0.457714	1.09954	0.5172	0.999155	yes
FBgn0019643	FBgn0019643	Dat	2R:20027107-20046835	q1	q2	OK	32.5016	44.5882	0.456154	1.18663	0.32035	0.999155	yes
FBgn0030361	FBgn0030361	CG1492	X:11901210-11906242	q1	q2	OK	1.26778	1.73923	0.45615	0.544468	0.5836	0.999155	yes
FBgn0050172	FBgn0050172	CG30172	2R:19918168-19918725	q1	q2	OK	1.15272	1.58128	0.456056	1.08276	0.61395	0.999155	yes
FBgn0023510	FBgn0023510	Rbcn-3B	X:1796044-1816917	q1	q2	OK	13.1053	17.9691	0.455366	0.614196	0.55245	0.999155	yes
FBgn0029834	FBgn0029834	CG5937	X:5934037-5944414	q1	q2	OK	0.758566	1.03995	0.455163	0.965775	0.3306	0.999155	yes
FBgn0034776	FBgn0034776	CG13527	2R:18628503-18685794	q1	q2	OK	0.968055	1.32649	0.45445	0.407149	0.75835	0.999155	yes
FBgn0261445	FBgn0261445	sgl	3L:6951445-6957858	q1	q2	OK	23.2682	31.8815	0.454359	0.943698	0.32465	0.999155	yes
FBgn0243514	FBgn0243514	eater	3R:22921588-22925401	q1	q2	OK	4.44111	6.08374	0.45404	1.10266	0.3063	0.999155	yes
FBgn0032116	FBgn0032116	CG3759	2L:9416592-9426342	q1	q2	OK	5.06529	6.93585	0.453429	1.02878	0.29695	0.999155	yes
FBgn0035104	FBgn0035104	CG13875	3L:179922-184422	q1	q2	OK	0.409791	0.561035	0.453201	0.193587	0.876	0.999155	yes
FBgn0030704	FBgn0030704	CG15916	X:15784621-15785580	q1	q2	OK	3.84002	5.25689	0.453094	1.12162	0.391	0.999155	yes
FBgn0085383	FBgn0085383	CG34354	3R:23972545-24064952	q1	q2	OK	1.06472	1.45757	0.453085	0.888716	0.366	0.999155	yes
FBgn0038547	FBgn0038547	CG17803	3R:13624598-13627015	q1	q2	OK	2.47195	3.38179	0.45214	1.03852	0.3498	0.999155	yes
FBgn0036857	FBgn0036857	CG9629	3L:19257503-19262013	q1	q2	OK	73.0407	99.8989	0.451768	0.891219	0.368	0.999155	yes
FBgn0250908	FBgn0250908	beat-VII	3R:22474370-22507688	q1	q2	OK	0.549144	0.751049	0.451722	0.604576	0.53615	0.999155	yes
FBgn0041183	FBgn0041183	TepI	2L:15888638-15893811	q1	q2	OK	4.14911	5.67147	0.450922	1.08349	0.3031	0.999155	yes
FBgn0037324	FBgn0037324	Orco	3R:1232901-1238128	q1	q2	OK	0.197018	0.269303	0.450903	0.546597	0.58185	0.999155	yes
FBgn0038890	FBgn0038890	CG7956	3R:17346662-17353419	q1	q2	OK	7.27124	9.93893	0.450889	1.02686	0.2999	0.999155	yes
FBgn0034364	FBgn0034364	CG5493	2R:14502586-14506832	q1	q2	OK	19.5824	26.763	0.450685	0.893481	0.35605	0.999155	yes
FBgn0002652	FBgn0002652	squ	2L:16680045-16700825	q1	q2	OK	1.78862	2.44428	0.450559	0.203378	0.88525	0.999155	yes
FBgn0033352	FBgn0033352	CG8232	2R:4815678-4820608	q1	q2	OK	30.2307	41.3033	0.450239	1.0004	0.3454	0.999155	yes
FBgn0030809	FBgn0030809	CG9086	X:16850977-16862682	q1	q2	OK	20.4165	27.89	0.450014	0.942335	0.3326	0.999155	yes
FBgn0263994	FBgn0263994	CG43737	X:15069473-15083964	q1	q2	OK	1.01863	1.39128	0.449775	0.97594	0.32295	0.999155	yes
FBgn0040777	FBgn0040777	CG14767	2R:4605521-4611342	q1	q2	OK	75.656	103.328	0.449698	1.00763	0.35385	0.999155	yes
FBgn0039000	FBgn0039000	CG6954	3R:18492482-18508401	q1	q2	OK	8.11591	11.0802	0.449164	1.01577	0.2969	0.999155	yes
FBgn0034083	FBgn0034083	lbk	2R:12037627-12057024	q1	q2	OK	12.577	17.1703	0.449128	0.950868	0.3448	0.999155	yes
FBgn0039959	FBgn0039959	CG17514	2RHet:2775856-2821208	q1	q2	OK	16.2458	22.1786	0.449102	0.629319	0.3719	0.999155	yes
FBgn0003159	FBgn0003159	ptr	X:2238979-2260323	q1	q2	OK	13.5502	18.4986	0.4491	1.00289	0.30665	0.999155	yes
FBgn0032363	FBgn0032363	CG6509	2L:11501750-11517057	q1	q2	OK	8.0726	11.0176	0.448706	0.984035	0.3049	0.999155	yes
FBgn0014469	FBgn0014469	Cyp4e2	2R:4332216-4334676	q1	q2	OK	68.7969	93.8746	0.448391	0.952021	0.3334	0.999155	yes
FBgn0025373	FBgn0025373	Fpps	2R:7189425-7195070	q1	q2	OK	32.3871	44.1662	0.447522	0.945373	0.33435	0.999155	yes
FBgn0026262	FBgn0026262	bip2	4:480507-487450	q1	q2	OK	12.0334	16.4089	0.447426	1.05673	0.3158	0.999155	yes
FBgn0015222	FBgn0015222	Fer1HCH	3R:26211294-26216306	q1	q2	OK	735.372	1002.69	0.447325	0.633076	0.6094	0.999155	yes
FBgn0034961	FBgn0034961	CG3163	2R:19916843-19918078	q1	q2	OK	10.2094	13.9181	0.447071	1.2214	0.3144	0.999155	yes
FBgn0259685	FBgn0259685	crb	3R:20120799-20140154	q1	q2	OK	9.55519	13.0252	0.446951	0.991554	0.30735	0.999155	yes
FBgn0034822	FBgn0034822	RpL37b	2R:18987579-18987982	q1	q2	OK	2.42699	3.30772	0.446669	1.32242	0.5609	0.999155	yes
FBgn0033756	FBgn0033756	CG17760	2R:8513312-8516124	q1	q2	OK	0.732075	0.997464	0.446273	0.824509	0.48085	0.999155	yes
FBgn0052832	FBgn0052832	CG32832	2L:16878422-16879290	q1	q2	OK	1.77794	2.42212	0.446059	1.01773	0.50075	0.999155	yes
FBgn0031004	FBgn0031004	CG7992	X:19137665-19141283	q1	q2	OK	40.8366	55.6317	0.446045	0.898029	0.3555	0.999155	yes
FBgn0029167	FBgn0029167	Hml	3L:13839153-13853101	q1	q2	OK	24.3021	33.0997	0.445733	0.838021	0.3842	0.999155	yes
FBgn0036735	FBgn0036735	Edc3	3L:17518432-17522961	q1	q2	OK	6.85995	9.34312	0.445707	1.05032	0.2993	0.999155	yes
FBgn0036228	FBgn0036228	obst-G	3L:11945400-11946417	q1	q2	OK	25.1432	34.2424	0.445616	1.32947	0.3095	0.999155	yes
FBgn0000097	FBgn0000097	aop	2L:2155759-2178749	q1	q2	OK	13.4431	18.3059	0.445438	0.987812	0.31235	0.999155	yes
FBgn0032779	FBgn0032779	CG16771	2L:19400780-19430270	q1	q2	OK	17.7752	24.2006	0.445176	0.213334	0.83185	0.999155	yes
FBgn0005695	FBgn0005695	gcl	2R:4611764-4621809	q1	q2	OK	12.5439	17.074	0.444808	0.634645	0.56505	0.999155	yes
FBgn0052625	FBgn0052625	CG32625	X:13650196-13650859	q1	q2	OK	0.270234	0.367779	0.44463	0.627131	0.69165	0.999155	yes
FBgn0010591	FBgn0010591	Sply	2R:12975938-12979462	q1	q2	OK	122.491	166.657	0.444204	0.861169	0.3841	0.999155	yes
FBgn0036602	FBgn0036602	CG13042	3L:16300945-16301580	q1	q2	OK	0.288903	0.393037	0.444081	0.642512	0.69165	0.999155	yes
FBgn0031808	FBgn0031808	CG9507	2L:6377766-6411306	q1	q2	OK	4.95504	6.73867	0.443569	0.319977	0.78355	0.999155	yes
FBgn0029962	FBgn0029962	CG1402	X:7720473-7734718	q1	q2	OK	0.792353	1.07742	0.443364	0.834119	0.4706	0.999155	yes
FBgn0050100	FBgn0050100	CG30100	2R:12178957-12181631	q1	q2	OK	7.5227	10.2271	0.443079	0.920003	0.50775	0.999155	yes
FBgn0031414	FBgn0031414	eys	2L:2307947-2358944	q1	q2	OK	0.526055	0.715093	0.442918	0.474747	0.6306	0.999155	yes
FBgn0259183	FBgn0259183	CG42287	2R:9947960-10028403	q1	q2	OK	0.98875	1.34405	0.442912	0.0990539	0.53955	0.999155	yes
FBgn0037705	FBgn0037705	mura	3R:5363875-5377528	q1	q2	OK	23.7711	32.3105	0.442799	0.882043	0.39735	0.999155	yes
FBgn0033452	FBgn0033452	CG1599	2R:5727282-5730014	q1	q2	OK	36.9834	50.2461	0.442135	0.590807	0.54715	0.999155	yes
FBgn0053208	FBgn0053208	Mical	3R:5827275-5868617	q1	q2	OK	12.0774	16.4039	0.441721	0.843541	0.39645	0.999155	yes
FBgn0051213	FBgn0051213	CG31213	3R:15755435-15834244	q1	q2	OK	0.825108	1.12066	0.441699	0.300116	0.76745	0.999155	yes
FBgn0032699	FBgn0032699	CG10383	2L:18689580-18695422	q1	q2	OK	10.7535	14.6029	0.441445	0.958237	0.3324	0.999155	yes
FBgn0036756	FBgn0036756	cln3	3L:17802330-17807219	q1	q2	OK	16.6399	22.5948	0.441339	1.00541	0.30415	0.999155	yes
FBgn0050479	FBgn0050479	CG30479	2R:10559457-10601127	q1	q2	OK	17.0689	23.169	0.440827	0.787642	0.50655	0.999155	yes
FBgn0029870	FBgn0029870	Marf	X:6259981-6264960	q1	q2	OK	40.8276	55.4162	0.440763	0.911144	0.35215	0.999155	yes
FBgn0051797	FBgn0051797	CG31797	2L:19259526-19262893	q1	q2	OK	0.232683	0.315755	0.440441	0.701255	0.51835	0.999155	yes
FBgn0083940	FBgn0083940	CG34104	X:9980565-10042911	q1	q2	OK	4.64938	6.3083	0.440211	0.983464	0.30915	0.999155	yes
FBgn0032715	FBgn0032715	CG17597	2L:18826769-18830653	q1	q2	OK	137.199	186.136	0.440083	0.874004	0.3743	0.999155	yes
FBgn0036947	FBgn0036947	obst-F	3L:20193192-20194738	q1	q2	OK	50.5998	68.6379	0.439873	0.993545	0.31545	0.999155	yes
FBgn0262475	FBgn0262475	bru-2	2L:12343642-12397528	q1	q2	OK	11.9127	16.159	0.439831	0.952011	0.32625	0.999155	yes
FBgn0004425	FBgn0004425	LysB	3L:1201246-1232700	q1	q2	OK	713.956	968.434	0.43982	0.358695	0.86615	0.999155	yes
FBgn0004865	FBgn0004865	Eip78C	3L:21219708-21259603	q1	q2	OK	3.61384	4.90171	0.439752	1.05527	0.30965	0.999155	yes
FBgn0261514	FBgn0261514	nimA	2L:13957538-13963381	q1	q2	OK	0.798573	1.08298	0.439507	0.805301	0.41995	0.999155	yes
FBgn0028983	FBgn0028983	Spn6	2R:14013809-14015715	q1	q2	OK	72.1428	97.829	0.439407	1.15013	0.3305	0.999155	yes
FBgn0040259	FBgn0040259	Ugt86Da	3R:6982821-6985469	q1	q2	OK	20.484	27.7626	0.438643	1.12776	0.315	0.999155	yes
FBgn0040816	FBgn0040816	CG12521	3L:11840482-11840903	q1	q2	OK	0.503652	0.682513	0.438429	0.813945	0.69165	0.999155	yes
FBgn0031190	FBgn0031190	CG12576	X:21875566-21883923	q1	q2	OK	32.431	43.9467	0.438382	0.930253	0.3387	0.999155	yes
FBgn0036980	FBgn0036980	RhoBTB	3L:20369341-20375498	q1	q2	OK	19.366	26.2412	0.438311	0.976839	0.3137	0.999155	yes
FBgn0086686	FBgn0086686	l(3)L1231	3R:10470390-10481436	q1	q2	OK	19.8717	26.9256	0.438266	0.953267	0.32795	0.999155	yes
FBgn0026179	FBgn0026179	siz	3L:21027634-21068544	q1	q2	OK	23.8042	32.2507	0.438113	0.923856	0.34765	0.999155	yes
FBgn0031717	FBgn0031717	Oscillin	2L:5547085-5549614	q1	q2	OK	51.1393	69.2726	0.437854	0.980407	0.31455	0.999155	yes
FBgn0083985	FBgn0083985	CG34149	3R:18205849-18206975	q1	q2	OK	0.891643	1.2076	0.437603	0.647614	0.50405	0.999155	yes
FBgn0003118	FBgn0003118	pnt	3R:19116825-19171884	q1	q2	OK	9.95436	13.4802	0.437441	0.998131	0.31495	0.999155	yes
FBgn0051163	FBgn0051163	SKIP	3R:17959556-18121848	q1	q2	OK	8.20439	11.1083	0.437165	0.438277	0.62855	0.999155	yes
FBgn0262730	FBgn0262730	CG14446	X:6119679-6127199	q1	q2	OK	6.09992	8.25771	0.436951	0.991341	0.31265	0.999155	yes
FBgn0035397	FBgn0035397	CG11486	3L:3071132-3090406	q1	q2	OK	87.8971	118.959	0.436583	0.826457	0.40325	0.999155	yes
FBgn0003312	FBgn0003312	sad	3R:7702956-7708257	q1	q2	OK	26.8948	36.3903	0.436226	1.00543	0.364	0.999155	yes
FBgn0086690	FBgn0086690	cp309	3L:15059340-15087824	q1	q2	OK	6.69781	9.06137	0.43604	0.810626	0.4264	0.999155	yes
FBgn0085380	FBgn0085380	CG34351	2L:4694720-4722465	q1	q2	OK	0.346415	0.468635	0.435965	0.644279	0.55155	0.999155	yes
FBgn0085280	FBgn0085280	CG34251	3L:17664721-17676681	q1	q2	OK	9.07544	12.2742	0.435585	0.904024	0.35845	0.999155	yes
FBgn0036910	FBgn0036910	Cyp305a1	3L:19803502-19806439	q1	q2	OK	1.87604	2.53725	0.435572	0.95648	0.40275	0.999155	yes
FBgn0263864	FBgn0263864	Ark	2R:12907548-12914208	q1	q2	OK	7.65334	10.346	0.434907	0.992607	0.307	0.999155	yes
FBgn0035420	FBgn0035420	CG14967	3L:3199089-3218920	q1	q2	OK	7.09766	9.5943	0.434834	0.595879	0.54615	0.999155	yes
FBgn0030452	FBgn0030452	MFS10	X:13025570-13028598	q1	q2	OK	16.6483	22.5038	0.434794	1.11322	0.3174	0.999155	yes
FBgn0033463	FBgn0033463	CG1513	2R:5770076-5779194	q1	q2	OK	21.9602	29.6811	0.434653	0.937098	0.3683	0.999155	yes
FBgn0030723	FBgn0030723	dpr18	X:15957773-15964337	q1	q2	OK	0.498923	0.674206	0.434371	0.778594	0.47845	0.999155	yes
FBgn0033205	FBgn0033205	CG2064	2R:3553337-3556534	q1	q2	OK	38.3978	51.8639	0.433706	0.984152	0.42075	0.999155	yes
FBgn0040507	FBgn0040507	ACXD	3L:2237607-2243719	q1	q2	OK	8.64962	11.6797	0.433298	0.988744	0.3092	0.999155	yes
FBgn0003256	FBgn0003256	rl	2RHet:198175-251950	q1	q2	OK	22.9408	30.9699	0.432951	0.946078	0.3236	0.999155	yes
FBgn0262975	FBgn0262975	cnc	3R:18999594-19052430	q1	q2	OK	94.4885	127.555	0.432912	0.70132	0.49605	0.999155	yes
FBgn0035392	FBgn0035392	CG1271	3L:3052513-3054906	q1	q2	OK	9.34764	12.6183	0.432839	0.978771	0.3189	0.999155	yes
FBgn0264488	FBgn0264488	CG43896	3L:11969210-11976721	q1	q2	OK	228.796	308.847	0.432833	0.670298	0.50175	0.999155	yes
FBgn0032684	FBgn0032684	CG10178	2L:18509571-18513513	q1	q2	OK	46.057	62.1675	0.432741	0.950897	0.3379	0.999155	yes
FBgn0004394	FBgn0004394	pdm2	2L:12657828-12686313	q1	q2	OK	1.95249	2.63518	0.432589	0.83736	0.395	0.999155	yes
FBgn0051357	FBgn0051357	CG31357	3R:20654000-20655645	q1	q2	OK	24.3541	32.8686	0.432544	1.14434	0.31785	0.999155	yes
FBgn0086372	FBgn0086372	lap	3R:3012718-3026631	q1	q2	OK	26.0193	35.1108	0.432334	0.924729	0.3496	0.999155	yes
FBgn0038074	FBgn0038074	CG6188	3R:8500331-8501982	q1	q2	OK	270.258	364.594	0.431955	1.11046	0.3881	0.999155	yes
FBgn0260934	FBgn0260934	par-1	2R:15343678-15374342	q1	q2	OK	52.687	71.0761	0.431917	0.84052	0.41105	0.999155	yes
FBgn0261822	FBgn0261822	Bsg	2L:8083419-8116531	q1	q2	OK	77.6683	104.772	0.431853	0.838904	0.3989	0.999155	yes
FBgn0031697	FBgn0031697	CG14024	2L:5311310-5314885	q1	q2	OK	1.0458	1.41049	0.431582	0.759594	0.43685	0.999155	yes
FBgn0085312	FBgn0085312	CG34283	3R:14531173-14558068	q1	q2	OK	1.92977	2.60255	0.431498	0.0211955	0.08745	0.999155	yes
FBgn0028939	FBgn0028939	nimC2	2L:13980145-14001252	q1	q2	OK	120.218	162.109	0.43131	0.878537	0.4158	0.999155	yes
FBgn0037133	FBgn0037133	CG7370	3L:21738458-21771105	q1	q2	OK	0.354109	0.477231	0.430495	0.163262	0.88495	0.999155	yes
FBgn0000709	FBgn0000709	fliI	X:21210822-21216117	q1	q2	OK	11.9189	16.0584	0.430075	1.00822	0.3308	0.999155	yes
FBgn0036749	FBgn0036749	CG7460	3L:17683114-17743688	q1	q2	OK	4.43772	5.9778	0.429796	0.720071	0.5175	0.999155	yes
FBgn0039395	FBgn0039395	CG14546	3R:21732751-21748219	q1	q2	OK	1.25216	1.68664	0.429739	0.0706763	0.7699	0.999155	yes
FBgn0025741	FBgn0025741	plexA	4:1030520-1047720	q1	q2	OK	19.6156	26.4156	0.429389	0.809822	0.40735	0.999155	yes
FBgn0010303	FBgn0010303	hep	X:12973239-12984466	q1	q2	OK	22.4249	30.1935	0.429138	0.884026	0.3623	0.999155	yes
FBgn0037307	FBgn0037307	Tim17a2	3R:1082762-1094197	q1	q2	OK	2.192	2.95135	0.429128	0.211101	0.888	0.999155	yes
FBgn0033830	FBgn0033830	CG10814	2R:9263475-9265219	q1	q2	OK	2.37474	3.19693	0.428919	0.966636	0.41295	0.999155	yes
FBgn0030090	FBgn0030090	fend	X:9016005-9029073	q1	q2	OK	4.85376	6.53352	0.428758	0.9652	0.3264	0.999155	yes
FBgn0035165	FBgn0035165	CG13887	3L:837860-839747	q1	q2	OK	149.688	201.472	0.428622	0.880955	0.37385	0.999155	yes
FBgn0029994	FBgn0029994	CG2254	X:7972381-7975635	q1	q2	OK	129.987	174.941	0.428501	1.04644	0.37395	0.999155	yes
FBgn0014343	FBgn0014343	mirr	3L:12686738-12703243	q1	q2	OK	9.17131	12.3415	0.428323	0.973636	0.32095	0.999155	yes
FBgn0003140	FBgn0003140	PpY-55A	2R:13842899-13844075	q1	q2	OK	0.609413	0.819997	0.428199	0.752301	0.54785	0.999155	yes
FBgn0051092	FBgn0051092	LpR2	3R:21524487-21566187	q1	q2	OK	9.42641	12.6817	0.427965	0.965122	0.3235	0.999155	yes
FBgn0029746	FBgn0029746	CG15465	X:4979865-5145183	q1	q2	OK	0.578126	0.777718	0.427862	0.0704365	0.68245	0.999155	yes
FBgn0085248	FBgn0085248	CG34219	2R:4802032-4810256	q1	q2	OK	1.67555	2.25262	0.426969	0.231005	0.86445	0.999155	yes
FBgn0263749	FBgn0263749	CG43674	3R:5165937-5188666	q1	q2	OK	104.92	141.048	0.426896	0.76473	0.47255	0.999155	yes
FBgn0005278	FBgn0005278	Sam-S	2L:106902-114432	q1	q2	OK	166.602	223.963	0.426851	0.76242	0.4391	0.999155	yes
FBgn0037046	FBgn0037046	CG10581	3L:21024924-21027303	q1	q2	OK	2.59626	3.48989	0.426746	0.22303	0.8346	0.999155	yes
FBgn0031693	FBgn0031693	Cyp4ac1	2L:5218254-5271353	q1	q2	OK	28.8653	38.7922	0.42643	0.475084	0.68125	0.999155	yes
FBgn0085818	FBgn0085818	CR41608	U:4447507-4448419	q1	q2	OK	16.2086	21.7827	0.426428	1.2669	0.33635	0.999155	yes
FBgn0259111	FBgn0259111	Ndae1	2L:7223327-7249343	q1	q2	OK	38.2925	51.4568	0.426302	0.915168	0.39075	0.999155	yes
FBgn0003557	FBgn0003557	Su(dx)	2L:2037801-2044373	q1	q2	OK	24.7646	33.2765	0.426227	0.919349	0.34755	0.999155	yes
FBgn0030838	FBgn0030838	CG5445	X:17196508-17199511	q1	q2	OK	18.4706	24.818	0.426156	0.970466	0.32675	0.999155	yes
FBgn0035670	FBgn0035670	CG10472	3L:6052757-6056010	q1	q2	OK	950.864	1277.37	0.425864	0.706918	0.46935	0.999155	yes
FBgn0036949	FBgn0036949	CG7290	3L:20197408-20199146	q1	q2	OK	1625.04	2182.87	0.425752	0.599214	0.5386	0.999155	yes
FBgn0037766	FBgn0037766	Teh1	3R:5653601-5693842	q1	q2	OK	0.317666	0.4267	0.425712	0.704883	0.5187	0.999155	yes
FBgn0250867	FBgn0250867	CG42238	2L:20965519-21052164	q1	q2	OK	2.18739	2.93811	0.425676	0.869023	0.37745	0.999155	yes
FBgn0259224	FBgn0259224	CG42324	3L:3472446-3510895	q1	q2	OK	10.2069	13.7099	0.425667	0.776509	0.40135	0.999155	yes
FBgn0023458	FBgn0023458	Rbcn-3A	X:6135307-6149381	q1	q2	OK	16.6488	22.362	0.425629	0.878006	0.38555	0.999155	yes
FBgn0260794	FBgn0260794	ctrip	3R:612766-637788	q1	q2	OK	36.4961	49.0195	0.425615	0.804853	0.4262	0.999155	yes
FBgn0010909	FBgn0010909	msn	3L:2554846-2586540	q1	q2	OK	28.8168	38.7021	0.425503	0.84659	0.3888	0.999155	yes
FBgn0030674	FBgn0030674	CG8184	X:15608147-15625521	q1	q2	OK	19.4233	26.0838	0.425368	0.811682	0.41895	0.999155	yes
FBgn0051058	FBgn0051058	CG31058	3R:23465607-23482718	q1	q2	OK	0.170097	0.228414	0.425292	0.184337	0.87555	0.999155	yes
FBgn0032448	FBgn0032448	CG5781	2L:12695037-12698917	q1	q2	OK	1.33676	1.79501	0.425249	0.343491	0.7352	0.999155	yes
FBgn0085281	FBgn0085281	CG34252	3L:18063389-18066482	q1	q2	OK	0.17668	0.237244	0.425231	0.591512	0.6057	0.999155	yes
FBgn0053552	FBgn0053552	CG33552	2L:16680045-16700825	q1	q2	OK	1.03947	1.39561	0.425055	0.117467	0.6106	0.999155	yes
FBgn0033697	FBgn0033697	Cyp6t3	2R:8078186-8086343	q1	q2	OK	0.217597	0.292106	0.424834	0.0811423	0.6784	0.999155	yes
FBgn0037090	FBgn0037090	Est-Q	3L:21490636-21500638	q1	q2	OK	15.039	20.188	0.424792	0.335528	0.7436	0.999155	yes
FBgn0052557	FBgn0052557	CG32557	X:17746990-17750156	q1	q2	OK	12.4794	16.7466	0.424318	1.08472	0.3312	0.999155	yes
FBgn0033266	FBgn0033266	Socs44A	2R:4015135-4018837	q1	q2	OK	11.8788	15.9399	0.424248	0.820932	0.4613	0.999155	yes
FBgn0033304	FBgn0033304	Cyp6a13	2R:4458003-4459652	q1	q2	OK	25.366	34.0365	0.424187	1.12016	0.32385	0.999155	yes
FBgn0010504	FBgn0010504	kermit	2R:4024500-4044128	q1	q2	OK	20.2811	27.2061	0.42379	0.314618	0.7582	0.999155	yes
FBgn0025454	FBgn0025454	Cyp6g1	2R:8073167-8077882	q1	q2	OK	180.976	242.76	0.423733	0.87619	0.4378	0.999155	yes
FBgn0263620	FBgn0263620	CR43629	3R:267136-288605	q1	q2	OK	0.497534	0.667387	0.423728	0.0810826	0.78185	0.999155	yes
FBgn0053127	FBgn0053127	CG33127	2L:305934-347927	q1	q2	OK	65.0038	87.192	0.423671	0.240489	0.87005	0.999155	yes
FBgn0051975	FBgn0051975	CG31975	2L:114725-157666	q1	q2	OK	0.287919	0.386188	0.423638	0.0167343	0.1689	0.999155	yes
FBgn0260632	FBgn0260632	dl	2L:17410640-17450360	q1	q2	OK	17.7568	23.8166	0.423593	0.592068	0.5512	0.999155	yes
FBgn0031381	FBgn0031381	Npc2a	2L:1988263-1988940	q1	q2	OK	89.61	120.142	0.423006	1.43205	0.3318	0.999155	yes
FBgn0010240	FBgn0010240	Lcch3	X:15819088-15827707	q1	q2	OK	0.682459	0.914933	0.422925	0.176783	0.8907	0.999155	yes
FBgn0034398	FBgn0034398	CG15098	2R:14720876-14722276	q1	q2	OK	331.661	444.544	0.422618	1.07179	0.41075	0.999155	yes
FBgn0085464	FBgn0085464	CG34435	X:5507469-5508428	q1	q2	OK	0.473884	0.635056	0.422351	0.6966	0.6057	0.999155	yes
FBgn0025687	FBgn0025687	LKR	2L:7791405-7795958	q1	q2	OK	29.3007	39.2648	0.422301	0.971314	0.3615	0.999155	yes
FBgn0035311	FBgn0035311	CR15821	3L:2171776-2172773	q1	q2	OK	1.44742	1.93958	0.422268	0.892806	0.50335	0.999155	yes
FBgn0038347	FBgn0038347	CG18522	3R:11357858-11363010	q1	q2	OK	66.2144	88.7057	0.42188	0.852708	0.4206	0.999155	yes
FBgn0039234	FBgn0039234	nct	3R:20677293-20681965	q1	q2	OK	18.1798	24.3533	0.421779	1.01313	0.33905	0.999155	yes
FBgn0040687	FBgn0040687	CG14645	3R:160600-165636	q1	q2	OK	1.39017	1.86223	0.421774	0.178263	0.7473	0.999155	yes
FBgn0010341	FBgn0010341	Cdc42	X:19591116-19595787	q1	q2	OK	114.65	153.574	0.4217	0.939457	0.41005	0.999155	yes
FBgn0261624	FBgn0261624	I-3	X:20632097-20798077	q1	q2	OK	0.816154	1.09323	0.421678	0.190077	0.86085	0.999155	yes
FBgn0004583	FBgn0004583	ex	2L:431226-453024	q1	q2	OK	10.6009	14.199	0.421601	0.528611	0.6011	0.999155	yes
FBgn0261975	FBgn0261975	CG42806	2R:9848163-9855486	q1	q2	OK	22.2019	29.7287	0.421174	0.117887	0.9209	0.999155	yes
FBgn0263449	FBgn0263449	CR43472	3R:11981039-11997488	q1	q2	OK	0.307695	0.411937	0.420923	0.136452	0.85735	0.999155	yes
FBgn0058263	FBgn0058263	MFS17	2RHet:1265403-1336014	q1	q2	OK	12.7863	17.1173	0.420849	0.948923	0.3307	0.999155	yes
FBgn0035589	FBgn0035589	CHMP2B	3L:5132718-5134746	q1	q2	OK	6.79154	9.09161	0.420796	0.594259	0.66295	0.999155	yes
FBgn0034737	FBgn0034737	CG11362	2R:18449851-18450636	q1	q2	OK	1.28002	1.71346	0.420745	0.885376	0.54815	0.999155	yes
FBgn0005386	FBgn0005386	ash1	3L:19583872-19591855	q1	q2	OK	4.70585	6.29832	0.420512	0.96226	0.3205	0.999155	yes
FBgn0052982	FBgn0052982	CG32982	2L:9125735-9163721	q1	q2	OK	8.71749	11.6625	0.419891	0.943663	0.33475	0.999155	yes
FBgn0053192	FBgn0053192	MtnD	3R:16360683-16361023	q1	q2	OK	15.5434	20.7931	0.419806	2.69387	0.5004	0.999155	yes
FBgn0027506	FBgn0027506	EDTP	2R:13318544-13332443	q1	q2	OK	11.2655	15.0696	0.419727	0.999195	0.35025	0.999155	yes
FBgn0033192	FBgn0033192	Corin	2R:3433166-3448759	q1	q2	OK	2.94535	3.93978	0.419679	0.995943	0.3469	0.999155	yes
FBgn0263346	FBgn0263346	CG43427	3R:485304-537915	q1	q2	OK	22.6282	30.2669	0.419621	0.870961	0.37755	0.999155	yes
FBgn0026374	FBgn0026374	Rhp	X:15682925-15690082	q1	q2	OK	8.12592	10.8689	0.419597	0.678851	0.52765	0.999155	yes
FBgn0038548	FBgn0038548	CG17806	3R:13627263-13630971	q1	q2	OK	2.21667	2.9649	0.419592	0.807707	0.4841	0.999155	yes
FBgn0263621	FBgn0263621	CG43630	3R:8500331-8501982	q1	q2	OK	1.93129	2.58313	0.419551	0.0183991	0.10835	0.999155	yes
FBgn0035099	FBgn0035099	CG6845	3L:146432-149056	q1	q2	OK	7.22728	9.66652	0.419545	0.949932	0.3361	0.999155	yes
FBgn0036679	FBgn0036679	CG13022	3L:16931429-16932052	q1	q2	OK	0.402021	0.537575	0.419195	0.673194	0.65605	0.999155	yes
FBgn0259112	FBgn0259112	CG42254	2R:10657103-10660135	q1	q2	OK	0.797136	1.06587	0.419137	0.175813	0.89375	0.999155	yes
FBgn0023549	FBgn0023549	Mct1	X:2088615-2099406	q1	q2	OK	65.4092	87.442	0.418833	0.827048	0.4351	0.999155	yes
FBgn0051464	FBgn0051464	CG31464	3R:4116961-4117756	q1	q2	OK	11.4339	15.284	0.418711	1.26654	0.3764	0.999155	yes
FBgn0029771	FBgn0029771	CG12730	X:5411293-5412803	q1	q2	OK	10.4553	13.9732	0.418429	1.14766	0.3506	0.999155	yes
FBgn0033828	FBgn0033828	CG17048	2R:9241230-9241973	q1	q2	OK	0.47592	0.635795	0.417842	0.420463	0.6458	0.999155	yes
FBgn0000535	FBgn0000535	eag	X:14849509-14904022	q1	q2	OK	0.200983	0.268266	0.416595	0.704019	0.46405	0.999155	yes
FBgn0039944	FBgn0039944	CG17162	XHet:63489-80249	q1	q2	OK	10.9354	14.5924	0.416209	0.766795	0.458	0.999155	yes
FBgn0016036	FBgn0016036	mei-P22	3L:7237487-7238483	q1	q2	OK	0.49259	0.657226	0.416003	0.692746	0.58395	0.999155	yes
FBgn0030731	FBgn0030731	Mfe2	X:16161037-16170213	q1	q2	OK	114.241	152.411	0.41589	0.760166	0.44165	0.999155	yes
FBgn0264493	FBgn0264493	rdx	3R:9793673-9857777	q1	q2	OK	22.9376	30.5974	0.415695	0.441774	0.66945	0.999155	yes
FBgn0264006	FBgn0264006	dysc	3L:13860913-13896336	q1	q2	OK	0.963886	1.28574	0.41566	0.869655	0.36615	0.999155	yes
FBgn0083949	FBgn0083949	CG34113	3R:1688586-1765245	q1	q2	OK	0.599428	0.799459	0.415437	0.837295	0.391	0.999155	yes
FBgn0038243	FBgn0038243	CG8066	3R:10393331-10394532	q1	q2	OK	4.9525	6.60498	0.415397	1.0502	0.3953	0.999155	yes
FBgn0033132	FBgn0033132	Tsp42Ej	2R:2927643-2932215	q1	q2	OK	6.93202	9.24188	0.414911	0.324439	0.80465	0.999155	yes
FBgn0039623	FBgn0039623	CG1951	3R:24852968-24858255	q1	q2	OK	9.71871	12.9567	0.414861	1.00688	0.34035	0.999155	yes
FBgn0035529	FBgn0035529	CG1319	3L:4292481-4293432	q1	q2	OK	23.848	31.7889	0.414654	1.27307	0.3443	0.999155	yes
FBgn0034072	FBgn0034072	Dg	2R:11968680-11986045	q1	q2	OK	18.729	24.9646	0.414616	0.879555	0.36375	0.999155	yes
FBgn0014001	FBgn0014001	Pak	3R:2176619-2185974	q1	q2	OK	24.1932	32.2427	0.414373	0.920405	0.34675	0.999155	yes
FBgn0027279	FBgn0027279	l(1)G0196	X:21884236-21909502	q1	q2	OK	26.7115	35.5955	0.414235	0.821881	0.4005	0.999155	yes
FBgn0040907	FBgn0040907	mRpL33	X:4215796-4216234	q1	q2	OK	2.48649	3.313	0.414024	1.4675	0.64085	0.999155	yes
FBgn0259916	FBgn0259916	CG42445	3L:8147852-8152000	q1	q2	OK	4.01934	5.35534	0.414018	0.795058	0.42295	0.999155	yes
FBgn0039205	FBgn0039205	CG13623	3R:20353797-20356280	q1	q2	OK	2.28004	3.03749	0.413825	0.229199	0.8269	0.999155	yes
FBgn0051870	FBgn0051870	CG31870	2L:10772037-10801107	q1	q2	OK	3.31254	4.4124	0.413627	0.245494	0.81695	0.999155	yes
FBgn0029827	FBgn0029827	CG6048	X:5846597-5848079	q1	q2	OK	9.78895	13.0384	0.413541	1.12948	0.36565	0.999155	yes
FBgn0028407	FBgn0028407	Drep-3	2R:7940448-7950374	q1	q2	OK	0.927583	1.23536	0.413388	0.715464	0.4717	0.999155	yes
FBgn0262968	FBgn0262968	CR43279	X:7388576-7389530	q1	q2	OK	1.81466	2.41639	0.41315	0.920867	0.51305	0.999155	yes
FBgn0003891	FBgn0003891	tud	2R:17070936-17079903	q1	q2	OK	47.4891	63.2327	0.413073	0.767501	0.45185	0.999155	yes
FBgn0037396	FBgn0037396	CG11459	3R:1851831-1852962	q1	q2	OK	15.1104	20.1181	0.412953	1.16722	0.3499	0.999155	yes
FBgn0086782	FBgn0086782	amn	X:19760178-19802141	q1	q2	OK	0.369657	0.492088	0.412731	0.120076	0.9104	0.999155	yes
FBgn0051245	FBgn0051245	CG31245	3R:15194716-15228870	q1	q2	OK	1.40468	1.86979	0.41263	0.0591946	0.52965	0.999155	yes
FBgn0004449	FBgn0004449	Ten-m	3L:22286143-22400963	q1	q2	OK	10.5206	14.0023	0.412446	0.863901	0.39235	0.999155	yes
FBgn0019828	FBgn0019828	dj	3R:2885036-2886246	q1	q2	OK	3.83747	5.10707	0.412341	0.814007	0.40425	0.999155	yes
FBgn0033347	FBgn0033347	CG8248	2R:4802032-4810256	q1	q2	OK	0.575885	0.766372	0.412264	0.135038	0.8933	0.999155	yes
FBgn0030018	FBgn0030018	slpr	X:8064407-8071187	q1	q2	OK	10.8057	14.3798	0.412252	0.926583	0.35185	0.999155	yes
FBgn0039137	FBgn0039137	CG13604	3R:19814527-19818638	q1	q2	OK	6.39939	8.51512	0.412094	0.930488	0.34295	0.999155	yes
FBgn0037263	FBgn0037263	slx1	3R:467695-470358	q1	q2	OK	0.486911	0.647642	0.411538	0.184684	0.86745	0.999155	yes
FBgn0037540	FBgn0037540	Pbp95	3R:3839545-3858669	q1	q2	OK	1.4786	1.96664	0.4115	0.201093	0.86825	0.999155	yes
FBgn0050011	FBgn0050011	gem	2R:6011792-6024977	q1	q2	OK	29.9581	39.8328	0.411013	0.817405	0.41155	0.999155	yes
FBgn0262690	FBgn0262690	CR43160	2R:16771115-16790900	q1	q2	OK	0.912471	1.21312	0.410871	0.24467	0.81385	0.999155	yes
FBgn0002887	FBgn0002887	mus201	2L:8437410-8442352	q1	q2	OK	2.18276	2.90142	0.410608	0.835888	0.39455	0.999155	yes
FBgn0037782	FBgn0037782	Npc2d	3R:5881077-5881805	q1	q2	OK	48.8579	64.943	0.410582	1.42146	0.3432	0.999155	yes
FBgn0025558	FBgn0025558	CG4101	3L:16605585-16606050	q1	q2	OK	5.13869	6.82953	0.410385	1.30245	0.49395	0.999155	yes
FBgn0035338	FBgn0035338	CG13800	3L:2377718-2466353	q1	q2	OK	5.36418	7.12891	0.410323	0.368335	0.72155	0.999155	yes
FBgn0263846	FBgn0263846	CG43707	2L:3757255-3769235	q1	q2	OK	0.612972	0.81461	0.410288	0.797774	0.40495	0.999155	yes
FBgn0030955	FBgn0030955	CG6891	X:18669262-18677524	q1	q2	OK	164.076	218.04	0.410232	1.05524	0.40705	0.999155	yes
FBgn0028999	FBgn0028999	nerfin-1	3L:909111-912319	q1	q2	OK	6.34048	8.4255	0.41017	1.00795	0.3468	0.999155	yes
FBgn0085434	FBgn0085434	NaCP60E	2R:20779162-20815798	q1	q2	OK	1.1964	1.58975	0.410103	0.335744	0.7384	0.999155	yes
FBgn0050361	FBgn0050361	mtt	2R:4359487-4419799	q1	q2	OK	0.560353	0.744576	0.410083	0.186206	0.8539	0.999155	yes
FBgn0036643	FBgn0036643	Syx8	3L:16577223-16580157	q1	q2	OK	15.8271	21.0212	0.409453	0.148209	0.88945	0.999155	yes
FBgn0000307	FBgn0000307	chif	2L:16342425-16352600	q1	q2	OK	7.25544	9.63635	0.409423	0.892555	0.36605	0.999155	yes
FBgn0032642	FBgn0032642	CG5110	2L:17481230-17484307	q1	q2	OK	10.4136	13.8298	0.409314	0.241083	0.8951	0.999155	yes
FBgn0038738	FBgn0038738	CG4572	3R:15687338-15690142	q1	q2	OK	92.4212	122.686	0.408676	0.828937	0.39645	0.999155	yes
FBgn0029809	FBgn0029809	CG15767	X:5658607-5684952	q1	q2	OK	0.413507	0.54887	0.408553	0.152275	0.8811	0.999155	yes
FBgn0004648	FBgn0004648	svr	X:390503-403113	q1	q2	OK	40.3838	53.6034	0.408546	0.788639	0.4209	0.999155	yes
FBgn0031824	FBgn0031824	CG9547	2L:6491121-6496986	q1	q2	OK	57.9652	76.9274	0.40831	0.775737	0.4338	0.999155	yes
FBgn0030520	FBgn0030520	Pdcd4	X:13639609-13650046	q1	q2	OK	110.12	146.136	0.408241	0.763549	0.43485	0.999155	yes
FBgn0011693	FBgn0011693	Pdh	3L:16345090-16347397	q1	q2	OK	0.232446	0.308398	0.407896	0.141371	0.8707	0.999155	yes
FBgn0039769	FBgn0039769	CG15534	3R:26257785-26260861	q1	q2	OK	49.5416	65.7204	0.407702	0.980979	0.37345	0.999155	yes
FBgn0003380	FBgn0003380	Sh	X:17818339-17957278	q1	q2	OK	1.70118	2.25666	0.407647	0.583045	0.5556	0.999155	yes
FBgn0036105	FBgn0036105	blos4	3L:10872184-10873288	q1	q2	OK	3.42351	4.54003	0.407227	0.696616	0.47895	0.999155	yes
FBgn0032730	FBgn0032730	CG10431	2L:18974709-18987276	q1	q2	OK	0.981702	1.30175	0.407096	0.348334	0.74785	0.999155	yes
FBgn0019968	FBgn0019968	Khc-73	2R:11403282-11419759	q1	q2	OK	15.2954	20.2814	0.407062	0.854408	0.3785	0.999155	yes
FBgn0032871	FBgn0032871	CG2611	2L:20650193-20656176	q1	q2	OK	9.40639	12.4707	0.406827	0.380332	0.81745	0.999155	yes
FBgn0051774	FBgn0051774	fred	2L:3903274-3991713	q1	q2	OK	0.281997	0.373815	0.406643	0.427733	0.67895	0.999155	yes
FBgn0040918	FBgn0040918	schlank	X:6151700-6161260	q1	q2	OK	40.0331	53.066	0.406592	0.919192	0.3936	0.999155	yes
FBgn0032140	FBgn0032140	CG13117	2L:9712582-9746483	q1	q2	OK	7.56586	10.0288	0.406579	0.429465	0.6732	0.999155	yes
FBgn0030412	FBgn0030412	tomosyn	X:12525652-12547377	q1	q2	OK	9.42572	12.4933	0.40648	0.911873	0.3571	0.999155	yes
FBgn0051708	FBgn0051708	CG31708	2L:9051630-9071162	q1	q2	OK	0.248326	0.329131	0.406428	0.611404	0.5321	0.999155	yes
FBgn0259984	FBgn0259984	kuz	2L:13550140-13638238	q1	q2	OK	12.0135	15.9223	0.406399	0.806359	0.4364	0.999155	yes
FBgn0032409	FBgn0032409	Ced-12	2L:12097842-12103285	q1	q2	OK	6.27358	8.3146	0.406359	0.986277	0.35965	0.999155	yes
FBgn0031213	FBgn0031213	galectin	2L:71756-76211	q1	q2	OK	29.6649	39.3093	0.406111	0.904146	0.3555	0.999155	yes
FBgn0263343	FBgn0263343	CR43424	3R:810219-811842	q1	q2	OK	0.215166	0.285037	0.4057	0.569541	0.6353	0.999155	yes
FBgn0037326	FBgn0037326	CG14669	3R:1240274-1283322	q1	q2	OK	0.657509	0.870989	0.405644	0.545428	0.60095	0.999155	yes
FBgn0050355	FBgn0050355	CG30355	2R:4553317-4570527	q1	q2	OK	1.90105	2.51757	0.405234	0.0639674	0.73845	0.999155	yes
FBgn0085279	FBgn0085279	CG34250	3L:17469321-17469651	q1	q2	OK	4.20675	5.57084	0.405191	1.58338	0.58655	0.999155	yes
FBgn0261843	FBgn0261843	pre-mod(mdg4)-W	3R:17177330-17203121	q1	q2	OK	1.57577	2.08664	0.405125	0.0902985	0.90455	0.999155	yes
FBgn0264448	FBgn0264448	CR43866	2L:6000227-6006827	q1	q2	OK	6.91181	9.15226	0.405064	0.513302	0.6108	0.999155	yes
FBgn0259935	FBgn0259935	CG42458	3L:7416926-7447719	q1	q2	OK	0.627038	0.83028	0.405046	0.241542	0.8306	0.999155	yes
FBgn0261581	FBgn0261581	CG42691	2R:15833235-15834254	q1	q2	OK	0.947963	1.25505	0.404837	0.449499	0.65415	0.999155	yes
FBgn0042213	FBgn0042213	CG18731	3R:25550748-25551412	q1	q2	OK	5.01285	6.63617	0.40472	1.14823	0.4759	0.999155	yes
FBgn0039742	FBgn0039742	CG15528	3R:25872196-25877834	q1	q2	OK	11.2942	14.9501	0.404576	0.542625	0.56985	0.999155	yes
FBgn0031233	FBgn0031233	CG11490	2L:203778-210725	q1	q2	OK	9.3561	12.3835	0.404436	0.764799	0.4339	0.999155	yes
FBgn0026369	FBgn0026369	Sara	2R:17369423-17374618	q1	q2	OK	14.9895	19.8395	0.404424	0.896183	0.3548	0.999155	yes
FBgn0016660	FBgn0016660	H15	2L:5404341-5415928	q1	q2	OK	0.942969	1.2477	0.403991	0.809496	0.46365	0.999155	yes
FBgn0260761	FBgn0260761	CG42559	2R:19452376-19488310	q1	q2	OK	0.645521	0.853999	0.40377	0.125741	0.89915	0.999155	yes
FBgn0039257	FBgn0039257	tnc	3R:20810105-20848589	q1	q2	OK	4.51383	5.97104	0.403631	0.908576	0.3526	0.999155	yes
FBgn0036302	FBgn0036302	sowah	3L:12530612-12565642	q1	q2	OK	15.9818	21.141	0.403611	1.02719	0.34225	0.999155	yes
FBgn0050463	FBgn0050463	CG30463	2R:12560965-12618889	q1	q2	OK	30.382	40.1883	0.40356	0.221244	0.8284	0.999155	yes
FBgn0085341	FBgn0085341	CG34312	2R:9094249-9099680	q1	q2	OK	2.14824	2.84101	0.403248	0.268688	0.79475	0.999155	yes
FBgn0027348	FBgn0027348	bgm	2L:14013746-14019328	q1	q2	OK	129.677	171.489	0.403192	0.838818	0.43775	0.999155	yes
FBgn0029922	FBgn0029922	CG14431	X:6802309-6862746	q1	q2	OK	0.210732	0.278636	0.402971	0.247202	0.8189	0.999155	yes
FBgn0260000	FBgn0260000	CG17570	2L:20263894-20264299	q1	q2	OK	9.82515	12.9886	0.402696	1.56394	0.4786	0.999155	yes
FBgn0011300	FBgn0011300	babo	2R:4839845-4850301	q1	q2	OK	17.7631	23.465	0.401626	0.878771	0.3763	0.999155	yes
FBgn0037448	FBgn0037448	CG15186	3R:2304051-2320747	q1	q2	OK	2.16069	2.85341	0.401195	0.865122	0.37075	0.999155	yes
FBgn0037974	FBgn0037974	CG12224	3R:7806425-7807746	q1	q2	OK	59.3247	78.3266	0.400869	1.12861	0.36605	0.999155	yes
FBgn0031395	FBgn0031395	CG10874	2L:2189912-2192371	q1	q2	OK	14.9152	19.691	0.400753	0.909855	0.36005	0.999155	yes
FBgn0002930	FBgn0002930	nec	2R:3038206-3110885	q1	q2	OK	18.6907	24.6732	0.400622	0.416102	0.72395	0.999155	yes
FBgn0032717	FBgn0032717	CG10600	2L:18833709-18841310	q1	q2	OK	16.5724	21.8732	0.40038	0.894684	0.3875	0.999155	yes
FBgn0264571	FBgn0264571	CR43943	3L:20433053-20433663	q1	q2	OK	0.727249	0.959667	0.400085	0.757973	0.63575	0.999155	yes
FBgn0085498	FBgn0085498	CG40583	U:4408204-4409285	q1	q2	OK	0.396929	0.523747	0.39999	0.633392	0.61875	0.999155	yes
FBgn0032467	FBgn0032467	CG9934	2L:13013387-13019434	q1	q2	OK	27.2665	35.9768	0.399941	0.840815	0.38145	0.999155	yes
FBgn0028539	FBgn0028539	CG31731	2L:13784088-13790562	q1	q2	OK	24.2158	31.9512	0.39992	0.772873	0.4261	0.999155	yes
FBgn0037320	FBgn0037320	CG14668	3R:1203814-1218587	q1	q2	OK	0.826729	1.09075	0.39984	0.0635817	0.73445	0.999155	yes
FBgn0034644	FBgn0034644	CG10082	2R:17533681-17545440	q1	q2	OK	13.6726	18.0387	0.399801	0.821627	0.4274	0.999155	yes
FBgn0086909	FBgn0086909	CG31751	2L:18677202-18683717	q1	q2	OK	35.469	46.7839	0.399454	0.977819	0.37485	0.999155	yes
FBgn0033438	FBgn0033438	Mmp2	2R:5498643-5571356	q1	q2	OK	5.73575	7.56446	0.399256	0.912957	0.35905	0.999155	yes
FBgn0053668	FBgn0053668	CG33668	X:6312849-6313467	q1	q2	OK	1.67566	2.20941	0.398926	0.938022	0.58155	0.999155	yes
FBgn0085760	FBgn0085760	CR40641	U:8006043-8006602	q1	q2	OK	13.4053	17.6752	0.398926	1.34824	0.4162	0.999155	yes
FBgn0005427	FBgn0005427	ewg	X:162541-364670	q1	q2	OK	8.16132	10.758	0.398533	0.243995	0.79315	0.999155	yes
FBgn0004914	FBgn0004914	Hnf4	2L:8687280-8709038	q1	q2	OK	23.3958	30.8358	0.398361	0.811789	0.44385	0.999155	yes
FBgn0027546	FBgn0027546	CG4766	X:5891536-5894830	q1	q2	OK	1.88982	2.49067	0.398287	0.888945	0.40815	0.999155	yes
FBgn0000313	FBgn0000313	chp	3R:27029901-27036452	q1	q2	OK	0.382481	0.504037	0.398142	0.699856	0.47645	0.999155	yes
FBgn0031081	FBgn0031081	Nep3	X:19855329-19862712	q1	q2	OK	3.5734	4.70751	0.397666	0.905639	0.3574	0.999155	yes
FBgn0033159	FBgn0033159	Dscam	2R:3207058-3269374	q1	q2	OK	5.72293	7.53782	0.397393	0.88997	0.3601	0.999155	yes
FBgn0029526	FBgn0029526	CR18166	X:373463-375842	q1	q2	OK	0.676206	0.890478	0.397116	0.596834	0.5512	0.999155	yes
FBgn0025624	FBgn0025624	CG4025	X:1970998-1974438	q1	q2	OK	19.7078	25.9513	0.397044	0.52444	0.6623	0.999155	yes
FBgn0085376	FBgn0085376	CG34347	3R:27136895-27196498	q1	q2	OK	3.00756	3.96015	0.396965	0.812911	0.4022	0.999155	yes
FBgn0014427	FBgn0014427	CG11899	3R:25026173-25028247	q1	q2	OK	37.0751	48.8103	0.396735	1.09636	0.3667	0.999155	yes
FBgn0000395	FBgn0000395	cv-2	2R:17242519-17266967	q1	q2	OK	6.90353	9.08702	0.396473	0.957308	0.36115	0.999155	yes
FBgn0027339	FBgn0027339	jim	3L:22781538-22828294	q1	q2	OK	37.8731	49.8505	0.396433	0.733137	0.45195	0.999155	yes
FBgn0031101	FBgn0031101	CG1631	X:20198520-20199708	q1	q2	OK	1.39279	1.83296	0.396194	0.81663	0.51095	0.999155	yes
FBgn0053531	FBgn0053531	Ddr	2L:6253122-6322251	q1	q2	OK	0.891586	1.17318	0.395984	0.270305	0.80525	0.999155	yes
FBgn0033236	FBgn0033236	CG14764	2R:3829544-3843377	q1	q2	OK	11.2047	14.7379	0.395422	0.808838	0.4119	0.999155	yes
FBgn0029524	FBgn0029524	CG3176	X:375894-376691	q1	q2	OK	0.923773	1.21493	0.395259	0.797841	0.62405	0.999155	yes
FBgn0034784	FBgn0034784	CG9826	2R:18728357-18729988	q1	q2	OK	42.8089	56.2926	0.395035	0.882539	0.36265	0.999155	yes
FBgn0038045	FBgn0038045	Sas	3R:8252299-8255002	q1	q2	OK	0.474341	0.623709	0.394947	0.139214	0.8868	0.999155	yes
FBgn0035371	FBgn0035371	CG9977	3L:2768465-2772325	q1	q2	OK	57.9168	76.1454	0.394774	0.863674	0.4252	0.999155	yes
FBgn0033310	FBgn0033310	rgr	2R:4487937-4498743	q1	q2	OK	11.0567	14.5362	0.394728	0.901987	0.35835	0.999155	yes
FBgn0038826	FBgn0038826	CG17838	3R:16582450-16631963	q1	q2	OK	96.1374	126.378	0.394577	0.614119	0.5314	0.999155	yes
FBgn0036465	FBgn0036465	Rpn12R	3L:15007794-15058077	q1	q2	OK	3.69056	4.85125	0.394515	0.0886171	0.82725	0.999155	yes
FBgn0260938	FBgn0260938	tay	X:15770715-15781319	q1	q2	OK	11.9584	15.7153	0.394149	0.846042	0.39305	0.999155	yes
FBgn0086901	FBgn0086901	cv-c	3R:10217401-10307410	q1	q2	OK	17.0501	22.406	0.394106	0.820149	0.4078	0.999155	yes
FBgn0051314	FBgn0051314	Neu3	3R:10491558-10523057	q1	q2	OK	13.157	17.2879	0.393933	0.867843	0.3662	0.999155	yes
FBgn0051021	FBgn0051021	CG31021	3R:26427927-26429763	q1	q2	OK	0.408717	0.537036	0.393917	0.641671	0.5859	0.999155	yes
FBgn0263973	FBgn0263973	jv	3L:6543837-6596466	q1	q2	OK	2.08277	2.73599	0.393559	0.588739	0.56905	0.999155	yes
FBgn0050046	FBgn0050046	CG30046	2R:8201623-8204736	q1	q2	OK	8.00759	10.5186	0.393499	0.982463	0.36955	0.999155	yes
FBgn0039882	FBgn0039882	CG11576	3R:27632587-27635907	q1	q2	OK	12.1319	15.9361	0.393488	1.00448	0.3709	0.999155	yes
FBgn0050009	FBgn0050009	CR30009	2R:6148819-6151331	q1	q2	OK	0.465136	0.610884	0.393245	0.516852	0.59625	0.999155	yes
FBgn0033889	FBgn0033889	CG6701	2R:9860503-9867670	q1	q2	OK	19.8813	26.1061	0.392977	0.843638	0.38735	0.999155	yes
FBgn0033871	FBgn0033871	CG13339	2R:9712396-9713082	q1	q2	OK	1.9609	2.57473	0.392906	0.92397	0.55275	0.999155	yes
FBgn0029663	FBgn0029663	CG10804	X:3370721-3376355	q1	q2	OK	0.417299	0.547902	0.392838	0.691314	0.4831	0.999155	yes
FBgn0000546	FBgn0000546	EcR	2R:1975377-2056592	q1	q2	OK	41.1127	53.971	0.392599	0.817449	0.42775	0.999155	yes
FBgn0026197	FBgn0026197	noe	3L:17389130-17414614	q1	q2	OK	35.6973	46.8514	0.392276	0.482943	0.62015	0.999155	yes
FBgn0051221	FBgn0051221	CG31221	3R:15238415-15286033	q1	q2	OK	2.21895	2.91196	0.392111	0.664522	0.51955	0.999155	yes
FBgn0261548	FBgn0261548	CG42666	X:1667751-1747700	q1	q2	OK	13.1022	17.1936	0.392063	0.652135	0.5051	0.999155	yes
FBgn0260482	FBgn0260482	CG32599	X:14137718-14140547	q1	q2	OK	0.574922	0.754345	0.391858	0.679481	0.5801	0.999155	yes
FBgn0262820	FBgn0262820	CG43191	2R:7921452-7924670	q1	q2	OK	1.38982	1.82335	0.391686	0.31417	0.762	0.999155	yes
FBgn0035262	FBgn0035262	CG18171	3L:1715594-1735767	q1	q2	OK	3.02243	3.96467	0.391492	0.176041	0.8883	0.999155	yes
FBgn0035941	FBgn0035941	CG13313	3L:8951956-8954021	q1	q2	OK	0.54696	0.717293	0.391125	0.675299	0.57975	0.999155	yes
FBgn0000287	FBgn0000287	salr	2L:11358872-11373637	q1	q2	OK	3.69044	4.83963	0.391104	0.880745	0.37105	0.999155	yes
FBgn0264426	FBgn0264426	CR43844	3R:17711397-17732904	q1	q2	OK	1.07586	1.41062	0.390846	0.269447	0.78765	0.999155	yes
FBgn0034292	FBgn0034292	CG5767	2R:13933902-13934989	q1	q2	OK	389.194	510.079	0.390232	1.03466	0.4443	0.999155	yes
FBgn0036391	FBgn0036391	CG17364	3L:13971004-13986500	q1	q2	OK	0.498555	0.653396	0.390207	0.220154	0.8436	0.999155	yes
FBgn0027598	FBgn0027598	cindr	3R:26634337-26652722	q1	q2	OK	28.1025	36.83	0.390181	0.819407	0.40925	0.999155	yes
FBgn0033784	FBgn0033784	CG13322	2R:8821738-8824032	q1	q2	OK	12.0255	15.7574	0.389942	0.883698	0.36785	0.999155	yes
FBgn0037126	FBgn0037126	CG14567	3L:21730805-21731530	q1	q2	OK	12.0402	15.7716	0.389472	1.19054	0.4111	0.999155	yes
FBgn0259697	FBgn0259697	nvd	3L:24317966-24394755	q1	q2	OK	0.547523	0.717097	0.389248	0.683556	0.5499	0.999155	yes
FBgn0264327	FBgn0264327	CR43786	2R:17533681-17545440	q1	q2	OK	20.8906	27.3546	0.388928	0.399756	0.69335	0.999155	yes
FBgn0051051	FBgn0051051	CG31051	3R:24345269-24346237	q1	q2	OK	1.0489	1.37323	0.388694	0.770275	0.5824	0.999155	yes
FBgn0262872	FBgn0262872	milt	2L:7032712-7056010	q1	q2	OK	44.6893	58.4976	0.388447	0.610937	0.5435	0.999155	yes
FBgn0061198	FBgn0061198	HSPC300	2R:19915473-19916325	q1	q2	OK	8.20762	10.7414	0.388153	1.59988	0.5233	0.999155	yes
FBgn0085421	FBgn0085421	Epac	2R:2647219-2686446	q1	q2	OK	6.69409	8.75859	0.387811	0.649369	0.537	0.999155	yes
FBgn0036806	FBgn0036806	Cyp12c1	3L:18677628-18679419	q1	q2	OK	33.1829	43.4165	0.387803	1.01651	0.3816	0.999155	yes
FBgn0039883	FBgn0039883	RhoGAP100F	3R:27638330-27670966	q1	q2	OK	1.65559	2.16548	0.387346	0.873252	0.37185	0.999155	yes
FBgn0004242	FBgn0004242	Syt1	2L:2779266-2799979	q1	q2	OK	21.3719	27.9519	0.387231	0.807487	0.4086	0.999155	yes
FBgn0001253	FBgn0001253	ImpE1	3L:8365504-8384271	q1	q2	OK	3.06561	4.00906	0.387091	0.790784	0.3948	0.999155	yes
FBgn0016754	FBgn0016754	sba	3R:19719888-19748695	q1	q2	OK	8.16453	10.6769	0.387055	0.865947	0.36965	0.999155	yes
FBgn0261545	FBgn0261545	CG42663	2R:8592678-8640441	q1	q2	OK	7.61478	9.95578	0.386732	0.926088	0.37555	0.999155	yes
FBgn0085478	FBgn0085478	CG34449	X:9220690-9250260	q1	q2	OK	11.1444	14.5684	0.386522	0.832833	0.3959	0.999155	yes
FBgn0016930	FBgn0016930	smi35A	2L:14184477-14234122	q1	q2	OK	7.54746	9.86525	0.386365	0.877979	0.37415	0.999155	yes
FBgn0033108	FBgn0033108	CG15236	2R:2715862-2726432	q1	q2	OK	1.25732	1.64332	0.386259	0.819586	0.4274	0.999155	yes
FBgn0037831	FBgn0037831	Cap-H2	3R:6587031-6593668	q1	q2	OK	2.53928	3.31827	0.38601	0.667516	0.5289	0.999155	yes
FBgn0030286	FBgn0030286	CG1657	X:11219494-11228107	q1	q2	OK	10.1562	13.2715	0.38596	0.897573	0.38415	0.999155	yes
FBgn0046296	FBgn0046296	CG11534	3L:12125245-12129806	q1	q2	OK	14.0077	18.3023	0.385809	0.923003	0.41005	0.999155	yes
FBgn0050429	FBgn0050429	CG30429	2R:21071150-21142841	q1	q2	OK	1.26864	1.65739	0.385625	0.0695363	0.7072	0.999155	yes
FBgn0034951	FBgn0034951	CG3860	2R:19879660-19882573	q1	q2	OK	20.7312	27.0748	0.385151	0.876092	0.3691	0.999155	yes
FBgn0005638	FBgn0005638	slbo	2R:20219044-20221829	q1	q2	OK	2.22357	2.90394	0.385131	0.875623	0.4209	0.999155	yes
FBgn0039565	FBgn0039565	CG4884	3R:23783105-23784967	q1	q2	OK	3.92936	5.13115	0.384985	0.654602	0.50755	0.999155	yes
FBgn0086677	FBgn0086677	jeb	2R:7972698-8006845	q1	q2	OK	0.750532	0.980065	0.384964	0.732892	0.45505	0.999155	yes
FBgn0003969	FBgn0003969	vap	X:15894166-15899877	q1	q2	OK	16.8069	21.9452	0.384851	0.857288	0.38145	0.999155	yes
FBgn0020647	FBgn0020647	KrT95D	3R:19824161-19857532	q1	q2	OK	26.3335	34.3766	0.384529	0.814847	0.4099	0.999155	yes
FBgn0261397	FBgn0261397	didum	2R:3387659-3397959	q1	q2	OK	11.8229	15.4335	0.384471	0.697374	0.49335	0.999155	yes
FBgn0031861	FBgn0031861	CG17375	2L:6804618-6805792	q1	q2	OK	1.08407	1.41507	0.384417	0.586723	0.55845	0.999155	yes
FBgn0261090	FBgn0261090	Sytbeta	3L:15007794-15058077	q1	q2	OK	0.828066	1.08017	0.383445	0.0744211	0.8599	0.999155	yes
FBgn0004636	FBgn0004636	R	3L:1859114-1862239	q1	q2	OK	29.4731	38.4441	0.383359	0.846922	0.3871	0.999155	yes
FBgn0261582	FBgn0261582	CG42692	2L:14008126-14008820	q1	q2	OK	1.6506	2.15251	0.383034	0.559716	0.56905	0.999155	yes
FBgn0260971	FBgn0260971	CG42594	X:4734989-4799908	q1	q2	OK	0.2821	0.367826	0.382817	0.370036	0.72655	0.999155	yes
FBgn0085443	FBgn0085443	spri	X:10384101-10479455	q1	q2	OK	9.1877	11.9776	0.382562	0.858688	0.40795	0.999155	yes
FBgn0015589	FBgn0015589	Apc	3R:24658021-24670372	q1	q2	OK	8.23679	10.7366	0.382385	0.865216	0.39705	0.999155	yes
FBgn0085803	FBgn0085803	CR41550	U:9115748-9116778	q1	q2	OK	2.4333	3.17177	0.382374	0.877203	0.48865	0.999155	yes
FBgn0035688	FBgn0035688	CG10289	3L:6158015-6166980	q1	q2	OK	16.1094	20.9954	0.382166	0.801262	0.4136	0.999155	yes
FBgn0038404	FBgn0038404	CG8925	3R:11997730-12006200	q1	q2	OK	3.35889	4.37753	0.382134	0.812862	0.40855	0.999155	yes
FBgn0003888	FBgn0003888	betaTub60D	2R:20193404-20200626	q1	q2	OK	58.3732	76.0635	0.381899	0.871767	0.4174	0.999155	yes
FBgn0003301	FBgn0003301	rut	X:14681510-14720106	q1	q2	OK	6.85702	8.93421	0.381757	0.851349	0.3919	0.999155	yes
FBgn0261793	FBgn0261793	Trf2	X:8302040-8327044	q1	q2	OK	16.337	21.2851	0.381703	0.740884	0.4567	0.999155	yes
FBgn0024321	FBgn0024321	NK7.1	3R:10155861-10198673	q1	q2	OK	6.28374	8.18478	0.381322	0.651806	0.5422	0.999155	yes
FBgn0037102	FBgn0037102	CG7172	3L:21561158-21561998	q1	q2	OK	9.46079	12.3222	0.381222	1.08626	0.4248	0.999155	yes
FBgn0002633	FBgn0002633	HLHm7	3R:21862759-21863741	q1	q2	OK	3.69681	4.81425	0.381028	0.935405	0.4709	0.999155	yes
FBgn0033194	FBgn0033194	Vps13	2R:3454335-3474581	q1	q2	OK	15.5172	20.2062	0.380924	0.702906	0.48395	0.999155	yes
FBgn0050043	FBgn0050043	CG30043	2R:8246940-8250670	q1	q2	OK	19.6998	25.6394	0.380185	0.916448	0.3864	0.999155	yes
FBgn0086675	FBgn0086675	fne	X:12811509-12844450	q1	q2	OK	7.40776	9.64034	0.380048	0.790845	0.4144	0.999155	yes
FBgn0001075	FBgn0001075	ft	2L:4198403-4221796	q1	q2	OK	5.54817	7.22018	0.380021	0.827734	0.40525	0.999155	yes
FBgn0259212	FBgn0259212	cno	3R:998391-1043147	q1	q2	OK	12.2262	15.9104	0.379997	0.82953	0.39275	0.999155	yes
FBgn0053554	FBgn0053554	Nipped-A	2R:1065505-1138553	q1	q2	OK	5.08571	6.61712	0.379753	0.850171	0.38915	0.999155	yes
FBgn0052133	FBgn0052133	ptip	3L:14013414-14022221	q1	q2	OK	4.14495	5.39294	0.379717	0.892629	0.38985	0.999155	yes
FBgn0263617	FBgn0263617	CR43626	3L:3249372-3251468	q1	q2	OK	5.56242	7.23615	0.379508	0.84663	0.3942	0.999155	yes
[truncated: 10,409 more rows]

## Sheet: tko25t HS vs. tko25t ZS
test_id	gene_id	symbol	locus	tko25t HS	tko25t ZS	status	FPKM_tko25t HS	FPKM_tko25t ZS	log2_FC	test_stat	p_value	q_value	significant
FBgn0086057	FBgn0086057	snoRNA:Me28S-G2017	3R:7047615-7050666	q1	q2	OK	15777	0	#NAME?	NA	0.0023	0.217086	yes
FBgn0082923	FBgn0082923	snoRNA:Or-aca3	3R:23748514-23750644	q1	q2	OK	7.71123	0	#NAME?	NA	0.0028	0.242705	yes
FBgn0052283	FBgn0052283	dro3	3L:3314995-3315355	q1	q2	OK	0.512584	0	#NAME?	NA	0.0057	0.392591	yes
FBgn0086601	FBgn0086601	snoRNA:Psi28S-3327c	3L:13034855-13037005	q1	q2	OK	3.43561	0	#NAME?	NA	0.008	0.499686	yes
FBgn0083045	FBgn0083045	snoRNA:Psi18S-1389b	2R:17210948-17229352	q1	q2	OK	1.92049	0	#NAME?	NA	0.0123	0.658515	yes
FBgn0263461	FBgn0263461	snoRNA:CG32479-a	3L:871898-895313	q1	q2	OK	0.378697	0	#NAME?	NA	0.0136	0.707311	yes
FBgn0263466	FBgn0263466	snoRNA:lola-a	2R:6369711-6430794	q1	q2	OK	4.07626	0	#NAME?	NA	0.01385	0.7116	yes
FBgn0082925	FBgn0082925	snoRNA:Or-aca1	2R:18493625-18495500	q1	q2	OK	4.33255	0	#NAME?	NA	0.0144	0.725236	yes
FBgn0086664	FBgn0086664	snoRNA:Psi28S-2149	3R:26032239-26034742	q1	q2	OK	11.5911	0	#NAME?	NA	0.0181	0.8326	yes
FBgn0014865	FBgn0014865	Mtk	2R:11288600-11358596	q1	q2	OK	2.84131	0	#NAME?	NA	0.2156	0.99965	yes
FBgn0026169	FBgn0026169	snoRNA:Psi18S-1820	2R:20062247-20073866	q1	q2	OK	3.43561	0	#NAME?	#NAME?	0.0771	0.99965	yes
FBgn0038790	FBgn0038790	MtnC	3R:16186029-16186356	q1	q2	OK	1.52993	0	#NAME?	#NAME?	0.00125	0.12742	yes
FBgn0082959	FBgn0082959	snoRNA:Psi28S-3405b	3R:24425555-24431499	q1	q2	OK	10.3314	0	#NAME?	NA	0.0566	0.99965	yes
FBgn0082975	FBgn0082975	snoRNA:Psi28S-3305b	3R:24425555-24431499	q1	q2	OK	4.6048	0	#NAME?	NA	0.03635	0.99965	yes
FBgn0083003	FBgn0083003	snoRNA:Psi28S-1175c	2R:18493625-18495500	q1	q2	OK	8.25591	0	#NAME?	NA	0.0296	0.99965	yes
FBgn0083006	FBgn0083006	snoRNA:Psi28S-1153	2R:9445043-9445191	q1	q2	OK	7.41956	0	#NAME?	NA	0.02715	0.99965	yes
FBgn0083014	FBgn0083014	snoRNA:Psi18S-996	3L:258175-264380	q1	q2	OK	2.21166	0	#NAME?	NA	0.03455	0.99965	yes
FBgn0083058	FBgn0083058	snoRNA:Psi18S-1086	3L:826719-833402	q1	q2	OK	2.49898	0	#NAME?	NA	0.0254	0.99965	yes
FBgn0085506	FBgn0085506	CG40635	U:9363779-9364097	q1	q2	OK	0.685691	0	#NAME?	NA	0.02715	0.99965	yes
FBgn0086047	FBgn0086047	snoRNA:Me18S-G894	X:12391193-12410580	q1	q2	OK	31.8367	0	#NAME?	NA	0.05455	0.99965	yes
FBgn0262369	FBgn0262369	mir-31b	X:8801100-8948608	q1	q2	OK	6.66125	0	#NAME?	NA	0.13895	0.99965	yes
FBgn0263471	FBgn0263471	scaRNA:pUf68-a	3L:1496852-1502590	q1	q2	OK	10.6292	0	#NAME?	NA	0.0679	0.99965	yes
FBgn0263521	FBgn0263521	mir-4969	3R:17611483-17648364	q1	q2	OK	1.73711	0	#NAME?	NA	0.242	0.99965	yes
FBgn0263555	FBgn0263555	mir-4943	2L:16509119-16532877	q1	q2	OK	13.1976	0	#NAME?	NA	0.2479	0.99965	yes
FBgn0264698	FBgn0264698	CR43967	3L:23167566-23178791	q1	q2	OK	0.288428	0	#NAME?	NA	0.22085	0.99965	yes
FBgn0261630	FBgn0261630	CG42713	2L:8891488-8892180	q1	q2	OK	0	0.432255	Inf	NA	5e-05	0.00980154	yes
FBgn0004593	FBgn0004593	Eig71Ef	3L:15649754-15650490	q1	q2	OK	0	0.540074	Inf	NA	0.0012	0.12331	yes
FBgn0264440	FBgn0264440	CR43858	2L:16861496-16862431	q1	q2	OK	0	0.467228	Inf	NA	0.00285	0.243723	yes
FBgn0083012	FBgn0083012	snoRNA:Psi28S-1135a	X:17037619-17042287	q1	q2	OK	0	2.51415	Inf	NA	0.00295	0.248933	yes
FBgn0086044	FBgn0086044	snoRNA:Me28S-U1688	X:9822298-9825012	q1	q2	OK	0	12.3747	Inf	NA	0.0037	0.291021	yes
FBgn0054007	FBgn0054007	CG34007	2L:20495105-20495448	q1	q2	OK	0	0.942467	Inf	NA	0.0049	0.352745	yes
FBgn0082997	FBgn0082997	snoRNA:Psi28S-1232	X:6635569-6638290	q1	q2	OK	0	3.34096	Inf	NA	0.0095	0.568305	yes
FBgn0082980	FBgn0082980	snoRNA:Psi28S-2996	2L:22427041-22429419	q1	q2	OK	0	8.38512	Inf	NA	0.00975	0.57516	yes
FBgn0014849	FBgn0014849	Eig71Ei	3L:15652806-15653451	q1	q2	OK	0	0.176114	Inf	NA	0.03295	0.99965	yes
FBgn0030899	FBgn0030899	Her	X:18071644-18099177	q1	q2	OK	0	0.201836	inf	#NAME?	0.19195	0.99965	yes
FBgn0040737	FBgn0040737	Tango8	2R:14165702-14244801	q1	q2	OK	0	1.02523	inf	#NAME?	0.03635	0.99965	yes
FBgn0043530	FBgn0043530	Obp51a	2R:10898902-10928901	q1	q2	OK	0	0.257467	Inf	NA	0.20645	0.99965	yes
FBgn0053998	FBgn0053998	CG33998	2R:14605633-14642026	q1	q2	OK	0	0.473353	Inf	NA	0.1648	0.99965	yes
FBgn0082951	FBgn0082951	snoRNA:Me18S-C1366	2R:10509110-10512013	q1	q2	OK	0	119.855	Inf	NA	0.22105	0.99965	yes
FBgn0082953	FBgn0082953	snoRNA:Psi28S-612	3L:9421894-9422921	q1	q2	OK	0	8.48233	Inf	NA	0.04665	0.99965	yes
FBgn0083004	FBgn0083004	snoRNA:Psi28S-1175b	2R:18493625-18495500	q1	q2	OK	0	6.68192	Inf	NA	0.0317	0.99965	yes
FBgn0085201	FBgn0085201	CG34172	2L:2192524-2197912	q1	q2	OK	0	0.171589	Inf	NA	0.05645	0.99965	yes
FBgn0085365	FBgn0085365	CG34336	X:3763019-3763797	q1	q2	OK	0	0.754709	Inf	NA	0.0266	0.99965	yes
FBgn0086032	FBgn0086032	snoRNA:Me28S-C437	2L:4031378-4115059	q1	q2	OK	0	29.0427	Inf	NA	0.0509	0.99965	yes
FBgn0086038	FBgn0086038	snoRNA:Me28S-C1237	2L:16509119-16532877	q1	q2	OK	0	119.851	Inf	NA	0.12915	0.99965	yes
FBgn0086658	FBgn0086658	snoRNA:Psi28S-1180	2R:7464989-7503550	q1	q2	OK	0	2.82905	Inf	NA	0.07725	0.99965	yes
FBgn0086662	FBgn0086662	snoRNA:Psi28S-3186	3R:1421085-1426858	q1	q2	OK	0	15.3442	Inf	NA	0.03115	0.99965	yes
FBgn0086663	FBgn0086663	snoRNA:Psi18S-1275	3R:5603766-5604800	q1	q2	OK	0	6.98019	Inf	NA	0.03055	0.99965	yes
FBgn0259969	FBgn0259969	Sfp65A	3L:6323845-6345490	q1	q2	OK	0	0.474076	Inf	NA	0.18655	0.99965	yes
FBgn0261817	FBgn0261817	CG42759	3R:5965824-5969906	q1	q2	OK	0	0.56904	Inf	NA	0.2164	0.99965	yes
FBgn0262170	FBgn0262170	CG42878	2R:15405368-15519013	q1	q2	OK	0	0.241364	Inf	NA	0.0528	0.99965	yes
FBgn0262191	FBgn0262191	mir-2497	2L:16677209-16679383	q1	q2	OK	0	414.93	Inf	NA	0.23025	0.99965	yes
FBgn0262291	FBgn0262291	mir-956	3L:11766830-11766978	q1	q2	OK	0	2.51415	Inf	NA	0.04585	0.99965	yes
FBgn0262393	FBgn0262393	mir-33	3L:19787034-19796527	q1	q2	OK	0	153.281	Inf	NA	0.08415	0.99965	yes
FBgn0263083	FBgn0263083	CG43351	2R:14909829-14920147	q1	q2	OK	0	0.61569	Inf	NA	0.2219	0.99965	yes
FBgn0263482	FBgn0263482	snoRNA:lola-c	2R:6369711-6430794	q1	q2	OK	0	1.20219	Inf	NA	0.0368	0.99965	yes
FBgn0263484	FBgn0263484	snoRNA:Pi4KIIalpha-a	3R:1380811-1389347	q1	q2	OK	0	1.60668	Inf	NA	0.08465	0.99965	yes
FBgn0263486	FBgn0263486	snoRNA:skd-a	3L:20984772-21020534	q1	q2	OK	0	2.101	Inf	NA	0.05785	0.99965	yes
FBgn0263487	FBgn0263487	snoRNA:tra2-a	2R:10488768-10491857	q1	q2	OK	0	3.64878	Inf	NA	0.12965	0.99965	yes
FBgn0263489	FBgn0263489	unsRNA:d-a	2L:8466829-8488671	q1	q2	OK	0	0.599452	Inf	NA	0.10185	0.99965	yes
FBgn0263517	FBgn0263517	mir-4976	2R:2715862-2726432	q1	q2	OK	0	131.978	Inf	NA	0.22905	0.99965	yes
FBgn0263596	FBgn0263596	CG43618	3R:3866969-3881259	q1	q2	OK	0	1.18169	Inf	NA	0.2237	0.99965	yes
FBgn0263847	FBgn0263847	CR43708	2L:3043972-3055601	q1	q2	OK	0	1.71167	Inf	NA	0.1407	0.99965	yes
FBgn0264374	FBgn0264374	CR43826	2L:16000536-16040407	q1	q2	OK	0	0.594118	Inf	NA	0.21535	0.99965	yes
FBgn0264500	FBgn0264500	CR43899	X:10099324-10106407	q1	q2	OK	0	0.187817	Inf	NA	0.09995	0.99965	yes
FBgn0032184	FBgn0032184	CG13135	2L:10094087-10137552	q1	q2	OK	1.02439	384.335	8.55145	10.7254	0.00065	0.0781349	yes
FBgn0031041	FBgn0031041	CG12788	X:19510228-19512570	q1	q2	OK	0.00746256	2.79741	8.55021	0.821482	0.20145	0.99965	yes
FBgn0058469	FBgn0058469	CR40469	X:18879-19093	q1	q2	OK	0.461274	11.3262	4.61789	19.1189	0.0185	0.841882	yes
FBgn0020640	FBgn0020640	Lcp65Ae	3L:6130682-6131218	q1	q2	OK	0.235209	4.40727	4.22787	8.54809	0.02285	0.951486	yes
FBgn0038239	FBgn0038239	CG14850	3R:10386703-10387243	q1	q2	OK	10.5644	185.403	4.13337	19.1462	5e-05	0.00980154	yes
FBgn0036861	FBgn0036861	CG14089	3L:19273219-19273900	q1	q2	OK	0.0330926	0.519226	3.97178	3.71997	0.0185	0.841882	yes
FBgn0039438	FBgn0039438	TwdlO	3R:22451729-22452419	q1	q2	OK	1.10386	17.0162	3.94628	12.0774	5e-05	0.00980154	yes
FBgn0035512	FBgn0035512	Cpr64Ac	3L:4193992-4224003	q1	q2	OK	0.0228888	0.33538	3.87308	0.30514	0.3252	0.99965	yes
FBgn0264352	FBgn0264352	CR43808	2L:5904957-5906250	q1	q2	OK	0.0163666	0.17188	3.39258	1.55557	0.2012	0.99965	yes
FBgn0264541	FBgn0264541	CR43920	2R:13480295-13491966	q1	q2	OK	0.586563	5.99452	3.35329	0.17338	0.2571	0.99965	yes
FBgn0004590	FBgn0004590	Eig71Ec	3L:15644578-15645354	q1	q2	OK	0.218185	2.20466	3.33694	6.40712	0.0071	0.45643	yes
FBgn0037414	FBgn0037414	Osi7	3R:2074713-2077405	q1	q2	OK	0.0186815	0.183445	3.29567	3.34882	0.05405	0.99965	yes
FBgn0000047	FBgn0000047	Act88F	3R:11265709-11267895	q1	q2	OK	0.0909316	0.788389	3.11605	5.11428	0.0043	0.322298	yes
FBgn0030880	FBgn0030880	CG6788	X:17782209-17783437	q1	q2	OK	0.0494885	0.415605	3.07005	3.50396	0.0546	0.99965	yes
FBgn0263021	FBgn0263021	CG43316	2R:8130050-8130778	q1	q2	OK	2.90244	23.5726	3.02177	11.118	5e-05	0.00980154	yes
FBgn0004591	FBgn0004591	Eig71Ed	3L:15645636-15646196	q1	q2	OK	0.152138	1.18459	2.96094	5.23381	0.23285	0.99965	yes
FBgn0052762	FBgn0052762	CG32762	X:5394297-5395219	q1	q2	OK	1.25902	9.79653	2.95997	8.90481	5e-05	0.00980154	yes
FBgn0067311	FBgn0067311	CheB38b	2L:20816455-20817270	q1	q2	OK	0.0321286	0.235294	2.87254	2.57805	0.02545	0.99965	yes
FBgn0263844	FBgn0263844	CR43705	3L:20788118-20788778	q1	q2	OK	0.0424491	0.310229	2.86953	2.82887	0.02545	0.99965	yes
FBgn0031033	FBgn0031033	CG14219	X:19481414-19484104	q1	q2	OK	0.826314	5.56195	2.75083	7.51185	5e-05	0.00980154	yes
FBgn0035434	FBgn0035434	dro5	3L:3316780-3317144	q1	q2	OK	6.80245	44.1001	2.69666	14.499	5e-05	0.00980154	yes
FBgn0031512	FBgn0031512	CG15404	2L:3173988-3174442	q1	q2	OK	123.795	796.02	2.68485	18.8227	5e-05	0.00980154	yes
FBgn0036656	FBgn0036656	CG13026	3L:16718609-16719269	q1	q2	OK	0.0401388	0.251552	2.64779	2.54033	0.03285	0.99965	yes
FBgn0030542	FBgn0030542	CG12481	X:14081285-14081874	q1	q2	OK	0.0412071	0.258193	2.64748	2.56402	0.03285	0.99965	yes
FBgn0031429	FBgn0031429	CG15393	2L:2489753-2490119	q1	q2	OK	0.0988367	0.613768	2.63457	3.79706	0.03285	0.99965	yes
FBgn0063083	FBgn0063083	pncr015:3L	3L:7399422-7399719	q1	q2	OK	0.655319	4.04764	2.62681	8.83686	0.0342	0.99965	yes
FBgn0262686	FBgn0262686	CG43156	X:11800484-11800846	q1	q2	OK	0.20274	1.25014	2.62439	5.82249	0.03285	0.99965	yes
FBgn0033774	FBgn0033774	CG12374	2R:8649616-8651330	q1	q2	OK	0.19743	1.19278	2.59492	5.14627	0.00085	0.0967027	yes
FBgn0051698	FBgn0051698	CG31698	2L:3173282-3173826	q1	q2	OK	150.499	906.368	2.59035	15.1561	5e-05	0.00980154	yes
FBgn0085235	FBgn0085235	CG34206	2R:18024493-18062243	q1	q2	OK	0.75481	4.53435	2.58671	1.78533	0.221	0.99965	yes
FBgn0034623	FBgn0034623	CG9822	2R:17234379-17235356	q1	q2	OK	4.5591	26.9137	2.56152	9.09143	5e-05	0.00980154	yes
FBgn0029770	FBgn0029770	CG4151	X:5395864-5396608	q1	q2	OK	1.48689	8.63755	2.53832	7.76131	5e-05	0.00980154	yes
FBgn0033587	FBgn0033587	CG13218	2R:7120768-7121209	q1	q2	OK	0.270586	1.47668	2.4482	5.02533	0.0434	0.99965	yes
FBgn0264367	FBgn0264367	CR43819	2L:17085649-17086170	q1	q2	OK	0.0601551	0.313031	2.37955	2.62549	0.0464	0.99965	yes
FBgn0052071	FBgn0052071	CG32071	3L:11096520-11096973	q1	q2	OK	0.0643383	0.334572	2.37857	2.705	0.0464	0.99965	yes
FBgn0264363	FBgn0264363	CG43815	2L:3576209-3576623	q1	q2	OK	0.0764332	0.396733	2.3759	2.93244	0.0464	0.99965	yes
FBgn0040735	FBgn0040735	CG16836	2R:14276599-14276963	q1	q2	OK	0.162371	0.835817	2.3639	4.45371	0.0464	0.99965	yes
FBgn0038242	FBgn0038242	CG14852	3R:10391667-10392192	q1	q2	OK	29.1402	149.014	2.35437	12.038	5e-05	0.00980154	yes
FBgn0036468	FBgn0036468	CG13461	3L:15007794-15058077	q1	q2	OK	0.267898	1.35129	2.33458	0.310032	0.3917	0.99965	yes
FBgn0036822	FBgn0036822	CG11637	3L:18885482-18891393	q1	q2	OK	0.146605	0.736663	2.32907	0.212906	0.28535	0.99965	yes
FBgn0032582	FBgn0032582	CG13258	2L:16292126-16292970	q1	q2	OK	0.0385321	0.190058	2.30231	1.04353	0.2606	0.99965	yes
FBgn0043577	FBgn0043577	PGRP-SB2	3L:16719640-16720388	q1	q2	OK	9.94408	48.8115	2.29531	6.43246	5e-05	0.00980154	yes
FBgn0023495	FBgn0023495	Lip3	3R:9195390-9197626	q1	q2	OK	29.2667	143.586	2.29458	7.43118	5e-05	0.00980154	yes
FBgn0040682	FBgn0040682	CG14664	3R:1049860-1050492	q1	q2	OK	7.69037	37.4065	2.28216	9.18403	5e-05	0.00980154	yes
FBgn0051219	FBgn0051219	CG31219	3R:15476595-15483588	q1	q2	OK	0.150233	0.683548	2.18584	0.916239	0.43645	0.99965	yes
FBgn0035875	FBgn0035875	Cpr66Cb	3L:8329771-8331695	q1	q2	OK	0.961527	4.36409	2.18228	5.93008	5e-05	0.00980154	yes
FBgn0051779	FBgn0051779	Acp24A4	2L:3693183-3693889	q1	q2	OK	0.109698	0.496483	2.17821	1.12357	0.1032	0.99965	yes
FBgn0031032	FBgn0031032	CG14204	X:19477674-19480623	q1	q2	OK	0.209552	0.921	2.13589	4.50578	0.00055	0.0693871	yes
FBgn0038241	FBgn0038241	CG8087	3R:10390043-10390504	q1	q2	OK	29.4064	127.885	2.12064	11.5723	5e-05	0.00980154	yes
FBgn0063667	FBgn0063667	CG32335	3L:1201246-1232700	q1	q2	OK	7.47006	32.0528	2.10126	0.835767	0.4929	0.99965	yes
FBgn0034331	FBgn0034331	CG15067	2R:14272416-14273093	q1	q2	OK	0.735674	3.0994	2.07485	3.41916	0.00425	0.322298	yes
FBgn0041713	FBgn0041713	yellow-c	2L:15035470-15038857	q1	q2	OK	4.23018	17.7684	2.07052	2.55091	0.03765	0.99965	yes
FBgn0033594	FBgn0033594	CG13226	2R:7131794-7132508	q1	q2	OK	0.0618128	0.258745	2.06555	2.43571	0.26995	0.99965	yes
FBgn0263709	FBgn0263709	CR43661	2R:13104053-13266881	q1	q2	OK	0.0554689	0.231098	2.05876	0.0286254	0.0584	0.99965	yes
FBgn0085222	FBgn0085222	CG34193	2R:13397448-13398303	q1	q2	OK	3.49914	14.4624	2.04723	6.97184	5e-05	0.00980154	yes
FBgn0085273	FBgn0085273	CG34244	3L:14228152-14229041	q1	q2	OK	6.63198	27.342	2.04361	4.92163	5e-05	0.00980154	yes
FBgn0262722	FBgn0262722	CG43166	3R:20651512-20652193	q1	q2	OK	0.288428	1.18323	2.03645	5.53175	0.0778	0.99965	yes
FBgn0261637	FBgn0261637	CG42720	3R:20488216-20536911	q1	q2	OK	0.384662	1.57558	2.03422	0.197249	0.3269	0.99965	yes
FBgn0040733	FBgn0040733	CG15068	2R:14277846-14278114	q1	q2	OK	0.754062	3.07947	2.02993	11.1092	0.0778	0.99965	yes
FBgn0033936	FBgn0033936	CG17386	2R:10307845-10312099	q1	q2	OK	7.34388	29.3665	1.99956	6.89021	5e-05	0.00980154	yes
FBgn0052248	FBgn0052248	CG32248	3L:4471748-4472438	q1	q2	OK	1.45004	5.54237	1.93441	5.95935	0.00055	0.0693871	yes
FBgn0031907	FBgn0031907	CG5171	2L:7390983-7404526	q1	q2	OK	25.3021	93.9231	1.89222	5.87997	5e-05	0.00980154	yes
FBgn0003065	FBgn0003065	CG2150	3R:27589025-27590488	q1	q2	OK	0.0650113	0.238873	1.87748	2.37624	0.09305	0.99965	yes
FBgn0039476	FBgn0039476	CG6271	3R:22822701-22889500	q1	q2	OK	300.989	1104.7	1.87587	3.77209	0.0044	0.327864	yes
FBgn0034426	FBgn0034426	CG10476	2R:15172055-15172724	q1	q2	OK	0.067932	0.248655	1.87198	2.24748	0.2849	0.99965	yes
FBgn0000527	FBgn0000527	e	3R:17055560-17062900	q1	q2	OK	14.3184	52.3984	1.87165	6.61322	5e-05	0.00980154	yes
FBgn0264361	FBgn0264361	CG43813	2L:12343642-12397528	q1	q2	OK	0.0933255	0.340751	1.86837	0.281257	0.37305	0.99965	yes
FBgn0261932	FBgn0261932	CG42798	3R:13232399-13233256	q1	q2	OK	5.03293	18.3754	1.8683	4.42223	5e-05	0.00980154	yes
FBgn0039161	FBgn0039161	CG13606	3R:19998352-20009752	q1	q2	OK	5.92975	21.606	1.86539	5.25586	5e-05	0.00980154	yes
FBgn0004589	FBgn0004589	Eig71Eb	3L:15643035-15643641	q1	q2	OK	0.1452	0.527884	1.86218	1.34271	0.2339	0.99965	yes
FBgn0041233	FBgn0041233	Gr59e	2R:19428576-19429902	q1	q2	OK	0.172247	0.624755	1.85881	3.34508	0.0165	0.784489	yes
FBgn0033728	FBgn0033728	Cpr49Ae	2R:8289719-8292620	q1	q2	OK	0.110284	0.396992	1.84789	2.93574	0.04265	0.99965	yes
FBgn0262005	FBgn0262005	CG42823	3R:13230208-13230831	q1	q2	OK	0.472372	1.69557	1.84377	4.42847	0.02865	0.99965	yes
FBgn0032809	FBgn0032809	CG13078	2L:19563929-19565158	q1	q2	OK	1.50906	5.32823	1.82001	5.27409	0.00015	0.025484	yes
FBgn0062412	FBgn0062412	Ctr1B	3R:4143336-4159514	q1	q2	OK	4.53264	15.9991	1.81957	2.60503	0.0525	0.99965	yes
FBgn0038074	FBgn0038074	CG6188	3R:8500331-8501982	q1	q2	OK	33.94	119.364	1.8143	7.50108	5e-05	0.00980154	yes
FBgn0033931	FBgn0033931	Obp50e	2R:10262076-10262836	q1	q2	OK	0.122967	0.428061	1.79955	2.48223	0.13875	0.99965	yes
FBgn0262141	FBgn0262141	CG42867	2R:18553051-18553634	q1	q2	OK	0.150852	0.524218	1.79703	2.67954	0.13875	0.99965	yes
FBgn0051089	FBgn0051089	CG31089	3R:21728364-21732488	q1	q2	OK	2.66335	9.23622	1.79406	5.32584	5e-05	0.00980154	yes
FBgn0010040	FBgn0010040	GstD4	3R:8199823-8200546	q1	q2	OK	0.303593	1.04855	1.78819	3.63939	0.02395	0.990815	yes
FBgn0005626	FBgn0005626	ple	3L:6707137-6712625	q1	q2	OK	60.376	208.422	1.78746	5.60016	5e-05	0.00980154	yes
FBgn0052712	FBgn0052712	CG32712	X:8327119-8327842	q1	q2	OK	0.440385	1.50544	1.77335	4.05782	0.0209	0.914195	yes
FBgn0034413	FBgn0034413	CG15115	2R:14922996-14923892	q1	q2	OK	0.109773	0.373624	1.76706	2.51215	0.10765	0.99965	yes
FBgn0036750	FBgn0036750	CG6034	3L:17683114-17743688	q1	q2	OK	0.314143	1.05665	1.75001	1.32419	0.2536	0.99965	yes
FBgn0262004	FBgn0262004	CG42822	3R:13239653-13240121	q1	q2	OK	9.1755	30.7417	1.74434	10.1137	0.0008	0.0918342	yes
FBgn0051634	FBgn0051634	Oatp26F	2L:6623122-6632407	q1	q2	OK	0.455106	1.52459	1.74415	3.75685	0.0005	0.0677766	yes
FBgn0010042	FBgn0010042	GstD6	3R:8202893-8203629	q1	q2	OK	8.64383	28.7868	1.73566	6.71331	5e-05	0.00980154	yes
FBgn0033203	FBgn0033203	CG2070	2R:3549486-3550764	q1	q2	OK	3.60467	11.8593	1.71808	5.58415	5e-05	0.00980154	yes
FBgn0036393	FBgn0036393	CG17362	3L:13971004-13986500	q1	q2	OK	18.0906	59.1254	1.70854	4.91534	0.0063	0.418097	yes
FBgn0050098	FBgn0050098	CG30098	2R:12241728-12242720	q1	q2	OK	0.31158	1.00643	1.69158	3.46264	0.0213	0.923145	yes
FBgn0034005	FBgn0034005	alphaPS4	2R:11146271-11180386	q1	q2	OK	1.30468	4.19686	1.68562	1.57979	0.14555	0.99965	yes
FBgn0036417	FBgn0036417	CG7906	3L:14229734-14231372	q1	q2	OK	24.9799	80.3404	1.68536	5.48071	5e-05	0.00980154	yes
FBgn0036416	FBgn0036416	CG7924	3L:14226568-14227709	q1	q2	OK	30.8298	98.917	1.6819	6.86976	5e-05	0.00980154	yes
FBgn0039437	FBgn0039437	TwdlL	3R:22450301-22451374	q1	q2	OK	0.0582732	0.183407	1.65414	1.33454	0.1403	0.99965	yes
FBgn0032086	FBgn0032086	CG17906	2L:8993817-8997379	q1	q2	OK	0.629008	1.97719	1.6523	0.759105	0.5928	0.99965	yes
FBgn0083974	FBgn0083974	CG34138	3R:15459139-15468466	q1	q2	OK	0.086808	0.272645	1.65112	0.176916	0.39975	0.99965	yes
FBgn0020639	FBgn0020639	Lcp65Af	3L:6129314-6129891	q1	q2	OK	0.202443	0.633113	1.64494	2.85074	0.11715	0.99965	yes
FBgn0264083	FBgn0264083	CR43752	2L:8258754-8301079	q1	q2	OK	0.0523097	0.163542	1.64451	0.0936716	0.1661	0.99965	yes
FBgn0033590	FBgn0033590	CG13217	2R:7123364-7124188	q1	q2	OK	0.0577195	0.180287	1.64317	0.937676	0.1154	0.99965	yes
FBgn0024897	FBgn0024897	b6	X:1563602-1586580	q1	q2	OK	0.208458	0.640789	1.62009	0.423487	0.65505	0.99965	yes
FBgn0085779	FBgn0085779	CR40963	U:3653040-3653240	q1	q2	OK	0.598273	1.8341	1.6162	7.09083	0.13595	0.99965	yes
FBgn0035553	FBgn0035553	CG13722	3L:4485158-4490963	q1	q2	OK	21.619	66.0311	1.61084	5.81714	5e-05	0.00980154	yes
FBgn0003930	FBgn0003930	snRNA:U4:39B	2L:21212321-21220572	q1	q2	OK	3.02036	9.20653	1.60794	2.579	0.16485	0.99965	yes
FBgn0082994	FBgn0082994	snoRNA:Psi28S-1837c	3L:5755126-5758691	q1	q2	OK	7.18387	21.8927	1.60761	2.34135	0.12405	0.99965	yes
FBgn0263528	FBgn0263528	mir-4970	2L:10740785-10743934	q1	q2	OK	65.1115	197.968	1.60428	0.157143	0.60765	0.99965	yes
FBgn0038959	FBgn0038959	CG13856	3R:18228376-18230783	q1	q2	OK	0.380307	1.15217	1.59911	3.46879	0.01415	0.72053	yes
FBgn0033602	FBgn0033602	Cpr47Ee	2R:7152630-7154361	q1	q2	OK	0.658589	1.95103	1.56679	3.87143	0.00135	0.135446	yes
FBgn0262854	FBgn0262854	CG43218	3L:21219708-21259603	q1	q2	OK	0.660448	1.93434	1.55032	0.412684	0.73865	0.99965	yes
FBgn0262904	FBgn0262904	CR43259	3R:21728364-21732488	q1	q2	OK	0.375506	1.09389	1.54256	1.37118	0.18715	0.99965	yes
FBgn0036351	FBgn0036351	CG14107	3L:13371086-13374446	q1	q2	OK	0.195509	0.569455	1.54234	1.83229	0.08665	0.99965	yes
FBgn0004588	FBgn0004588	Eig71Ea	3L:15642225-15642761	q1	q2	OK	1.54343	4.48585	1.53924	5.44593	0.0132	0.69478	yes
FBgn0040764	FBgn0040764	CG13230	2R:7026808-7104899	q1	q2	OK	7.00505	20.2544	1.53177	1.11744	0.6871	0.99965	yes
FBgn0020638	FBgn0020638	Lcp65Ag1	3L:6127796-6128374	q1	q2	OK	4.53383	13.0629	1.52668	5.93638	0.00095	0.10526	yes
FBgn0046253	FBgn0046253	CG3502	2R:19230927-19235291	q1	q2	OK	2.00897	5.78771	1.52654	4.12693	0.0002	0.0314617	yes
FBgn0263003	FBgn0263003	CG43311	3R:17227399-17227998	q1	q2	OK	0.160555	0.461179	1.52226	2.39167	0.16315	0.99965	yes
FBgn0053920	FBgn0053920	CG33920	3R:26865097-26872543	q1	q2	OK	0.187779	0.538699	1.52044	0.271536	0.58895	0.99965	yes
FBgn0050029	FBgn0050029	CR30029	2R:7133621-7134161	q1	q2	OK	89.2529	252.507	1.50035	8.12067	5e-05	0.00980154	yes
FBgn0036264	FBgn0036264	CG11529	3L:12190890-12192130	q1	q2	OK	26.9055	75.9103	1.49639	5.92674	5e-05	0.00980154	yes
FBgn0036992	FBgn0036992	CG11796	3L:20429349-20432972	q1	q2	OK	11.4728	32.1346	1.48591	4.06278	0.0003	0.0444488	yes
FBgn0004865	FBgn0004865	Eip78C	3L:21219708-21259603	q1	q2	OK	13.0732	36.5984	1.48517	5.20887	5e-05	0.00980154	yes
FBgn0036128	FBgn0036128	Elo68beta	3L:11093774-11094798	q1	q2	OK	0.296128	0.827491	1.48253	2.966	0.03845	0.99965	yes
FBgn0034770	FBgn0034770	Obp58d	2R:18594452-18595219	q1	q2	OK	0.104659	0.291823	1.47939	1.89151	0.22095	0.99965	yes
FBgn0037677	FBgn0037677	CG12951	3R:5154997-5156047	q1	q2	OK	88.0682	245.382	1.47833	6.69775	5e-05	0.00980154	yes
FBgn0034328	FBgn0034328	IM23	2R:14270208-14270737	q1	q2	OK	0.735955	2.04212	1.47238	4.04235	0.0388	0.99965	yes
FBgn0033588	FBgn0033588	CG13228	2R:7121507-7121915	q1	q2	OK	1.18035	3.2665	1.46853	4.87073	0.0301	0.99965	yes
FBgn0037835	FBgn0037835	CG14687	3R:6618627-6619370	q1	q2	OK	5.98803	16.3597	1.44999	5.25119	0.00035	0.0490077	yes
FBgn0260011	FBgn0260011	nimC4	2L:14040169-14094401	q1	q2	OK	0.0722842	0.197359	1.44907	0.433864	0.6278	0.99965	yes
FBgn0031254	FBgn0031254	CG13692	2L:421770-422489	q1	q2	OK	0.171337	0.465857	1.44305	2.40264	0.1345	0.99965	yes
FBgn0028534	FBgn0028534	CG7916	2L:13835566-13898715	q1	q2	OK	127.782	347.206	1.44211	1.69496	0.2002	0.99965	yes
FBgn0039472	FBgn0039472	CG17192	3R:22822701-22889500	q1	q2	OK	0.221198	0.599421	1.43823	0.0720086	0.1013	0.99965	yes
FBgn0050375	FBgn0050375	CG30375	2R:4153197-4154800	q1	q2	OK	0.859793	2.32656	1.43614	3.68508	0.0025	0.224331	yes
FBgn0036877	FBgn0036877	CG9452	3L:19494109-19496970	q1	q2	OK	6.10747	16.5166	1.43527	4.8719	5e-05	0.00980154	yes
FBgn0030326	FBgn0030326	CG2444	X:11589144-11599044	q1	q2	OK	146.253	393.752	1.42882	3.45433	0.0007	0.082587	yes
FBgn0261842	FBgn0261842	pre-mod(mdg4)-AE	3R:17177330-17203121	q1	q2	OK	0.1426	0.381802	1.42085	0.179717	0.5351	0.99965	yes
FBgn0038943	FBgn0038943	CG5391	3R:18158809-18159872	q1	q2	OK	57.3131	152.584	1.41266	6.42536	5e-05	0.00980154	yes
FBgn0032945	FBgn0032945	CG8665	2L:21371226-21377995	q1	q2	OK	11.9543	31.7546	1.40943	4.96664	5e-05	0.00980154	yes
FBgn0263448	FBgn0263448	CR43471	3R:11056306-11057408	q1	q2	OK	4.10562	10.8858	1.40677	2.25398	0.0285	0.99965	yes
FBgn0261989	FBgn0261989	CG42807	2R:9459028-9460045	q1	q2	OK	407.158	1075.17	1.4009	5.55654	5e-05	0.00980154	yes
FBgn0032067	FBgn0032067	CG9465	2L:8769174-8772344	q1	q2	OK	0.379667	1.00172	1.39968	3.2875	0.0025	0.224331	yes
FBgn0259164	FBgn0259164	CG42269	3L:6059395-6064645	q1	q2	OK	1.42967	3.77093	1.39924	3.95587	0.0004	0.0554	yes
FBgn0264562	FBgn0264562	Hr4	X:1835972-1903397	q1	q2	OK	4.42311	11.6233	1.39388	4.11813	5e-05	0.00980154	yes
FBgn0039435	FBgn0039435	TwdlP	3R:22446329-22447082	q1	q2	OK	1.08935	2.85134	1.38817	3.8016	0.01	0.579182	yes
FBgn0262357	FBgn0262357	CG43055	2L:4403991-4441282	q1	q2	OK	0.158907	0.414983	1.38487	0.53605	0.65505	0.99965	yes
FBgn0005638	FBgn0005638	slbo	2R:20219044-20221829	q1	q2	OK	7.62231	19.7338	1.37237	4.75006	5e-05	0.00980154	yes
FBgn0034329	FBgn0034329	IM1	2R:14271456-14271883	q1	q2	OK	2.3874	6.12012	1.35812	5.73015	0.02285	0.951486	yes
FBgn0250839	FBgn0250839	CG2016	3R:782720-787072	q1	q2	OK	9.52399	24.3859	1.35641	3.80185	0.0002	0.0314617	yes
FBgn0003129	FBgn0003129	Poxm	3R:4143336-4159514	q1	q2	OK	9.46289	24.2006	1.35469	4.49704	0.0001	0.0179465	yes
FBgn0034903	FBgn0034903	CG9850	2R:19641236-19685915	q1	q2	OK	39.3093	100.471	1.35383	4.48947	5e-05	0.00980154	yes
FBgn0065055	FBgn0065055	snoRNA:Psi28S-2648	2L:8041879-8042859	q1	q2	OK	3.05944	7.78822	1.34803	0.104381	0.25255	0.99965	yes
FBgn0052279	FBgn0052279	dro2	3L:3314348-3314681	q1	q2	OK	9.81785	24.9609	1.34619	7.88756	0.00385	0.299126	yes
FBgn0082962	FBgn0082962	snoRNA:Psi28S-3385a	3R:1421085-1426858	q1	q2	OK	4.58844	11.6636	1.34594	1.06096	0.08025	0.99965	yes
FBgn0262808	FBgn0262808	CG43179	3R:10077211-10085708	q1	q2	OK	1.85926	4.65977	1.32553	1.13818	0.24375	0.99965	yes
FBgn0030595	FBgn0030595	CG14406	X:14733406-14827616	q1	q2	OK	3.82104	9.56172	1.3233	0.360012	0.74565	0.99965	yes
FBgn0039200	FBgn0039200	CG13616	3R:20218631-20219502	q1	q2	OK	0.405865	1.00156	1.30318	2.83273	0.05865	0.99965	yes
FBgn0028938	FBgn0028938	CG16886	2L:13914724-13955757	q1	q2	OK	0.240665	0.592565	1.29995	0.14317	0.4822	0.99965	yes
FBgn0261363	FBgn0261363	CG42640	2R:18952306-18954706	q1	q2	OK	1.47452	3.62133	1.29628	3.64728	0.0014	0.139366	yes
FBgn0264462	FBgn0264462	CR43870	3L:17238981-17257390	q1	q2	OK	0.118875	0.28975	1.28536	0.599721	0.6308	0.99965	yes
FBgn0053137	FBgn0053137	CG33137	2R:9062940-9063580	q1	q2	OK	0.251934	0.613788	1.28469	2.35989	0.1522	0.99965	yes
FBgn0031034	FBgn0031034	CG14205	X:19486644-19489581	q1	q2	OK	1.79711	4.37756	1.28445	3.74256	0.0009	0.101485	yes
FBgn0083967	FBgn0083967	muted	3R:18188618-18191703	q1	q2	OK	7.78373	18.9398	1.28289	2.396	0.04705	0.99965	yes
FBgn0004511	FBgn0004511	dy	X:11663805-11672709	q1	q2	OK	0.0699631	0.168944	1.27188	2.19705	0.0482	0.99965	yes
FBgn0039795	FBgn0039795	Spn100A	3R:26516365-26518490	q1	q2	OK	4.29446	10.3681	1.2716	4.1287	0.0002	0.0314617	yes
FBgn0042106	FBgn0042106	CG18754	3R:19509778-19513869	q1	q2	OK	0.251484	0.605783	1.26834	0.825066	0.49285	0.99965	yes
FBgn0263414	FBgn0263414	CR43460	3R:9793673-9857777	q1	q2	OK	0.41672	1.00103	1.26433	0.180808	0.4888	0.99965	yes
FBgn0264295	FBgn0264295	CG43773	2L:4007689-4007984	q1	q2	OK	2.50226	6.00949	1.26401	6.34319	0.05725	0.99965	yes
FBgn0039441	FBgn0039441	TwdlN	3R:22457594-22458680	q1	q2	OK	0.123957	0.297349	1.26232	1.97329	0.13695	0.99965	yes
FBgn0264603	FBgn0264603	CG43952	3L:6029589-6030015	q1	q2	OK	0.505906	1.20118	1.24751	3.11028	0.13845	0.99965	yes
FBgn0035795	FBgn0035795	CG16998	3L:7521879-7533112	q1	q2	OK	0.411649	0.977169	1.24719	0.118247	0.41225	0.99965	yes
FBgn0025697	FBgn0025697	santa-maria	2L:7437491-7451167	q1	q2	OK	6.33864	15.0285	1.24546	2.3479	0.0206	0.911407	yes
FBgn0003886	FBgn0003886	alphaTub85E	3R:5556942-5558987	q1	q2	OK	16.91	39.8929	1.23826	4.63448	0.0001	0.0179465	yes
FBgn0085325	FBgn0085325	CG34296	3R:25548263-25548735	q1	q2	OK	11.8105	27.8252	1.23633	6.20278	0.0027	0.237265	yes
FBgn0043791	FBgn0043791	CG8147	3R:5320522-5322445	q1	q2	OK	0.168573	0.393855	1.22429	2.27648	0.05265	0.99965	yes
FBgn0000153	FBgn0000153	b	2L:13821247-13823979	q1	q2	OK	10.5182	24.5123	1.22062	3.88711	0.0001	0.0179465	yes
FBgn0031619	FBgn0031619	CG3355	2L:4651402-4652892	q1	q2	OK	1.208	2.81125	1.2186	2.61544	0.01055	0.597458	yes
FBgn0031942	FBgn0031942	CG7203	2L:7752167-7753156	q1	q2	OK	2.12171	4.93697	1.2184	3.78464	0.00865	0.529896	yes
FBgn0038523	FBgn0038523	CG7587	3R:13420107-13420783	q1	q2	OK	280.372	639.576	1.18977	6.42421	0.0001	0.0179465	yes
FBgn0039203	FBgn0039203	CG13618	3R:20350521-20353261	q1	q2	OK	0.459267	1.04399	1.1847	2.6405	0.04395	0.99965	yes
FBgn0025583	FBgn0025583	IM2	2R:14274101-14274535	q1	q2	OK	2.00326	4.54352	1.18146	4.62105	0.0537	0.99965	yes
FBgn0034092	FBgn0034092	CG7798	2R:12090833-12110692	q1	q2	OK	1.48216	3.35626	1.17915	0.416025	0.69685	0.99965	yes
FBgn0051345	FBgn0051345	CG31345	3R:8636866-8642751	q1	q2	OK	0.260738	0.589074	1.17585	2.26089	0.08545	0.99965	yes
FBgn0052266	FBgn0052266	CG32266	3L:3714825-3806459	q1	q2	OK	0.296908	0.670747	1.17575	0.188129	0.3807	0.99965	yes
FBgn0053265	FBgn0053265	Muc68E	3L:11960679-11966079	q1	q2	OK	2.74286	6.1922	1.17477	3.78877	0.0006	0.0742252	yes
FBgn0037386	FBgn0037386	CG1208	3R:1655783-1664504	q1	q2	OK	11.5278	25.9874	1.1727	3.66724	0.0002	0.0314617	yes
FBgn0260226	FBgn0260226	CG42500	3R:9977932-9978276	q1	q2	OK	991.281	2227.31	1.16793	9.58945	0.00025	0.0374765	yes
FBgn0039475	FBgn0039475	CG6277	3R:22822701-22889500	q1	q2	OK	57.7596	129.346	1.1631	0.904694	0.49225	0.99965	yes
FBgn0263612	FBgn0263612	CR43621	2L:9584669-9586044	q1	q2	OK	0.136611	0.305566	1.16141	0.841459	0.39015	0.99965	yes
FBgn0001977	FBgn0001977	l(2)35Bg	2L:15035470-15038857	q1	q2	OK	30.2939	67.7434	1.16105	3.65642	0.00025	0.0374765	yes
FBgn0038451	FBgn0038451	CG14893	3R:12446499-12448424	q1	q2	OK	0.827239	1.84914	1.16048	2.93524	0.01355	0.707311	yes
FBgn0085345	FBgn0085345	CG34316	3R:11056306-11057408	q1	q2	OK	4.90342	10.9595	1.16032	3.37338	0.00835	0.516484	yes
FBgn0032283	FBgn0032283	CG7296	2L:10686390-10686988	q1	q2	OK	146.525	327.104	1.1586	6.01724	0.00015	0.025484	yes
FBgn0032181	FBgn0032181	CG13133	2L:10091207-10092419	q1	q2	OK	0.123763	0.276143	1.15783	1.81094	0.1532	0.99965	yes
FBgn0261505	FBgn0261505	CR42653	2RHet:334446-335080	q1	q2	OK	0.455949	1.01602	1.15599	2.73283	0.1789	0.99965	yes
FBgn0050025	FBgn0050025	CG30025	2R:7241068-7241878	q1	q2	OK	0.207371	0.461642	1.15456	2.02042	0.1537	0.99965	yes
FBgn0036793	FBgn0036793	CG4174	3L:18593249-18611043	q1	q2	OK	0.136183	0.301573	1.14696	1.06174	0.3414	0.99965	yes
FBgn0051050	FBgn0051050	CG31050	3R:24475804-24476202	q1	q2	OK	0.817765	1.8102	1.14639	3.66334	0.18025	0.99965	yes
FBgn0030769	FBgn0030769	CG13012	X:16549411-16567059	q1	q2	OK	2.82341	6.22775	1.14127	0.431441	0.6769	0.99965	yes
FBgn0033294	FBgn0033294	Mal-A4	2R:4346328-4348389	q1	q2	OK	52.7905	116.433	1.14115	4.31854	0.0002	0.0314617	yes
FBgn0033520	FBgn0033520	Prx2540-1	2R:6311940-6312976	q1	q2	OK	1.90051	4.18758	1.13973	3.34684	0.01635	0.780269	yes
FBgn0030493	FBgn0030493	CG15756	X:13428505-13429836	q1	q2	OK	2.89473	6.37764	1.1396	3.59433	0.00885	0.536984	yes
FBgn0052072	FBgn0052072	Elo68alpha	3L:11094974-11096130	q1	q2	OK	0.875853	1.92652	1.13724	2.89961	0.03055	0.99965	yes
FBgn0062961	FBgn0062961	pncr016:2R	2R:14598895-14599457	q1	q2	OK	0.532017	1.16413	1.12971	2.69638	0.13225	0.99965	yes
FBgn0032652	FBgn0032652	CG6870	2L:17591447-17603640	q1	q2	OK	20.9282	45.5932	1.12337	4.39224	0.00065	0.0781349	yes
FBgn0000422	FBgn0000422	Ddc	2L:19114400-19120300	q1	q2	OK	77.3287	168.182	1.12094	3.48317	0.00055	0.0693871	yes
FBgn0262530	FBgn0262530	CG43084	3L:15643951-15644492	q1	q2	OK	2.86597	6.23162	1.12058	4.22211	0.0292	0.99965	yes
FBgn0033592	FBgn0033592	CG13215	2R:7126998-7127619	q1	q2	OK	2.35424	5.11857	1.12048	3.62648	0.02085	0.914195	yes
FBgn0038784	FBgn0038784	CG4362	3R:16131937-16133258	q1	q2	OK	572.297	1240.28	1.11583	4.6197	0.00065	0.0781349	yes
FBgn0037645	FBgn0037645	CG11966	3R:4777710-4788683	q1	q2	OK	0.109486	0.237146	1.11503	1.96785	0.0848	0.99965	yes
FBgn0050042	FBgn0050042	Cpr49Ab	2R:8265944-8266901	q1	q2	OK	0.363187	0.786612	1.11494	2.33503	0.0942	0.99965	yes
FBgn0263236	FBgn0263236	SP1029	3R:25070679-25076167	q1	q2	OK	20.0834	43.4835	1.11447	3.72313	0.00025	0.0374765	yes
FBgn0053192	FBgn0053192	MtnD	3R:16360683-16361023	q1	q2	OK	6.55613	14.1062	1.10542	7.45547	0.04775	0.99965	yes
FBgn0046880	FBgn0046880	Obp56b	2R:15586346-15586822	q1	q2	OK	1.22293	2.61844	1.09836	3.55203	0.09515	0.99965	yes
FBgn0066365	FBgn0066365	dyl	3L:4294003-4307718	q1	q2	OK	0.201518	0.431043	1.09692	2.06132	0.0448	0.99965	yes
FBgn0032436	FBgn0032436	CG5418	2L:12448483-12453230	q1	q2	OK	0.445687	0.952552	1.09577	0.383279	0.7109	0.99965	yes
FBgn0262846	FBgn0262846	CG43210	3R:14390213-14390895	q1	q2	OK	1.40048	2.97457	1.08676	2.021	0.04205	0.99965	yes
FBgn0032139	FBgn0032139	CG13116	2L:9712582-9746483	q1	q2	OK	2.43737	5.15485	1.0806	1.43433	0.25075	0.99965	yes
FBgn0015585	FBgn0015585	Acp63F	3L:3814210-3818383	q1	q2	OK	2.11871	4.48023	1.08039	0.170219	0.67785	0.99965	yes
FBgn0033320	FBgn0033320	CG8586	2R:4581243-4583301	q1	q2	OK	15.4829	32.6882	1.07809	3.97512	0.00115	0.119133	yes
FBgn0034428	FBgn0034428	CG18606	2R:15175487-15176500	q1	q2	OK	7.49924	15.7959	1.07473	3.8042	0.0036	0.288498	yes
FBgn0039217	FBgn0039217	CG13627	3R:20538505-20543145	q1	q2	OK	0.126892	0.267057	1.07354	1.74611	0.08655	0.99965	yes
FBgn0053296	FBgn0053296	CG33296	2L:7714068-7716645	q1	q2	OK	0.120576	0.253548	1.07232	1.80215	0.12145	0.99965	yes
FBgn0019929	FBgn0019929	Ser7	X:9759250-9761103	q1	q2	OK	0.127157	0.267187	1.07124	1.72802	0.1544	0.99965	yes
FBgn0035697	FBgn0035697	CG10163	3L:6250522-6251860	q1	q2	OK	0.291598	0.612364	1.07041	2.1498	0.0901	0.99965	yes
FBgn0038203	FBgn0038203	Or88a	3R:9935166-9936545	q1	q2	OK	0.0933843	0.196101	1.07034	1.49055	0.22715	0.99965	yes
FBgn0030947	FBgn0030947	CG6696	X:18551786-18556186	q1	q2	OK	0.221778	0.465253	1.0689	0.342626	0.7282	0.99965	yes
FBgn0050083	FBgn0050083	CG30083	2R:11599101-11600149	q1	q2	OK	1.29906	2.72317	1.06782	2.92748	0.0296	0.99965	yes
FBgn0264475	FBgn0264475	CR43883	3L:820758-821514	q1	q2	OK	0.114033	0.23879	1.06629	1.44686	0.29285	0.99965	yes
FBgn0262163	FBgn0262163	betaNACtes5	X:15470387-15470997	q1	q2	OK	0.117076	0.244628	1.06314	1.37639	0.3374	0.99965	yes
FBgn0263653	FBgn0263653	CR43644	3R:21846200-21846798	q1	q2	OK	0.120729	0.252201	1.0628	1.39085	0.3374	0.99965	yes
FBgn0010401	FBgn0010401	Os-C	3R:3804680-3806044	q1	q2	OK	0.22986	0.479609	1.0611	1.16419	0.23315	0.99965	yes
FBgn0058249	FBgn0058249	CG40249	U:963318-963864	q1	q2	OK	0.139569	0.291205	1.06106	1.46512	0.3374	0.99965	yes
FBgn0010043	FBgn0010043	GstD7	3R:8204260-8204977	q1	q2	OK	13.917	29.0326	1.06082	4.2822	0.004	0.307036	yes
FBgn0052023	FBgn0052023	CG32023	3L:8796701-8797282	q1	q2	OK	0.694996	1.44925	1.06023	2.73278	0.119	0.99965	yes
FBgn0264704	FBgn0264704	CR43973	3L:15091234-15106103	q1	q2	OK	0.456983	0.952738	1.05994	0.31378	0.64775	0.99965	yes
FBgn0260447	FBgn0260447	CR11386	X:7791377-7792005	q1	q2	OK	0.499094	1.03703	1.05508	2.5716	0.20935	0.99965	yes
FBgn0032546	FBgn0032546	pburs	2L:14416834-14417318	q1	q2	OK	0.216817	0.450441	1.05486	1.76304	0.3374	0.99965	yes
FBgn0264264	FBgn0264264	CR43764	2L:15295635-15297413	q1	q2	OK	0.296373	0.614124	1.05112	1.62173	0.10345	0.99965	yes
FBgn0262845	FBgn0262845	CG43209	2R:19489503-19489979	q1	q2	OK	0.482581	0.999208	1.05001	2.6311	0.2576	0.99965	yes
FBgn0028920	FBgn0028920	CG8997	2L:13835566-13898715	q1	q2	OK	478.384	989.949	1.04918	2.19353	0.096	0.99965	yes
FBgn0264350	FBgn0264350	CR43806	2L:16165830-16190540	q1	q2	OK	0.0960763	0.198687	1.04824	0.100029	0.27765	0.99965	yes
FBgn0053143	FBgn0053143	CG33143	2R:18501834-18523435	q1	q2	OK	0.895121	1.84403	1.04271	1.83987	0.0771	0.99965	yes
FBgn0000448	FBgn0000448	Hr46	2R:6091616-6124853	q1	q2	OK	2.04632	4.20969	1.04068	3.15532	0.00305	0.254007	yes
FBgn0051741	FBgn0051741	CG31741	2L:18084267-18086156	q1	q2	OK	4.78261	9.79339	1.03401	3.38065	0.00395	0.305036	yes
FBgn0030876	FBgn0030876	CG6762	X:17751006-17754833	q1	q2	OK	54.7774	111.36	1.02358	3.81958	0.00525	0.373718	yes
FBgn0082954	FBgn0082954	snoRNA:Psi28S-3571	3R:1421085-1426858	q1	q2	OK	2.89777	5.88915	1.02311	0.606771	0.0294	0.99965	yes
FBgn0083009	FBgn0083009	snoRNA:Psi28S-1135d	X:17037619-17042287	q1	q2	OK	3.15047	6.40158	1.02286	0.0193923	0.0166	0.786309	yes
FBgn0083040	FBgn0083040	snoRNA:Psi18S-1854c	X:17037619-17042287	q1	q2	OK	3.43561	6.98019	1.0227	0.471961	0.0187	0.847207	yes
FBgn0082989	FBgn0082989	snoRNA:Psi28S-2442a	3R:1421085-1426858	q1	q2	OK	3.43561	6.98019	1.0227	0.0184778	0.0401	0.99965	yes
FBgn0083047	FBgn0083047	snoRNA:Psi18S-1377e	3R:26032239-26034742	q1	q2	OK	3.93707	7.99789	1.0225	0.605926	0.01995	0.888821	yes
FBgn0083030	FBgn0083030	snoRNA:Psi18S-525i	2L:20417060-20423027	q1	q2	OK	4.12795	8.38512	1.0224	1.72959	0.13315	0.99965	yes
FBgn0032066	FBgn0032066	CG9463	2L:8765360-8768708	q1	q2	OK	28.3275	57.4808	1.02088	3.66402	0.00105	0.110571	yes
FBgn0035790	FBgn0035790	Cyp316a1	3L:7484963-7486584	q1	q2	OK	1.00755	2.03881	1.01688	2.62894	0.02735	0.99965	yes
FBgn0040104	FBgn0040104	lectin-24A	2L:3713359-3717773	q1	q2	OK	2.45884	4.96623	1.01417	0.708042	0.46945	0.99965	yes
FBgn0025578	FBgn0025578	Lcp9	2R:20667557-20667892	q1	q2	OK	89.2978	179.997	1.01128	9.98597	0.0053	0.375181	yes
FBgn0035926	FBgn0035926	CG5804	3L:8746718-8791819	q1	q2	OK	138.135	278.179	1.00993	1.4813	0.13625	0.99965	yes
FBgn0034011	FBgn0034011	CG8160	2R:11214637-11215770	q1	q2	OK	11.0349	22.2208	1.00983	3.72045	0.00235	0.220174	yes
FBgn0032839	FBgn0032839	CG10659	2L:20024974-20025811	q1	q2	OK	0.843074	1.6889	1.00236	2.53865	0.0616	0.99965	yes
FBgn0038484	FBgn0038484	CG5246	3R:12961832-12962917	q1	q2	OK	28.3125	56.5982	0.99932	4.02506	0.001	0.106183	yes
FBgn0033725	FBgn0033725	Cpr49Ac	2R:8274471-8277562	q1	q2	OK	674.302	1347.23	0.998528	2.64596	0.0072	0.45643	yes
FBgn0033215	FBgn0033215	CG1942	2R:3600127-3601695	q1	q2	OK	3.67658	7.33753	0.996932	3.13918	0.01055	0.597458	yes
FBgn0020506	FBgn0020506	Amyrel	2R:12538599-12540204	q1	q2	OK	184.802	368.009	0.993759	3.63854	0.0024	0.2216	yes
FBgn0037099	FBgn0037099	CG7173	3L:21548472-21551326	q1	q2	OK	0.256614	0.510702	0.992881	2.08829	0.06605	0.99965	yes
FBgn0045980	FBgn0045980	niki	3R:20648122-20651105	q1	q2	OK	3.33054	6.62829	0.99288	3.09822	0.0057	0.392591	yes
FBgn0052627	FBgn0052627	NnaD	X:13576940-13612316	q1	q2	OK	31.5554	62.4561	0.984956	2.75513	0.0066	0.431268	yes
FBgn0264713	FBgn0264713	CR43981	X:17751006-17754833	q1	q2	OK	16.6654	32.9081	0.981586	1.78045	0.2779	0.99965	yes
FBgn0039041	FBgn0039041	CG13838	3R:18867962-18868392	q1	q2	OK	0.709803	1.40117	0.981145	2.63518	0.199	0.99965	yes
FBgn0034582	FBgn0034582	Cht9	2R:16955486-16956813	q1	q2	OK	298.543	589.008	0.980345	3.72349	0.0025	0.224331	yes
FBgn0020645	FBgn0020645	Lcp65Aa	3L:6144403-6144903	q1	q2	OK	13.7	26.9169	0.974334	4.44711	0.01255	0.669088	yes
FBgn0261819	FBgn0261819	CG42761	3R:9433770-9434112	q1	q2	OK	1.15232	2.26203	0.973078	3.36711	0.199	0.99965	yes
FBgn0040687	FBgn0040687	CG14645	3R:160600-165636	q1	q2	OK	1.40949	2.7631	0.97111	0.547938	0.79255	0.99965	yes
FBgn0264346	FBgn0264346	CR43802	2L:17042480-17043165	q1	q2	OK	0.23204	0.454582	0.970169	1.12241	0.27445	0.99965	yes
FBgn0001224	FBgn0001224	Hsp23	3L:9374981-9375865	q1	q2	OK	455.269	889.877	0.966885	3.02587	0.00225	0.213951	yes
FBgn0032713	FBgn0032713	CG17323	2L:18823573-18826553	q1	q2	OK	17.4572	33.989	0.961251	3.12833	0.0018	0.175081	yes
FBgn0038194	FBgn0038194	Cyp6d5	3R:9793673-9857777	q1	q2	OK	73.2656	142.626	0.961034	2.25647	0.0218	0.925919	yes
FBgn0032143	FBgn0032143	CG4017	2L:9767058-9768727	q1	q2	OK	0.363573	0.706337	0.958112	2.06494	0.0823	0.99965	yes
FBgn0004783	FBgn0004783	Ccp84Aa	3R:2529803-2530625	q1	q2	OK	1.34114	2.60393	0.957238	2.67282	0.05815	0.99965	yes
FBgn0034301	FBgn0034301	CG5756	2R:13988565-13995891	q1	q2	OK	0.788342	1.52855	0.955267	2.28995	0.022	0.928225	yes
FBgn0037069	FBgn0037069	Cpr78Cc	3L:21293679-21294271	q1	q2	OK	5.11246	9.87611	0.949925	3.65555	0.03265	0.99965	yes
FBgn0085426	FBgn0085426	Rgk3	2R:17143318-17167878	q1	q2	OK	3.18646	6.14912	0.948425	2.01362	0.06505	0.99965	yes
FBgn0261362	FBgn0261362	proPO-A1	2R:13761451-13813097	q1	q2	OK	112.609	217.215	0.947803	3.24668	0.00255	0.227217	yes
FBgn0031559	FBgn0031559	CG3513	2L:3692698-3693182	q1	q2	OK	1.0258	1.9786	0.947732	2.86836	0.1555	0.99965	yes
FBgn0039199	FBgn0039199	CG13615	3R:20216313-20217449	q1	q2	OK	0.118492	0.227882	0.9435	1.35903	0.3033	0.99965	yes
FBgn0003046	FBgn0003046	Pcp	2L:7014860-7023940	q1	q2	OK	85.555	164.471	0.942907	0.926478	0.3595	0.99965	yes
FBgn0085263	FBgn0085263	CG34234	2R:8361948-8394841	q1	q2	OK	0.993167	1.90892	0.942649	0.414514	0.8008	0.99965	yes
FBgn0037085	FBgn0037085	Neu2	3L:21477990-21483686	q1	q2	OK	0.240277	0.460696	0.939118	1.4813	0.1363	0.99965	yes
FBgn0036150	FBgn0036150	Ir68a	3L:11226119-11229038	q1	q2	OK	0.1786	0.341505	0.935176	1.7708	0.1202	0.99965	yes
FBgn0033355	FBgn0033355	CG13748	2R:4827919-4828641	q1	q2	OK	1.39928	2.67426	0.934458	2.63778	0.06795	0.99965	yes
FBgn0034443	FBgn0034443	cer	2R:15283719-15284279	q1	q2	OK	43.1368	82.4375	0.934381	4.94766	0.0049	0.352745	yes
FBgn0024294	FBgn0024294	Spn43Aa	2R:3035202-3036757	q1	q2	OK	20.8582	39.8204	0.932897	3.60354	0.00375	0.293144	yes
FBgn0039480	FBgn0039480	Cpr97Ea	3R:22908851-22913500	q1	q2	OK	3.01598	5.73953	0.928306	2.43194	0.01425	0.72053	yes
FBgn0034199	FBgn0034199	Gbp	2R:13023961-13024408	q1	q2	OK	5.34213	10.1492	0.925872	3.87418	0.04475	0.99965	yes
FBgn0036262	FBgn0036262	CG6910	3L:12178083-12180960	q1	q2	OK	105.627	200.439	0.924181	3.00346	0.00185	0.178581	yes
FBgn0013348	FBgn0013348	TpnC41C	2R:952741-957715	q1	q2	OK	0.126213	0.238947	0.920829	0.990711	0.32795	0.99965	yes
FBgn0264392	FBgn0264392	CR43840	2L:16216238-16217044	q1	q2	OK	0.295455	0.556702	0.913967	1.74725	0.2217	0.99965	yes
FBgn0264543	FBgn0264543	CG43922	2L:6253122-6322251	q1	q2	OK	1.0313	1.94189	0.913004	0.500955	0.7891	0.99965	yes
FBgn0037801	FBgn0037801	CG3999	3R:6077240-6080990	q1	q2	OK	55.4638	104.232	0.910176	3.17614	0.00275	0.240003	yes
FBgn0031970	FBgn0031970	CG7227	2L:7994837-7998151	q1	q2	OK	1.12882	2.11993	0.9092	2.17606	0.02865	0.99965	yes
FBgn0024177	FBgn0024177	zpg	3L:6596783-6601839	q1	q2	OK	0.174126	0.326712	0.907888	0.224287	0.7948	0.99965	yes
FBgn0040211	FBgn0040211	hgo	2L:11136394-11138567	q1	q2	OK	5.46744	10.2503	0.906733	2.97246	0.01275	0.67411	yes
FBgn0014454	FBgn0014454	Acp1	2L:7740551-7741542	q1	q2	OK	0.773514	1.44957	0.906124	2.23625	0.09855	0.99965	yes
FBgn0038161	FBgn0038161	CG9269	3R:9441725-9442166	q1	q2	OK	0.676464	1.26573	0.903882	2.36075	0.22705	0.99965	yes
FBgn0000022	FBgn0000022	ac	X:162541-364670	q1	q2	OK	0.812924	1.52041	0.903268	0.127191	0.63635	0.99965	yes
FBgn0051704	FBgn0051704	CG31704	2L:11814929-11928570	q1	q2	OK	0.402685	0.750716	0.898617	0.218453	0.57105	0.99965	yes
FBgn0085769	FBgn0085769	CR40728	U:9901768-9902800	q1	q2	OK	0.925046	1.72325	0.897537	2.28279	0.073	0.99965	yes
FBgn0039326	FBgn0039326	CG10562	3R:21146774-21148473	q1	q2	OK	2.68094	4.98904	0.896024	2.6729	0.02435	0.994201	yes
FBgn0050088	FBgn0050088	CG30088	2R:11578656-11579680	q1	q2	OK	1.29546	2.40777	0.894229	2.43141	0.07235	0.99965	yes
FBgn0040743	FBgn0040743	CG15919	2R:12680161-12680585	q1	q2	OK	0.613616	1.14035	0.894064	2.52244	0.35905	0.99965	yes
FBgn0035022	FBgn0035022	CG11413	2R:20419122-20446273	q1	q2	OK	0.35846	0.665668	0.892989	0.201277	0.6074	0.99965	yes
FBgn0039490	FBgn0039490	CG5882	3R:22944367-22947312	q1	q2	OK	0.109899	0.204033	0.892627	1.55268	0.16285	0.99965	yes
FBgn0038751	FBgn0038751	CG4770	3R:15744253-15746306	q1	q2	OK	0.197896	0.366991	0.891001	1.65162	0.16285	0.99965	yes
FBgn0262360	FBgn0262360	CG43058	2R:9488214-9488517	q1	q2	OK	0.777017	1.4405	0.890549	2.89211	0.36475	0.99965	yes
FBgn0039592	FBgn0039592	CG14062	3R:24467306-24468613	q1	q2	OK	1.35859	2.51707	0.889639	2.40309	0.05225	0.99965	yes
FBgn0264571	FBgn0264571	CR43943	3L:20433053-20433663	q1	q2	OK	0.858558	1.59008	0.889115	2.32404	0.13485	0.99965	yes
FBgn0030357	FBgn0030357	Sclp	X:11814029-11818695	q1	q2	OK	69.8635	129.274	0.887817	2.93143	0.0025	0.224331	yes
FBgn0039474	FBgn0039474	CG6283	3R:22822701-22889500	q1	q2	OK	386.999	715.759	0.887143	1.72076	0.1653	0.99965	yes
FBgn0039471	FBgn0039471	CG6295	3R:22822701-22889500	q1	q2	OK	137.952	254.913	0.885842	1.02846	0.4175	0.99965	yes
FBgn0051777	FBgn0051777	CG31777	2L:3706550-3707063	q1	q2	OK	3.67481	6.77967	0.883546	3.79193	0.08655	0.99965	yes
FBgn0038006	FBgn0038006	Cyp313a2	3R:8060701-8062626	q1	q2	OK	0.588886	1.08304	0.879028	2.06261	0.0796	0.99965	yes
FBgn0264435	FBgn0264435	CR43853	2L:15119782-15120819	q1	q2	OK	0.159831	0.293398	0.876314	1.41019	0.27385	0.99965	yes
FBgn0023415	FBgn0023415	Acp32CD	2L:11013220-11066997	q1	q2	OK	0.475357	0.87191	0.875166	0.267736	0.789	0.99965	yes
FBgn0032280	FBgn0032280	CG17105	2L:10681046-10681358	q1	q2	OK	244.837	447.817	0.871087	8.13372	0.0055	0.38506	yes
FBgn0029831	FBgn0029831	CG5966	X:5882844-5886677	q1	q2	OK	43.0623	78.7035	0.870001	3.15119	0.00475	0.347842	yes
FBgn0085736	FBgn0085736	CG40472	3LHet:410461-411042	q1	q2	OK	2.31433	4.22972	0.869968	3.07528	0.10285	0.99965	yes
FBgn0030494	FBgn0030494	Cpr12A	X:13437675-13438952	q1	q2	OK	25.7135	46.9924	0.869902	3.59547	0.009	0.543498	yes
FBgn0039040	FBgn0039040	CG13833	3R:18859005-18861285	q1	q2	OK	0.967346	1.76713	0.869307	2.2133	0.0775	0.99965	yes
FBgn0036439	FBgn0036439	CG13474	3L:14665938-14740968	q1	q2	OK	0.36241	0.661786	0.868741	0.143422	0.4194	0.99965	yes
FBgn0030071	FBgn0030071	CG12661	X:8801100-8948608	q1	q2	OK	0.694957	1.26825	0.867844	0.112782	0.6111	0.99965	yes
FBgn0022774	FBgn0022774	Oat	3L:19640379-19642951	q1	q2	OK	307.993	561.742	0.867011	3.08385	0.00915	0.54995	yes
FBgn0043575	FBgn0043575	PGRP-SC2	2R:4604471-4605026	q1	q2	OK	224.74	409.598	0.865955	4.71162	0.00355	0.288115	yes
FBgn0015039	FBgn0015039	Cyp9b2	2R:3017781-3019640	q1	q2	OK	105.808	192.544	0.863739	3.23745	0.0056	0.389919	yes
FBgn0036600	FBgn0036600	CG13043	3L:16298324-16298970	q1	q2	OK	8.94374	16.269	0.863178	3.35734	0.02885	0.99965	yes
FBgn0032405	FBgn0032405	CG14946	2L:12063522-12066772	q1	q2	OK	7.65314	13.8872	0.859633	2.47604	0.0123	0.658515	yes
FBgn0051530	FBgn0051530	CG31530	3R:576128-598807	q1	q2	OK	9.19437	16.6698	0.858417	2.97287	0.0043	0.322298	yes
FBgn0022700	FBgn0022700	Cht4	2R:16952884-16954592	q1	q2	OK	98.926	179.11	0.856421	3.31391	0.0046	0.340774	yes
FBgn0040532	FBgn0040532	CG8369	3R:4647729-4648560	q1	q2	OK	49.76	89.873	0.852901	2.4788	0.0105	0.597458	yes
FBgn0039473	FBgn0039473	CG17191	3R:22822701-22889500	q1	q2	OK	27.2518	49.2092	0.852578	0.433964	0.7602	0.99965	yes
FBgn0038447	FBgn0038447	CG14892	3R:12420135-12430510	q1	q2	OK	0.108788	0.196144	0.850396	0.630814	0.5728	0.99965	yes
FBgn0002570	FBgn0002570	Mal-A1	2R:4334973-4339404	q1	q2	OK	31.6157	56.9935	0.850154	2.82757	0.0042	0.320457	yes
FBgn0033756	FBgn0033756	CG17760	2R:8513312-8516124	q1	q2	OK	1.62422	2.92246	0.847436	2.35519	0.0442	0.99965	yes
FBgn0083942	FBgn0083942	CG34106	2L:17171411-17171967	q1	q2	OK	0.813049	1.46115	0.845693	2.20797	0.18625	0.99965	yes
FBgn0034828	FBgn0034828	CG13545	2R:19041400-19049553	q1	q2	OK	3.50591	6.29371	0.844124	1.02021	0.29615	0.99965	yes
FBgn0030983	FBgn0030983	CG15882	X:19017784-19018421	q1	q2	OK	0.255752	0.458278	0.841475	1.53794	0.321	0.99965	yes
FBgn0051832	FBgn0051832	CG31832	2L:15017153-15034704	q1	q2	OK	0.308112	0.551286	0.839346	0.330798	0.74935	0.99965	yes
FBgn0262543	FBgn0262543	CR43097	2L:19796364-19958424	q1	q2	OK	0.174728	0.311699	0.835043	0.127964	0.7184	0.99965	yes
FBgn0034541	FBgn0034541	CG13437	2R:16549253-16549932	q1	q2	OK	0.455949	0.81282	0.834062	1.9158	0.3212	0.99965	yes
FBgn0052194	FBgn0052194	CR32194	3L:18074220-18080420	q1	q2	OK	0.573089	1.02086	0.832951	0.91589	0.3672	0.99965	yes
FBgn0040602	FBgn0040602	CG14545	3R:21676124-21677013	q1	q2	OK	0.50986	0.90811	0.832767	1.86657	0.16845	0.99965	yes
FBgn0037175	FBgn0037175	CG14455	3L:22679459-22680187	q1	q2	OK	0.344201	0.611893	0.830028	1.64405	0.26915	0.99965	yes
FBgn0040367	FBgn0040367	CG11382	X:1104002-1105886	q1	q2	OK	2.52299	4.47947	0.828193	2.45616	0.0319	0.99965	yes
FBgn0033733	FBgn0033733	CG8834	2R:8307315-8310040	q1	q2	OK	0.152623	0.270774	0.827119	1.26444	0.19585	0.99965	yes
FBgn0037123	FBgn0037123	CG14569	3L:21723824-21724650	q1	q2	OK	0.328155	0.581863	0.826303	1.63541	0.2332	0.99965	yes
FBgn0031677	FBgn0031677	CG14036	2L:5054578-5055016	q1	q2	OK	1.16493	2.06544	0.826207	2.54509	0.19405	0.99965	yes
FBgn0029154	FBgn0029154	Menl-1	2R:12274028-12319263	q1	q2	OK	1.06089	1.87932	0.824934	0.512893	0.61695	0.99965	yes
FBgn0047000	FBgn0047000	pncr008:3L	3L:6213677-6214052	q1	q2	OK	1.00058	1.76808	0.82134	2.8692	0.32695	0.99965	yes
FBgn0250836	FBgn0250836	CG8628	3L:7123973-7124605	q1	q2	OK	168.711	297.741	0.8195	2.69853	0.00705	0.455995	yes
FBgn0083953	FBgn0083953	CG34117	3R:5225291-5225771	q1	q2	OK	7.51233	13.2571	0.81943	3.7105	0.0641	0.99965	yes
FBgn0263336	FBgn0263336	CR43417	2R:12704095-12706745	q1	q2	OK	0.380825	0.671497	0.818251	0.436741	0.6351	0.99965	yes
FBgn0085282	FBgn0085282	CG34253	3L:18074220-18080420	q1	q2	OK	13.8499	24.421	0.818244	1.91501	0.0518	0.99965	yes
FBgn0040759	FBgn0040759	CG13177	2R:8051179-8051941	q1	q2	OK	25.9276	45.6137	0.814978	3.65575	0.01595	0.769829	yes
FBgn0027570	FBgn0027570	Nep2	3R:545179-557600	q1	q2	OK	26.6035	46.6308	0.809669	2.72809	0.0049	0.352745	yes
FBgn0260768	FBgn0260768	CG42566	2R:18549438-18550746	q1	q2	OK	6.93109	12.1485	0.809623	3.19554	0.0515	0.99965	yes
FBgn0036835	FBgn0036835	CG14075	3L:18978060-18978734	q1	q2	OK	1.54544	2.70567	0.807964	2.33856	0.1129	0.99965	yes
FBgn0034456	FBgn0034456	Ir56b	2R:15395671-15396949	q1	q2	OK	0.320063	0.560132	0.80741	1.63579	0.1811	0.99965	yes
FBgn0031248	FBgn0031248	CG11912	2L:305934-347927	q1	q2	OK	529.479	925.541	0.805724	1.85394	0.1498	0.99965	yes
FBgn0030958	FBgn0030958	CG6900	X:18679837-18682238	q1	q2	OK	6.74977	11.7836	0.803867	1.66914	0.52715	0.99965	yes
FBgn0085352	FBgn0085352	CG34323	X:11938176-12009871	q1	q2	OK	0.166383	0.289967	0.801382	0.0348422	0.1266	0.99965	yes
FBgn0050489	FBgn0050489	Cyp12d1-p	2R:7007609-7009353	q1	q2	OK	10.0126	17.4334	0.80003	2.82344	0.01625	0.780269	yes
FBgn0032083	FBgn0032083	CG9541	2L:8967534-8975428	q1	q2	OK	0.0965123	0.167975	0.799464	0.447311	0.6474	0.99965	yes
FBgn0038180	FBgn0038180	Cht5	3R:9593270-9596454	q1	q2	OK	9.75457	16.9616	0.798125	2.80371	0.01325	0.69478	yes
FBgn0030807	FBgn0030807	CG13000	X:16837751-16850028	q1	q2	OK	0.157457	0.273479	0.796468	0.0789423	0.33175	0.99965	yes
FBgn0263452	FBgn0263452	CR43475	3R:18445689-18465082	q1	q2	OK	0.320302	0.556227	0.796241	0.145235	0.4341	0.99965	yes
FBgn0040338	FBgn0040338	TfIIA-S-2	X:905133-905676	q1	q2	OK	0.372335	0.645643	0.794135	1.6386	0.38365	0.99965	yes
FBgn0264332	FBgn0264332	CR43791	2R:1551650-1552100	q1	q2	OK	0.195407	0.338675	0.79342	1.21399	0.52125	0.99965	yes
FBgn0260401	FBgn0260401	MED9	2R:14054731-14055885	q1	q2	OK	4.47344	7.75192	0.793171	1.01358	0.306	0.99965	yes
FBgn0263345	FBgn0263345	CR43426	3L:22843210-22846868	q1	q2	OK	0.10977	0.190137	0.792551	0.507066	0.6655	0.99965	yes
FBgn0259179	FBgn0259179	CG42284	2R:18710230-18716429	q1	q2	OK	0.144791	0.250779	0.792446	1.35441	0.22985	0.99965	yes
FBgn0033308	FBgn0033308	CG8736	2R:4481532-4482506	q1	q2	OK	2.17934	3.77424	0.792292	2.38082	0.08485	0.99965	yes
FBgn0083121	FBgn0083121	Uhg7	3L:1665137-1668654	q1	q2	OK	0.222051	0.384204	0.790982	0.0143456	0.02445	0.994201	yes
FBgn0033721	FBgn0033721	CG13159	2R:8262790-8263183	q1	q2	OK	0.254784	0.440285	0.789165	1.37347	0.52125	0.99965	yes
FBgn0031373	FBgn0031373	CG15358	2L:1882200-1884059	q1	q2	OK	0.437063	0.755206	0.789031	1.72486	0.15515	0.99965	yes
FBgn0028533	FBgn0028533	CG7953	2L:13835566-13898715	q1	q2	OK	506.136	872.486	0.785607	1.76731	0.15395	0.99965	yes
FBgn0051148	FBgn0051148	CG31148	3R:19526359-19528324	q1	q2	OK	21.7062	37.3716	0.783836	2.93603	0.0105	0.597458	yes
FBgn0051104	FBgn0051104	CG31104	3R:21111194-21112696	q1	q2	OK	0.911967	1.56894	0.782733	1.96527	0.093	0.99965	yes
FBgn0263985	FBgn0263985	CR43734	2L:9251137-9251459	q1	q2	OK	1.19842	2.06034	0.781753	2.80717	0.31705	0.99965	yes
FBgn0039804	FBgn0039804	CG15544	3R:26653571-26667756	q1	q2	OK	0.87126	1.497	0.780898	2.09919	0.0478	0.99965	yes
FBgn0036977	FBgn0036977	CG5665	3L:20351611-20352920	q1	q2	OK	0.174372	0.299574	0.780743	1.05064	0.26655	0.99965	yes
FBgn0033302	FBgn0033302	Cyp6a14	2R:4451797-4453481	q1	q2	OK	18.767	32.2046	0.779069	2.90018	0.012	0.656159	yes
FBgn0042206	FBgn0042206	GstD10	3R:8190495-8191440	q1	q2	OK	41.9553	71.8693	0.776522	3.36718	0.01275	0.67411	yes
FBgn0010381	FBgn0010381	Drs	3L:3369555-3369942	q1	q2	OK	45.9505	78.618	0.774781	4.85168	0.0292	0.99965	yes
FBgn0052571	FBgn0052571	TwdlX	X:16621335-16645943	q1	q2	OK	70.5543	120.624	0.773715	2.3787	0.0446	0.99965	yes
FBgn0029726	FBgn0029726	CG15471	X:4676232-4676809	q1	q2	OK	0.549546	0.937571	0.770688	1.04309	0.27405	0.99965	yes
FBgn0031959	FBgn0031959	spz3	2L:7873494-7879550	q1	q2	OK	2.12047	3.61371	0.769093	2.24599	0.0411	0.99965	yes
FBgn0033792	FBgn0033792	CG13325	2R:9003809-9013285	q1	q2	OK	0.879951	1.49937	0.768866	2.0094	0.0638	0.99965	yes
FBgn0035311	FBgn0035311	CR15821	3L:2171776-2172773	q1	q2	OK	0.366679	0.624627	0.768478	1.56463	0.2347	0.99965	yes
FBgn0263383	FBgn0263383	CR43435	3R:2592771-2605450	q1	q2	OK	0.19869	0.338322	0.767878	0.908054	0.365	0.99965	yes
FBgn0262875	FBgn0262875	CG43230	2L:15215221-15216160	q1	q2	OK	0.211276	0.359631	0.767385	1.31526	0.34745	0.99965	yes
FBgn0041183	FBgn0041183	TepI	2L:15888638-15893811	q1	q2	OK	13.3759	22.7641	0.767124	2.71087	0.0096	0.568945	yes
FBgn0264331	FBgn0264331	CR43790	2R:1552409-1553446	q1	q2	OK	0.222716	0.378985	0.766939	1.33347	0.34745	0.99965	yes
FBgn0036094	FBgn0036094	CG14153	3L:10633385-10654113	q1	q2	OK	0.55426	0.94244	0.765838	0.318141	0.77905	0.99965	yes
FBgn0261834	FBgn0261834	CG42766	X:15870900-15871641	q1	q2	OK	0.849212	1.4436	0.765474	1.08799	0.28005	0.99965	yes
FBgn0053093	FBgn0053093	CG33093	3R:18356415-18357644	q1	q2	OK	3.30509	5.60681	0.762488	2.3576	0.05935	0.99965	yes
FBgn0063494	FBgn0063494	GstE6	2R:14293517-14294266	q1	q2	OK	17.7623	30.1165	0.761735	3.11667	0.02825	0.99965	yes
FBgn0082974	FBgn0082974	snoRNA:Psi28S-3305c	3R:24425555-24431499	q1	q2	OK	6.41507	10.8714	0.760996	0.0366343	0.1412	0.99965	yes
FBgn0263757	FBgn0263757	Rpb4	3R:14078564-14081191	q1	q2	OK	0.860513	1.45761	0.760336	0.434722	0.6728	0.99965	yes
FBgn0085465	FBgn0085465	CG34436	3R:24108301-24109236	q1	q2	OK	2.85994	4.84231	0.75971	2.35094	0.0832	0.99965	yes
FBgn0052277	FBgn0052277	CG32277	3L:3199089-3218920	q1	q2	OK	0.315755	0.534535	0.759479	0.137842	0.5738	0.99965	yes
FBgn0263087	FBgn0263087	CG43355	2L:11484706-11486949	q1	q2	OK	1.29723	2.19497	0.758765	1.98596	0.15085	0.99965	yes
FBgn0034103	FBgn0034103	CG15704	2R:12167519-12167975	q1	q2	OK	0.508477	0.859466	0.757257	1.77758	0.353	0.99965	yes
FBgn0086447	FBgn0086447	l(2)37Cg	2L:19132322-19181702	q1	q2	OK	1.52506	2.57752	0.757114	0.162298	0.46855	0.99965	yes
FBgn0036846	FBgn0036846	MESR6	3L:19085769-19087860	q1	q2	OK	21.8596	36.935	0.756723	2.48702	0.01215	0.658515	yes
FBgn0085244	FBgn0085244	CG34215	2R:2715862-2726432	q1	q2	OK	7.17052	12.0947	0.75423	1.741	0.3536	0.99965	yes
FBgn0033367	FBgn0033367	PO45	2R:4929765-4932213	q1	q2	OK	252.024	424.798	0.753214	2.48221	0.02725	0.99965	yes
FBgn0053459	FBgn0053459	CG33459	2R:12375557-12376687	q1	q2	OK	5.47214	9.20769	0.750734	2.53545	0.05425	0.99965	yes
FBgn0263338	FBgn0263338	CR43419	2L:17787277-17875247	q1	q2	OK	0.28884	0.485354	0.748767	0.637357	0.59875	0.99965	yes
FBgn0038126	FBgn0038126	CG8483	3R:9034469-9040187	q1	q2	OK	13.3431	22.4208	0.748749	2.69511	0.01875	0.847207	yes
FBgn0000640	FBgn0000640	Fbp2	2L:9426859-9427835	q1	q2	OK	3984.96	6694.85	0.748485	2.39419	0.0687	0.99965	yes
FBgn0030186	FBgn0030186	CG2962	X:10108890-10110675	q1	q2	OK	6.22093	10.4328	0.745931	2.4916	0.03825	0.99965	yes
FBgn0033723	FBgn0033723	CG13155	2R:8267118-8267931	q1	q2	OK	0.143871	0.241003	0.744281	1.09825	0.42835	0.99965	yes
FBgn0022359	FBgn0022359	Sodh-2	3R:6702105-6705041	q1	q2	OK	80.6936	135.013	0.742574	2.80768	0.01515	0.745333	yes
FBgn0032281	FBgn0032281	CG17107	2L:10681974-10682383	q1	q2	OK	53.1692	88.9067	0.741701	4.53117	0.0284	0.99965	yes
FBgn0001255	FBgn0001255	ImpE3	3R:3839545-3858669	q1	q2	OK	6.11345	10.2065	0.739427	0.727294	0.53765	0.99965	yes
FBgn0040565	FBgn0040565	CG7606	3R:13422257-13422639	q1	q2	OK	284.017	473.577	0.737624	6.53603	0.01635	0.780269	yes
FBgn0001089	FBgn0001089	Gal	2L:6000227-6006827	q1	q2	OK	15.1885	25.3138	0.73694	1.77294	0.08055	0.99965	yes
FBgn0011693	FBgn0011693	Pdh	3L:16345090-16347397	q1	q2	OK	0.153135	0.25482	0.734677	0.273554	0.7679	0.99965	yes
FBgn0051313	FBgn0051313	CG31313	3R:10392301-10393148	q1	q2	OK	125.268	208.433	0.734564	3.71801	0.01455	0.729542	yes
FBgn0263400	FBgn0263400	CG43446	3R:16803906-16841335	q1	q2	OK	2.41027	3.99494	0.728979	0.359595	0.7732	0.99965	yes
FBgn0000071	FBgn0000071	Ama	3R:2588314-2590983	q1	q2	OK	84.4518	139.933	0.728533	2.4101	0.0148	0.73626	yes
FBgn0000566	FBgn0000566	Eip55E	2R:14515398-14516784	q1	q2	OK	187.184	309.605	0.725973	2.76727	0.01955	0.874056	yes
FBgn0039811	FBgn0039811	CG15550	3R:26762251-26762824	q1	q2	OK	0.516463	0.853646	0.724974	1.6373	0.3048	0.99965	yes
FBgn0034364	FBgn0034364	CG5493	2R:14502586-14506832	q1	q2	OK	16.0719	26.5562	0.724506	1.90901	0.0535	0.99965	yes
FBgn0051075	FBgn0051075	CG31075	3R:22804262-22814239	q1	q2	OK	325.133	536.968	0.723803	2.15074	0.02695	0.99965	yes
FBgn0032639	FBgn0032639	CG18563	2L:17452923-17458775	q1	q2	OK	37.8305	62.4588	0.723354	1.57258	0.109	0.99965	yes
FBgn0086668	FBgn0086668	snoRNA:Psi28S-3436a	X:6635569-6638290	q1	q2	OK	26.3091	43.4325	0.723214	1.18001	0.1634	0.99965	yes
FBgn0036997	FBgn0036997	CG5955	3L:20460043-20462692	q1	q2	OK	6.94715	11.4684	0.723164	2.44201	0.0438	0.99965	yes
FBgn0037819	FBgn0037819	CG14688	3R:6503584-6506499	q1	q2	OK	31.5542	52.0696	0.722611	3.03016	0.02425	0.994201	yes
FBgn0037204	FBgn0037204	CG11131	3L:22891843-22893362	q1	q2	OK	5.35833	8.81475	0.718138	1.85825	0.05945	0.99965	yes
FBgn0001256	FBgn0001256	ImpL1	3L:13375864-13377099	q1	q2	OK	0.458403	0.75391	0.717776	1.25817	0.2007	0.99965	yes
FBgn0034366	FBgn0034366	Atg7	2R:14507970-14512553	q1	q2	OK	11.1104	18.2704	0.7176	1.79868	0.1007	0.99965	yes
FBgn0040491	FBgn0040491	Buffy	2R:7566977-7576264	q1	q2	OK	2.4968	4.09592	0.714105	2.00101	0.0937	0.99965	yes
FBgn0029863	FBgn0029863	CG3823	X:6198022-6200778	q1	q2	OK	2.02331	3.31041	0.710294	2.02531	0.0932	0.99965	yes
FBgn0083972	FBgn0083972	CG34136	2L:21094965-21102429	q1	q2	OK	16.1131	26.3586	0.710043	1.19112	0.23015	0.99965	yes
FBgn0040531	FBgn0040531	CG11741	3R:4354141-4354599	q1	q2	OK	0.882708	1.44295	0.709013	1.96974	0.29525	0.99965	yes
FBgn0259230	FBgn0259230	lectin-22C	2L:2036455-2037247	q1	q2	OK	15.8776	25.9537	0.708952	2.82708	0.03945	0.99965	yes
FBgn0031725	FBgn0031725	CG14010	2L:5602957-5617747	q1	q2	OK	0.414741	0.677919	0.708903	1.31886	0.181	0.99965	yes
FBgn0036601	FBgn0036601	CG13063	3L:16299699-16300305	q1	q2	OK	4.63353	7.56773	0.707749	2.6045	0.11605	0.99965	yes
FBgn0263333	FBgn0263333	CR43414	2L:20296642-20297299	q1	q2	OK	0.282695	0.461695	0.707693	0.867081	0.38975	0.99965	yes
FBgn0053462	FBgn0053462	CG33462	2R:11584308-11585515	q1	q2	OK	0.347033	0.566345	0.706608	1.42886	0.26635	0.99965	yes
FBgn0031976	FBgn0031976	CG7367	2L:8026913-8040826	q1	q2	OK	1.38083	2.25226	0.705838	0.284354	0.8381	0.99965	yes
FBgn0051274	FBgn0051274	CG31274	3R:12818755-12821810	q1	q2	OK	0.335059	0.546374	0.705474	0.646103	0.58175	0.99965	yes
FBgn0032824	FBgn0032824	CG13962	2L:19796364-19958424	q1	q2	OK	27.3456	44.5671	0.704671	0.950175	0.33515	0.99965	yes
FBgn0035300	FBgn0035300	CG1139	3L:1971637-1974285	q1	q2	OK	18.8645	30.743	0.704586	2.62374	0.0242	0.994201	yes
FBgn0035964	FBgn0035964	Dhpr	3L:9127659-9130281	q1	q2	OK	109.182	177.849	0.703917	3.02378	0.01945	0.872648	yes
FBgn0063497	FBgn0063497	GstE3	2R:14288221-14288972	q1	q2	OK	58.8431	95.6782	0.701319	3.20143	0.0217	0.925919	yes
FBgn0046876	FBgn0046876	Obp83ef	3R:1933855-1936740	q1	q2	OK	8.05332	13.094	0.701251	1.71022	0.0767	0.99965	yes
FBgn0259896	FBgn0259896	nimC1	2L:13974118-13976753	q1	q2	OK	28.1753	45.7601	0.69966	2.33532	0.0138	0.7116	yes
FBgn0083980	FBgn0083980	CG34144	X:11191335-11196682	q1	q2	OK	0.469213	0.760667	0.697022	1.53904	0.3758	0.99965	yes
FBgn0031466	FBgn0031466	CG3119	2L:2834886-2837831	q1	q2	OK	0.772823	1.25244	0.696535	1.22504	0.221	0.99965	yes
FBgn0033775	FBgn0033775	Cyp9h1	2R:8728317-8730063	q1	q2	OK	8.0202	12.9966	0.696426	2.39578	0.04145	0.99965	yes
FBgn0030332	FBgn0030332	CG9360	X:11648305-11663541	q1	q2	OK	38.6348	62.5353	0.694772	2.2231	0.0255	0.99965	yes
FBgn0033635	FBgn0033635	CG7777	2R:7323750-7329720	q1	q2	OK	50.0477	80.9935	0.694503	2.3287	0.01885	0.848716	yes
FBgn0037764	FBgn0037764	CG9459	3R:5643149-5644117	q1	q2	OK	1.03423	1.67355	0.69436	1.79087	0.17155	0.99965	yes
FBgn0037322	FBgn0037322	Or83a	3R:1219627-1225235	q1	q2	OK	0.174816	0.282516	0.692495	0.157032	0.7927	0.99965	yes
FBgn0010222	FBgn0010222	Nmdmc	3R:4868225-4876271	q1	q2	OK	31.4477	50.8107	0.69218	1.28092	0.2787	0.99965	yes
FBgn0038865	FBgn0038865	CG10824	3R:16966460-17039991	q1	q2	OK	5.51141	8.89948	0.691299	0.602197	0.5964	0.99965	yes
FBgn0261245	FBgn0261245	sing	X:16573329-16577928	q1	q2	OK	0.112533	0.181491	0.689545	0.201096	0.82265	0.99965	yes
FBgn0003486	FBgn0003486	spo	3L:5576768-5585369	q1	q2	OK	0.117327	0.189208	0.689444	0.191756	0.8213	0.99965	yes
FBgn0264448	FBgn0264448	CR43866	2L:6000227-6006827	q1	q2	OK	13.2019	21.2653	0.687761	1.27427	0.19655	0.99965	yes
FBgn0030348	FBgn0030348	CG10352	X:11767351-11770989	q1	q2	OK	0.156858	0.252455	0.686567	0.303565	0.77615	0.99965	yes
FBgn0031163	FBgn0031163	CG14579	X:21064279-21065548	q1	q2	OK	3.04872	4.90396	0.685743	2.08339	0.09125	0.99965	yes
FBgn0000565	FBgn0000565	Eip71CD	3L:15504151-15506302	q1	q2	OK	58.4807	93.9873	0.684505	2.27807	0.02015	0.894604	yes
FBgn0039479	FBgn0039479	CG14257	3R:22901591-22908540	q1	q2	OK	0.636989	1.02366	0.684398	1.37856	0.1604	0.99965	yes
FBgn0038756	FBgn0038756	CG4783	3R:15755435-15834244	q1	q2	OK	3.54603	5.69594	0.68373	0.570857	0.81145	0.99965	yes
FBgn0035546	FBgn0035546	CG11345	3L:4457176-4458163	q1	q2	OK	4.92333	7.90341	0.682842	2.25622	0.08555	0.99965	yes
FBgn0041234	FBgn0041234	Gr59f	2R:19430032-19431408	q1	q2	OK	0.291308	0.466868	0.680469	1.33433	0.27735	0.99965	yes
FBgn0038820	FBgn0038820	CG4000	3R:16501945-16503074	q1	q2	OK	9.76505	15.6029	0.67611	2.43127	0.0603	0.99965	yes
FBgn0030563	FBgn0030563	betaNACtes2	X:14208655-14209616	q1	q2	OK	0.468054	0.747769	0.675918	1.46511	0.26275	0.99965	yes
FBgn0034229	FBgn0034229	CG4847	2R:13399027-13401364	q1	q2	OK	66.3127	105.921	0.675633	2.25407	0.022	0.928225	yes
FBgn0039196	FBgn0039196	CG17781	3R:20199175-20210770	q1	q2	OK	0.18958	0.302708	0.675119	1.10136	0.31595	0.99965	yes
FBgn0051769	FBgn0051769	CG31769	2L:14109596-14110739	q1	q2	OK	7.38431	11.7825	0.674106	2.31946	0.0643	0.99965	yes
FBgn0264469	FBgn0264469	CR43877	3L:21521317-21522433	q1	q2	OK	1.74918	2.78837	0.672744	0.790661	0.42655	0.99965	yes
FBgn0038238	FBgn0038238	CG14854	3R:10384885-10385776	q1	q2	OK	0.788151	1.25423	0.670259	1.67295	0.2599	0.99965	yes
FBgn0032025	FBgn0032025	CG7778	2L:8346619-8350197	q1	q2	OK	60.4434	96.1004	0.668958	2.72455	0.0251	0.99965	yes
FBgn0086917	FBgn0086917	spok	3RHet:2127183-2158789	q1	q2	OK	7.95725	12.6395	0.667592	2.28919	0.04725	0.99965	yes
FBgn0039630	FBgn0039630	CG11843	3R:24880243-24881559	q1	q2	OK	0.833216	1.32115	0.665027	1.62966	0.19915	0.99965	yes
FBgn0035358	FBgn0035358	CG14949	3L:2642183-2643424	q1	q2	OK	19.864	31.4922	0.66484	2.63338	0.04405	0.99965	yes
FBgn0035208	FBgn0035208	CG9184	3L:1318479-1329617	q1	q2	OK	0.759885	1.20131	0.660754	0.12897	0.73285	0.99965	yes
FBgn0034075	FBgn0034075	Asph	2R:11997989-12004501	q1	q2	OK	22.5616	35.6242	0.65899	2.16879	0.0282	0.99965	yes
FBgn0261799	FBgn0261799	dsx-c73A	3L:16412696-16536318	q1	q2	OK	0.300879	0.474991	0.658716	0.27023	0.8197	0.99965	yes
FBgn0001254	FBgn0001254	ImpE2	3L:3510973-3512681	q1	q2	OK	71.0987	112.213	0.658344	2.51122	0.03235	0.99965	yes
FBgn0038530	FBgn0038530	AttD	3R:13450989-13451808	q1	q2	OK	7.46265	11.7644	0.656666	2.38669	0.0927	0.99965	yes
FBgn0033578	FBgn0033578	BBS4	2R:7023432-7026766	q1	q2	OK	0.12379	0.195098	0.656304	1.02168	0.3837	0.99965	yes
FBgn0034454	FBgn0034454	CG15120	2R:15385256-15388828	q1	q2	OK	0.469028	0.738297	0.654529	0.168118	0.7906	0.99965	yes
FBgn0038967	FBgn0038967	CG13847	3R:18250935-18261490	q1	q2	OK	0.614256	0.96613	0.653378	1.58609	0.14765	0.99965	yes
FBgn0032452	FBgn0032452	CG15484	2L:12706798-12708680	q1	q2	OK	0.397741	0.625533	0.653258	0.233501	0.83725	0.99965	yes
FBgn0029907	FBgn0029907	Atx-1	X:6717236-6718236	q1	q2	OK	0.274195	0.43116	0.653022	1.21143	0.35765	0.99965	yes
FBgn0264351	FBgn0264351	CR43807	2L:10862193-10864697	q1	q2	OK	0.280426	0.440908	0.65286	1.21772	0.35765	0.99965	yes
FBgn0037013	FBgn0037013	CG13250	3L:20521071-20533517	q1	q2	OK	0.327447	0.514539	0.65202	0.141108	0.7445	0.99965	yes
FBgn0038160	FBgn0038160	CG9759	3R:9434474-9434968	q1	q2	OK	10.7402	16.8672	0.651194	2.829	0.10655	0.99965	yes
FBgn0030050	FBgn0030050	CG12111	X:8464240-8464981	q1	q2	OK	0.222365	0.348611	0.648686	0.683769	0.46155	0.99965	yes
FBgn0029807	FBgn0029807	CG3108	X:5658607-5684952	q1	q2	OK	0.197459	0.309315	0.647523	0.364348	0.7485	0.99965	yes
FBgn0037940	FBgn0037940	CG14720	3R:7537500-7538076	q1	q2	OK	0.170732	0.267364	0.64707	0.969199	0.55195	0.99965	yes
FBgn0011293	FBgn0011293	a10	3L:17016222-17016841	q1	q2	OK	0.262605	0.41115	0.646769	1.1386	0.4854	0.99965	yes
FBgn0038267	FBgn0038267	CG17304	3R:10685026-10685560	q1	q2	OK	0.28954	0.45294	0.645558	1.17969	0.4854	0.99965	yes
FBgn0264479	FBgn0264479	CR43887	3L:11686234-11686761	q1	q2	OK	0.493279	0.771508	0.645277	1.43921	0.3974	0.99965	yes
FBgn0039108	FBgn0039108	CG10232	3R:19545197-19546343	q1	q2	OK	0.887289	1.38653	0.643998	1.59931	0.20425	0.99965	yes
FBgn0039681	FBgn0039681	CG7582	3R:25501398-25508000	q1	q2	OK	9.8976	15.4621	0.643587	0.939047	0.3424	0.99965	yes
FBgn0261628	FBgn0261628	CG42711	2L:13914724-13955757	q1	q2	OK	4.33486	6.76561	0.642235	0.157472	0.7551	0.99965	yes
FBgn0037975	FBgn0037975	CG3397	3R:7808819-7810263	q1	q2	OK	132.341	206.484	0.64177	2.58577	0.03455	0.99965	yes
FBgn0034221	FBgn0034221	CG10764	2R:13340923-13343234	q1	q2	OK	10.5812	16.5005	0.641007	2.26045	0.05325	0.99965	yes
FBgn0264296	FBgn0264296	CG43774	2L:4008652-4009090	q1	q2	OK	23.5727	36.7506	0.640651	3.35029	0.08115	0.99965	yes
FBgn0034396	FBgn0034396	CG15097	2R:14706971-14717204	q1	q2	OK	6.06927	9.46094	0.64046	0.674363	0.49125	0.99965	yes
FBgn0029828	FBgn0029828	CG6067	X:5849662-5858190	q1	q2	OK	6.28344	9.79311	0.640212	2.11096	0.07205	0.99965	yes
FBgn0038003	FBgn0038003	CG3916	3R:8055177-8056041	q1	q2	OK	1.0736	1.67326	0.640201	1.67049	0.217	0.99965	yes
FBgn0052814	FBgn0052814	CG32814	X:906811-940075	q1	q2	OK	0.179767	0.280011	0.63935	0.0629549	0.3286	0.99965	yes
FBgn0050441	FBgn0050441	CG30441	2R:1237997-1239627	q1	q2	OK	0.311695	0.485258	0.638615	0.208141	0.78505	0.99965	yes
FBgn0051675	FBgn0051675	CG31675	2L:20867754-20869650	q1	q2	OK	0.955755	1.48767	0.63834	1.60286	0.1938	0.99965	yes
FBgn0028430	FBgn0028430	He	2L:13970528-13972947	q1	q2	OK	15.6901	24.4037	0.637242	1.1975	0.2263	0.99965	yes
FBgn0037615	FBgn0037615	CG11760	3R:4526703-4547050	q1	q2	OK	1.74363	2.71046	0.636448	0.26446	0.8119	0.99965	yes
FBgn0038680	FBgn0038680	Cyp12a5	3R:14958173-14960426	q1	q2	OK	23.004	35.7269	0.635129	2.35511	0.0363	0.99965	yes
FBgn0052595	FBgn0052595	CG32595	X:14580070-14643409	q1	q2	OK	1.44031	2.23683	0.635075	0.296733	0.77805	0.99965	yes
FBgn0020416	FBgn0020416	Idgf1	2L:16400168-16450512	q1	q2	OK	10.1237	15.7172	0.634604	0.907608	0.43825	0.99965	yes
FBgn0053970	FBgn0053970	CG33970	3R:22144079-22187711	q1	q2	OK	4.97638	7.72202	0.633881	1.58587	0.10635	0.99965	yes
FBgn0000276	FBgn0000276	CecA1	3R:26036595-26037009	q1	q2	OK	0.428565	0.664718	0.633228	1.45352	0.5525	0.99965	yes
FBgn0035817	FBgn0035817	CG7409	3L:7643647-7752223	q1	q2	OK	1.47155	2.28187	0.632873	0.0667463	0.52575	0.99965	yes
FBgn0264385	FBgn0264385	CR43837	X:6885644-6905178	q1	q2	OK	0.140793	0.218183	0.631964	0.0591958	0.3282	0.99965	yes
FBgn0263585	FBgn0263585	CR43610	2L:6799195-6799600	q1	q2	OK	0.464091	0.719173	0.63193	1.51684	0.5525	0.99965	yes
FBgn0263020	FBgn0263020	CG43315	2R:8128722-8129264	q1	q2	OK	2.47869	3.83903	0.631166	1.19684	0.22905	0.99965	yes
FBgn0036665	FBgn0036665	CG13024	3L:16780672-16822174	q1	q2	OK	3.06705	4.749	0.63077	0.195698	0.85895	0.99965	yes
FBgn0029990	FBgn0029990	CG2233	X:7929773-7931550	q1	q2	OK	548.488	848.639	0.629692	1.84832	0.05735	0.99965	yes
FBgn0085278	FBgn0085278	CG34249	3L:16354088-16354990	q1	q2	OK	0.80511	1.24564	0.629633	1.91434	0.48995	0.99965	yes
FBgn0035412	FBgn0035412	CG14957	3L:3187562-3189747	q1	q2	OK	15.3137	23.667	0.628059	2.75185	0.1572	0.99965	yes
FBgn0025680	FBgn0025680	cry	3R:15037914-15052373	q1	q2	OK	3.03985	4.69541	0.62725	0.647956	0.5578	0.99965	yes
FBgn0035623	FBgn0035623	mthl2	3L:5597889-5601400	q1	q2	OK	7.55969	11.6661	0.625917	1.95136	0.07565	0.99965	yes
FBgn0063368	FBgn0063368	Gpb5	2LHet:167214-167979	q1	q2	OK	1.29026	1.98912	0.624477	1.18166	0.23005	0.99965	yes
FBgn0032049	FBgn0032049	Bace	2L:8491867-8506845	q1	q2	OK	259.906	399.629	0.620675	1.96143	0.04455	0.99965	yes
FBgn0033207	FBgn0033207	CG12826	2R:3557831-3558608	q1	q2	OK	11.8586	18.2298	0.620357	2.42409	0.0875	0.99965	yes
FBgn0035578	FBgn0035578	CG13707	3L:4837790-4840108	q1	q2	OK	3.99726	6.13744	0.618627	1.52701	0.11995	0.99965	yes
FBgn0040717	FBgn0040717	Nplp4	2L:2008459-2008966	q1	q2	OK	39.6183	60.8248	0.618493	3.845	0.08755	0.99965	yes
FBgn0035539	FBgn0035539	slow	3L:4384441-4403181	q1	q2	OK	7.25341	11.1238	0.616916	1.8933	0.05405	0.99965	yes
FBgn0264490	FBgn0264490	Eip93F	3R:17774835-17837910	q1	q2	OK	3.30534	5.05611	0.61323	1.79422	0.0691	0.99965	yes
FBgn0037612	FBgn0037612	CG8112	3R:4526703-4547050	q1	q2	OK	17.3835	26.5905	0.613193	1.60096	0.145	0.99965	yes
FBgn0034552	FBgn0034552	CG17999	2R:16735484-16737424	q1	q2	OK	3.01919	4.60989	0.610571	1.83334	0.1105	0.99965	yes
FBgn0035413	FBgn0035413	CG14958	3L:3189977-3192491	q1	q2	OK	5.80931	8.86778	0.610206	1.68039	0.30255	0.99965	yes
FBgn0037129	FBgn0037129	CG14565	3L:21736347-21737369	q1	q2	OK	0.210237	0.320831	0.609799	1.04933	0.4002	0.99965	yes
FBgn0083013	FBgn0083013	snoRNA:Psi28S-1060	X:6635569-6638290	q1	q2	OK	9.17687	13.9964	0.608978	0.0288344	0.0794	0.99965	yes
FBgn0086691	FBgn0086691	UK114	2L:15274180-15275091	q1	q2	OK	95.198	145.172	0.608761	1.9856	0.04065	0.99965	yes
FBgn0083050	FBgn0083050	snoRNA:Psi18S-1377b	3R:26032239-26034742	q1	q2	OK	7.51759	11.4543	0.607542	0.388356	0.03155	0.99965	yes
FBgn0083054	FBgn0083054	snoRNA:Psi18S-1347a	2R:14027582-14034696	q1	q2	OK	15.7483	23.9937	0.60746	0.139867	0.01	0.579182	yes
FBgn0039593	FBgn0039593	CG9989	3R:24496457-24497743	q1	q2	OK	22.3623	34.0444	0.606345	2.36042	0.0562	0.99965	yes
FBgn0039915	FBgn0039915	CG1732	4:650318-655978	q1	q2	OK	3.25185	4.94773	0.605507	1.72988	0.0826	0.99965	yes
FBgn0262893	FBgn0262893	CG43248	3L:15523183-15524573	q1	q2	OK	0.181513	0.276136	0.605305	0.634205	0.5248	0.99965	yes
FBgn0016715	FBgn0016715	Reg-2	3L:605164-606569	q1	q2	OK	61.0934	92.8912	0.604526	2.63854	0.04675	0.99965	yes
FBgn0001296	FBgn0001296	kar	3R:8507907-8515089	q1	q2	OK	14.3404	21.7955	0.603944	1.96265	0.0437	0.99965	yes
FBgn0262355	FBgn0262355	CG43053	2L:16944722-16945374	q1	q2	OK	0.435875	0.662286	0.60354	1.27016	0.40035	0.99965	yes
FBgn0051262	FBgn0051262	CG31262	3R:13042837-13048796	q1	q2	OK	1.35773	2.06154	0.602528	1.4361	0.1469	0.99965	yes
FBgn0039744	FBgn0039744	CG15526	3R:25878235-25882325	q1	q2	OK	0.482806	0.732985	0.602341	0.135543	0.78715	0.99965	yes
FBgn0038958	FBgn0038958	CG13857	3R:18215501-18219826	q1	q2	OK	0.113785	0.172678	0.601774	0.238327	0.8175	0.99965	yes
FBgn0039092	FBgn0039092	CG16723	3R:19419346-19421995	q1	q2	OK	0.502346	0.762121	0.601337	1.38152	0.21795	0.99965	yes
FBgn0033942	FBgn0033942	Cpr51A	2R:10400046-10402713	q1	q2	OK	26.0775	39.562	0.60131	2.36033	0.10225	0.99965	yes
FBgn0033866	FBgn0033866	CG6280	2R:9642848-9646362	q1	q2	OK	0.467721	0.709218	0.600581	1.422	0.1834	0.99965	yes
FBgn0053458	FBgn0053458	CG33458	2R:12374178-12375306	q1	q2	OK	3.66902	5.55594	0.598637	1.90206	0.14385	0.99965	yes
FBgn0002909	FBgn0002909	mus312	3L:7322231-7326571	q1	q2	OK	2.19932	3.32706	0.597189	1.26215	0.1996	0.99965	yes
FBgn0002533	FBgn0002533	Lcp2	2R:4321301-4322080	q1	q2	OK	1080.18	1633.46	0.596662	1.78621	0.06795	0.99965	yes
FBgn0034489	FBgn0034489	ppk6	2R:16133275-16135078	q1	q2	OK	0.652213	0.986037	0.596298	1.40235	0.2192	0.99965	yes
FBgn0263583	FBgn0263583	CR43608	2L:20607206-20607847	q1	q2	OK	0.651489	0.983704	0.594482	1.40601	0.34335	0.99965	yes
FBgn0086450	FBgn0086450	su(r)	X:9090838-9096770	q1	q2	OK	22.8511	34.4935	0.59406	2.0068	0.0413	0.99965	yes
FBgn0034475	FBgn0034475	Obp56h	2R:15703058-15703709	q1	q2	OK	3.74826	5.656	0.593561	1.27156	0.20055	0.99965	yes
FBgn0051058	FBgn0051058	CG31058	3R:23465607-23482718	q1	q2	OK	0.187807	0.283379	0.593485	0.306709	0.79985	0.99965	yes
FBgn0039101	FBgn0039101	CG16710	3R:19508224-19509702	q1	q2	OK	0.601535	0.906929	0.592339	1.36123	0.2578	0.99965	yes
FBgn0035104	FBgn0035104	CG13875	3L:179922-184422	q1	q2	OK	0.387478	0.583982	0.59181	0.338043	0.77585	0.99965	yes
FBgn0039102	FBgn0039102	SPE	3R:19509778-19513869	q1	q2	OK	11.5166	17.3548	0.591616	1.74395	0.07845	0.99965	yes
FBgn0039780	FBgn0039780	PH4alphaNE1	3R:26322472-26326048	q1	q2	OK	0.304028	0.458088	0.591421	1.21056	0.2834	0.99965	yes
FBgn0031829	FBgn0031829	osm-6	2L:6555810-6557359	q1	q2	OK	0.348479	0.525022	0.591304	1.20414	0.31925	0.99965	yes
FBgn0030160	FBgn0030160	CG9691	X:9778474-9779079	q1	q2	OK	55.593	83.7287	0.590818	1.84179	0.0635	0.99965	yes
FBgn0001253	FBgn0001253	ImpE1	3L:8365504-8384271	q1	q2	OK	8.04191	12.1106	0.590664	1.85568	0.0566	0.99965	yes
FBgn0015565	FBgn0015565	yin	X:3756995-3762359	q1	q2	OK	17.1128	25.7507	0.589535	1.95253	0.0482	0.99965	yes
FBgn0030102	FBgn0030102	CG12119	X:9100152-9104580	q1	q2	OK	30.3826	45.6755	0.588175	2.20407	0.05045	0.99965	yes
FBgn0033214	FBgn0033214	CG1941	2R:3597378-3599494	q1	q2	OK	6.11693	9.19013	0.587277	1.62107	0.0983	0.99965	yes
FBgn0030597	FBgn0030597	Eo	X:14733406-14827616	q1	q2	OK	11.7591	17.6391	0.585002	0.514913	0.608	0.99965	yes
FBgn0052667	FBgn0052667	CG32667	X:11033794-11034296	q1	q2	OK	30.4711	45.6948	0.58459	3.56742	0.1227	0.99965	yes
FBgn0039628	FBgn0039628	CG11841	3R:24876777-24877989	q1	q2	OK	0.250794	0.375986	0.584179	1.07468	0.41335	0.99965	yes
FBgn0031824	FBgn0031824	CG9547	2L:6491121-6496986	q1	q2	OK	43.9268	65.8149	0.583313	1.71012	0.08245	0.99965	yes
FBgn0035788	FBgn0035788	CG8541	3L:7464658-7465614	q1	q2	OK	0.145702	0.218297	0.58327	0.885683	0.5271	0.99965	yes
FBgn0085281	FBgn0085281	CG34252	3L:18063389-18066482	q1	q2	OK	0.279829	0.419103	0.582761	1.19641	0.29065	0.99965	yes
FBgn0003162	FBgn0003162	Pu	2R:17062821-17070119	q1	q2	OK	90.7121	135.805	0.582171	1.87375	0.05615	0.99965	yes
FBgn0034871	FBgn0034871	CG3906	2R:19398808-19399748	q1	q2	OK	0.340578	0.50988	0.58217	1.14686	0.41335	0.99965	yes
FBgn0263216	FBgn0263216	CG43386	X:9859273-9871448	q1	q2	OK	0.777875	1.16441	0.581992	1.04714	0.3156	0.99965	yes
FBgn0028514	FBgn0028514	CG4793	2L:15905133-15962432	q1	q2	OK	6.04077	9.02739	0.579577	1.44175	0.1765	0.99965	yes
FBgn0038681	FBgn0038681	Cyp12a4	3R:14960884-14962858	q1	q2	OK	116.513	173.975	0.578392	2.1552	0.06185	0.99965	yes
FBgn0034510	FBgn0034510	CG13426	2R:16400198-16400674	q1	q2	OK	1.18323	1.76638	0.578062	1.77513	0.39285	0.99965	yes
FBgn0085227	FBgn0085227	CG34198	2R:15570028-15570478	q1	q2	OK	5.53653	8.26367	0.577801	2.37558	0.2052	0.99965	yes
FBgn0263406	FBgn0263406	CR43452	3R:16503904-16504801	q1	q2	OK	2.46504	3.67485	0.576073	1.70864	0.1902	0.99965	yes
FBgn0038479	FBgn0038479	CG17477	3R:12951809-12952660	q1	q2	OK	3.56483	5.31158	0.575308	1.82487	0.172	0.99965	yes
FBgn0035281	FBgn0035281	Cpr62Bc	3L:1840280-1842084	q1	q2	OK	15.9974	23.8233	0.574536	1.71791	0.08045	0.99965	yes
FBgn0032068	FBgn0032068	CG9466	2L:8772947-8776257	q1	q2	OK	101.838	151.649	0.574466	1.95841	0.0683	0.99965	yes
FBgn0031918	FBgn0031918	CG6055	2L:7466542-7472493	q1	q2	OK	0.742893	1.10606	0.574197	1.09197	0.274	0.99965	yes
FBgn0034494	FBgn0034494	CG10444	2R:16159155-16162030	q1	q2	OK	32.7041	48.6757	0.57373	2.08915	0.0554	0.99965	yes
FBgn0004034	FBgn0004034	y	X:162541-364670	q1	q2	OK	1.38761	2.06423	0.572999	0.160909	0.8909	0.99965	yes
FBgn0264485	FBgn0264485	CR43893	3L:19134074-19228473	q1	q2	OK	0.223833	0.332673	0.571684	0.0575748	0.4196	0.99965	yes
FBgn0003733	FBgn0003733	tor	2R:3586785-3597042	q1	q2	OK	0.344115	0.511321	0.571338	0.357231	0.7211	0.99965	yes
FBgn0034996	FBgn0034996	CG13575	2R:20130785-20144937	q1	q2	OK	1.39954	2.07881	0.570799	0.992036	0.3037	0.99965	yes
FBgn0031432	FBgn0031432	Cyp309a1	2L:2562884-2564848	q1	q2	OK	25.0452	37.1878	0.570296	2.15657	0.0642	0.99965	yes
FBgn0039686	FBgn0039686	CG15506	3R:25544400-25548111	q1	q2	OK	2.01506	2.9901	0.569375	1.37031	0.1654	0.99965	yes
FBgn0031689	FBgn0031689	Cyp28d1	2L:5210460-5214730	q1	q2	OK	36.2763	53.8054	0.568724	1.97977	0.07485	0.99965	yes
FBgn0051324	FBgn0051324	CG31324	3R:21932589-21956396	q1	q2	OK	8.2595	12.2489	0.56852	1.61209	0.1015	0.99965	yes
FBgn0001226	FBgn0001226	Hsp27	3L:9377162-9378382	q1	q2	OK	209.014	309.744	0.567473	2.22744	0.0658	0.99965	yes
FBgn0264460	FBgn0264460	CR43868	3L:12491503-12494411	q1	q2	OK	1.80131	2.66733	0.566348	0.34861	0.869	0.99965	yes
FBgn0261356	FBgn0261356	CG42633	3R:6606686-6607989	q1	q2	OK	1.77772	2.63017	0.565122	1.57185	0.21025	0.99965	yes
FBgn0040551	FBgn0040551	CG11686	3R:9086078-9087949	q1	q2	OK	8.47457	12.5373	0.565014	2.60088	0.2025	0.99965	yes
FBgn0000261	FBgn0000261	Cat	3L:18815703-18821288	q1	q2	OK	489.853	724.64	0.564915	1.8053	0.10825	0.99965	yes
FBgn0033708	FBgn0033708	CG8850	2R:8186282-8189741	q1	q2	OK	9.29063	13.7156	0.561966	1.76469	0.07295	0.99965	yes
FBgn0038214	FBgn0038214	CG9616	3R:10070525-10071193	q1	q2	OK	14.849	21.9197	0.561865	2.43362	0.13435	0.99965	yes
FBgn0040941	FBgn0040941	CG15308	X:10112038-10113172	q1	q2	OK	85.0033	125.449	0.561515	1.75257	0.07425	0.99965	yes
FBgn0000241	FBgn0000241	bw	2R:19411380-19426016	q1	q2	OK	10.9695	16.1771	0.560458	1.41316	0.1489	0.99965	yes
FBgn0036208	FBgn0036208	CG10361	3L:11792047-11793961	q1	q2	OK	10.8832	16.0451	0.560032	1.98168	0.09845	0.99965	yes
FBgn0039595	FBgn0039595	AR-2	3R:24562830-24570485	q1	q2	OK	11.4974	16.9497	0.559956	1.72919	0.0801	0.99965	yes
FBgn0085290	FBgn0085290	CG34261	3L:21187853-21201192	q1	q2	OK	0.71674	1.05663	0.559943	0.133699	0.763	0.99965	yes
FBgn0030559	FBgn0030559	CG13404	X:14155255-14160283	q1	q2	OK	2.62424	3.86778	0.559603	0.384338	0.7159	0.99965	yes
FBgn0038819	FBgn0038819	Cpr92F	3R:16495292-16498538	q1	q2	OK	21.3381	31.4435	0.559335	2.07346	0.0703	0.99965	yes
FBgn0052407	FBgn0052407	CG32407	3L:5915154-5916667	q1	q2	OK	13.2133	19.4476	0.557597	1.6185	0.09865	0.99965	yes
FBgn0001208	FBgn0001208	Hn	3L:7753576-7756268	q1	q2	OK	111.817	164.538	0.557279	1.81607	0.06745	0.99965	yes
FBgn0034429	FBgn0034429	CG18607	2R:15176613-15177357	q1	q2	OK	19.8835	29.209	0.554838	2.28703	0.0989	0.99965	yes
FBgn0039257	FBgn0039257	tnc	3R:20810105-20848589	q1	q2	OK	12.3412	18.1228	0.554329	1.8395	0.06055	0.99965	yes
FBgn0001225	FBgn0001225	Hsp26	3L:9369517-9370475	q1	q2	OK	83.3871	122.419	0.553936	2.40237	0.0605	0.99965	yes
FBgn0031568	FBgn0031568	CG10019	2L:3730465-3754360	q1	q2	OK	1.89757	2.78149	0.551703	1.60004	0.09445	0.99965	yes
FBgn0037433	FBgn0037433	CG17919	3R:2169752-2171642	q1	q2	OK	14.8733	21.7949	0.551272	1.55568	0.25495	0.99965	yes
FBgn0262880	FBgn0262880	CG43235	2L:7693029-7701585	q1	q2	OK	0.499601	0.731588	0.550253	0.0592194	0.2882	0.99965	yes
FBgn0041710	FBgn0041710	yellow-f	3R:8811762-8818923	q1	q2	OK	36.2328	53.0327	0.549586	1.15267	0.2357	0.99965	yes
FBgn0030105	FBgn0030105	CG15369	X:9110925-9111401	q1	q2	OK	66.6035	97.4839	0.549565	3.32407	0.0989	0.99965	yes
FBgn0262587	FBgn0262587	CG43124	3R:24089609-24090495	q1	q2	OK	18.0774	26.449	0.549024	2.21357	0.1078	0.99965	yes
FBgn0033645	FBgn0033645	CG13196	2R:7566977-7576264	q1	q2	OK	0.193648	0.283325	0.549023	0.457458	0.6617	0.99965	yes
FBgn0042701	FBgn0042701	CR12628	2L:22226150-22226771	q1	q2	OK	0.189858	0.277752	0.548875	0.867233	0.5929	0.99965	yes
FBgn0052404	FBgn0052404	Cpr65Aw	3L:6135002-6135483	q1	q2	OK	20.0458	29.3256	0.548861	1.43654	0.14625	0.99965	yes
FBgn0032684	FBgn0032684	CG10178	2L:18509571-18513513	q1	q2	OK	53.5152	78.2592	0.548312	1.83452	0.06485	0.99965	yes
FBgn0035348	FBgn0035348	CG16758	3L:2499371-2503606	q1	q2	OK	85.1667	124.525	0.548074	1.81691	0.06355	0.99965	yes
FBgn0085300	FBgn0085300	Cpr65Ay	3L:6151174-6151730	q1	q2	OK	2.50292	3.65655	0.546872	1.96789	0.3066	0.99965	yes
FBgn0002569	FBgn0002569	Mal-A2	2R:4341136-4343291	q1	q2	OK	19.0009	27.7526	0.54655	2.00116	0.07205	0.99965	yes
FBgn0039916	FBgn0039916	CG9935	4:656750-667182	q1	q2	OK	1.0009	1.46129	0.545936	1.33262	0.17345	0.99965	yes
FBgn0002531	FBgn0002531	Lcp1	2R:4317800-4318737	q1	q2	OK	6402.73	9345.46	0.545579	1.39993	0.1504	0.99965	yes
FBgn0033724	FBgn0033724	CG8501	2R:8270549-8272025	q1	q2	OK	27.2869	39.8273	0.545548	2.17567	0.0845	0.99965	yes
FBgn0010387	FBgn0010387	Dbi	3L:7124962-7126563	q1	q2	OK	62.8351	91.7118	0.545537	1.61096	0.09445	0.99965	yes
FBgn0033970	FBgn0033970	CG10205	2R:10720337-10721456	q1	q2	OK	4.63451	6.76292	0.545229	1.36094	0.16695	0.99965	yes
FBgn0264712	FBgn0264712	CG1172	3R:1219627-1225235	q1	q2	OK	23.6031	34.4303	0.544704	2.00681	0.0659	0.99965	yes
FBgn0033301	FBgn0033301	CG12780	2R:4439363-4439758	q1	q2	OK	5.37873	7.84351	0.544233	2.40693	0.2599	0.99965	yes
FBgn0038508	FBgn0038508	CG5866	3R:13241467-13242196	q1	q2	OK	5.39894	7.86989	0.543667	1.91984	0.1882	0.99965	yes
FBgn0051636	FBgn0051636	CG31636	2L:6656458-6657879	q1	q2	OK	6.63278	9.65347	0.541435	1.81148	0.1336	0.99965	yes
FBgn0038733	FBgn0038733	CG11407	3R:15606973-15608868	q1	q2	OK	0.589843	0.857788	0.540291	1.2565	0.2655	0.99965	yes
FBgn0002869	FBgn0002869	MtnB	3R:16328959-16329321	q1	q2	OK	6.95756	10.0957	0.537083	3.17552	0.29535	0.99965	yes
FBgn0027109	FBgn0027109	npf	3R:12434941-12437047	q1	q2	OK	0.889026	1.28974	0.536783	0.863109	0.3654	0.99965	yes
FBgn0032284	FBgn0032284	CG7294	2L:10688733-10689269	q1	q2	OK	76.0628	110.242	0.535405	2.84515	0.08825	0.99965	yes
FBgn0034990	FBgn0034990	CG11406	2R:20085404-20095726	q1	q2	OK	0.323874	0.469384	0.535335	0.126819	0.86865	0.99965	yes
FBgn0262101	FBgn0262101	CG42854	X:17126974-17174997	q1	q2	OK	0.841721	1.21926	0.534591	0.399267	0.77895	0.99965	yes
FBgn0039817	FBgn0039817	CG15553	3R:26924589-26926891	q1	q2	OK	5.15129	7.45139	0.532574	1.71659	0.1288	0.99965	yes
FBgn0053126	FBgn0053126	NLaz	2L:1359982-1361732	q1	q2	OK	12.7316	18.4154	0.532502	1.99306	0.12785	0.99965	yes
FBgn0040904	FBgn0040904	CG15577	X:4170525-4171033	q1	q2	OK	2.5718	3.71931	0.532255	1.81007	0.29105	0.99965	yes
FBgn0032023	FBgn0032023	CG14274	2L:8338286-8342056	q1	q2	OK	0.265745	0.384032	0.531184	1.03796	0.37245	0.99965	yes
FBgn0032399	FBgn0032399	CG6785	2L:12041048-12045200	q1	q2	OK	0.965585	1.39535	0.531152	1.43123	0.1722	0.99965	yes
FBgn0034471	FBgn0034471	Obp56e	2R:15599849-15600461	q1	q2	OK	1.1744	1.69682	0.530907	1.48892	0.36055	0.99965	yes
FBgn0031694	FBgn0031694	Cyp4ac2	2L:5218254-5271353	q1	q2	OK	2.37457	3.42937	0.530277	0.264179	0.836	0.99965	yes
FBgn0038257	FBgn0038257	smp-30	3R:10567308-10621590	q1	q2	OK	41.9414	60.5664	0.530144	1.04003	0.40565	0.99965	yes
FBgn0032140	FBgn0032140	CG13117	2L:9712582-9746483	q1	q2	OK	9.77779	14.1067	0.528801	0.793605	0.41705	0.99965	yes
FBgn0262563	FBgn0262563	CG43103	2R:13026955-13027430	q1	q2	OK	9.79793	14.1312	0.52834	2.30635	0.19755	0.99965	yes
FBgn0035415	FBgn0035415	CG14966	3L:3192968-3197631	q1	q2	OK	4.68131	6.74863	0.527683	0.045416	0.45345	0.99965	yes
FBgn0262362	FBgn0262362	CG43060	3R:3866969-3881259	q1	q2	OK	5.41935	7.81237	0.52764	2.07486	0.23385	0.99965	yes
FBgn0031717	FBgn0031717	Oscillin	2L:5547085-5549614	q1	q2	OK	52.6559	75.9012	0.527528	1.74729	0.0733	0.99965	yes
FBgn0037697	FBgn0037697	CG9363	3R:5282536-5286374	q1	q2	OK	26.9232	38.802	0.527282	1.59954	0.10395	0.99965	yes
FBgn0031692	FBgn0031692	TpnC25D	2L:5218254-5271353	q1	q2	OK	22.9675	33.0991	0.527195	0.569924	0.70225	0.99965	yes
FBgn0033654	FBgn0033654	Sobp	2R:7714667-7727035	q1	q2	OK	2.90584	4.18682	0.526898	1.60273	0.13805	0.99965	yes
FBgn0034761	FBgn0034761	CG4250	2R:18551192-18551979	q1	q2	OK	18.4918	26.6417	0.526799	1.48024	0.13785	0.99965	yes
FBgn0039241	FBgn0039241	CG11089	3R:20702789-20720327	q1	q2	OK	405.896	584.689	0.526559	1.63281	0.1343	0.99965	yes
FBgn0037186	FBgn0037186	CG11241	3L:22721210-22731520	q1	q2	OK	24.5291	35.3164	0.525843	1.51629	0.1234	0.99965	yes
FBgn0260430	FBgn0260430	CG42525	3L:3187562-3189747	q1	q2	OK	1.22549	1.76353	0.525108	0.773844	0.43415	0.99965	yes
FBgn0011576	FBgn0011576	Cyp4d2	X:2070923-2072761	q1	q2	OK	18.0082	25.91	0.524858	1.9448	0.09325	0.99965	yes
FBgn0262606	FBgn0262606	CG43132	X:15584763-15585110	q1	q2	OK	1.03529	1.48935	0.524652	1.97248	0.595	0.99965	yes
FBgn0053225	FBgn0053225	CG33225	2R:17477890-17479089	q1	q2	OK	4.2082	6.05332	0.524524	1.66214	0.18635	0.99965	yes
FBgn0036587	FBgn0036587	CG4950	3L:16258484-16261256	q1	q2	OK	10.304	14.8197	0.524319	1.60394	0.09635	0.99965	yes
FBgn0264437	FBgn0264437	CR43855	2L:8542146-8671917	q1	q2	OK	1.46052	2.1004	0.524184	0.131377	0.873	0.99965	yes
FBgn0038020	FBgn0038020	GstD9	3R:8191901-8194987	q1	q2	OK	58.9084	84.6684	0.52335	0.711474	0.6082	0.99965	yes
FBgn0083124	FBgn0083124	Uhg4	2R:4982802-4985972	q1	q2	OK	3.84874	5.53064	0.52306	1.03564	0.56965	0.99965	yes
FBgn0083970	FBgn0083970	CG34134	2L:8190296-8190781	q1	q2	OK	3.29909	4.73847	0.522356	1.88737	0.29195	0.99965	yes
FBgn0034499	FBgn0034499	Cpr56F	2R:16175859-16179448	q1	q2	OK	12.902	18.5253	0.521909	1.7541	0.1318	0.99965	yes
FBgn0030968	FBgn0030968	CG7322	X:18749905-18751484	q1	q2	OK	95.0012	136.362	0.521421	1.75154	0.0683	0.99965	yes
FBgn0085410	FBgn0085410	TrissinR	2L:5824793-5856767	q1	q2	OK	0.49629	0.712101	0.5209	1.13146	0.24795	0.99965	yes
FBgn0029170	FBgn0029170	TwdlT	3R:22822701-22889500	q1	q2	OK	0.820011	1.17621	0.520434	0.0504801	0.3997	0.99965	yes
FBgn0085419	FBgn0085419	Rgk2	2R:14427089-14436472	q1	q2	OK	3.29827	4.73028	0.520215	1.66863	0.1104	0.99965	yes
FBgn0051957	FBgn0051957	CG31957	2L:3871479-3872458	q1	q2	OK	2.97714	4.26846	0.519787	1.6585	0.25495	0.99965	yes
FBgn0262881	FBgn0262881	CG43236	2R:10526062-10526280	q1	q2	OK	2.15436	3.08671	0.518809	3.2353	0.595	0.99965	yes
FBgn0004429	FBgn0004429	LysP	3L:1201246-1232700	q1	q2	OK	2.38944	3.42273	0.518479	0.0859383	0.52345	0.99965	yes
FBgn0020445	FBgn0020445	E23	2L:3334870-3355000	q1	q2	OK	22.3678	32.0349	0.518224	1.69089	0.07875	0.99965	yes
FBgn0030927	FBgn0030927	CG15046	X:18381680-18383519	q1	q2	OK	4.25077	6.08718	0.51805	1.61842	0.16615	0.99965	yes
FBgn0085284	FBgn0085284	blos3	3L:18862329-18865653	q1	q2	OK	3.84029	5.48235	0.513578	0.833881	0.60705	0.99965	yes
FBgn0036620	FBgn0036620	CG4842	3L:16361488-16362618	q1	q2	OK	2.55271	3.6441	0.51353	1.52564	0.23975	0.99965	yes
FBgn0027865	FBgn0027865	Tsp96F	3R:21698563-21707162	q1	q2	OK	10.4902	14.9712	0.513153	1.63271	0.0934	0.99965	yes
FBgn0002922	FBgn0002922	nau	3R:19537250-19544079	q1	q2	OK	1.3989	1.99565	0.512565	0.586252	0.55425	0.99965	yes
FBgn0031232	FBgn0031232	CG11617	2L:203778-210725	q1	q2	OK	0.576468	0.822147	0.512157	0.243788	0.8533	0.99965	yes
FBgn0041630	FBgn0041630	Hexo1	3L:4288640-4292246	q1	q2	OK	90.8333	129.544	0.51215	1.69171	0.12195	0.99965	yes
FBgn0000427	FBgn0000427	dec-1	X:7761231-7767673	q1	q2	OK	0.13674	0.194961	0.511748	0.907008	0.3656	0.99965	yes
FBgn0050197	FBgn0050197	CG30197	2R:10400046-10402713	q1	q2	OK	15.1205	21.5327	0.510027	0.784119	0.4245	0.99965	yes
FBgn0031940	FBgn0031940	CG7214	2L:7743676-7744841	q1	q2	OK	9.29499	13.2309	0.509385	1.80046	0.15785	0.99965	yes
FBgn0016013	FBgn0016013	Faa	3L:4072031-4073954	q1	q2	OK	4.18218	5.95245	0.509229	1.58824	0.173	0.99965	yes
FBgn0041194	FBgn0041194	Prat2	3L:6905098-6907976	q1	q2	OK	67.432	95.9576	0.508963	1.69443	0.0842	0.99965	yes
FBgn0262988	FBgn0262988	CG43296	2R:4304680-4305211	q1	q2	OK	1.26365	1.79782	0.508655	1.54658	0.42075	0.99965	yes
FBgn0053099	FBgn0053099	CG33099	3R:18354641-18356277	q1	q2	OK	19.7506	28.088	0.508056	1.92335	0.11175	0.99965	yes
FBgn0262971	FBgn0262971	CR43282	3R:15746318-15747387	q1	q2	OK	0.579637	0.82386	0.507249	0.633545	0.52305	0.99965	yes
FBgn0033730	FBgn0033730	Cpr49Ag	2R:8295340-8296038	q1	q2	OK	29.6815	42.1129	0.504697	2.29702	0.1359	0.99965	yes
FBgn0037936	FBgn0037936	CG6908	3R:7514098-7515745	q1	q2	OK	12.7121	18.0139	0.502909	1.81681	0.123	0.99965	yes
FBgn0035845	FBgn0035845	CG13675	3L:8153414-8158618	q1	q2	OK	0.560166	0.793764	0.502856	0.963103	0.3276	0.99965	yes
FBgn0013773	FBgn0013773	Cyp6a22	2R:10759177-10760970	q1	q2	OK	6.5944	9.33562	0.501505	1.66361	0.149	0.99965	yes
FBgn0263380	FBgn0263380	CR43432	3L:14969725-14970731	q1	q2	OK	4.82813	6.83245	0.500937	1.1925	0.2279	0.99965	yes
FBgn0034974	FBgn0034974	CG16786	2R:19969254-19973679	q1	q2	OK	2.49024	3.52391	0.500894	1.38342	0.15445	0.99965	yes
FBgn0013673	FBgn0013673	mt:ATPase8	dmel_mitochondrion_genome:3906-5524	q1	q2	OK	1194.71	1690.04	0.500398	1.00821	0.72215	0.99965	yes
FBgn0038674	FBgn0038674	CG14285	3R:14850836-14854558	q1	q2	OK	7.65077	10.8205	0.500096	0.771609	0.539	0.99965	yes
FBgn0032803	FBgn0032803	CG13082	2L:19538428-19539910	q1	q2	OK	4.26083	6.0248	0.499778	1.56043	0.18105	0.99965	yes
FBgn0051728	FBgn0051728	CG31728	2L:13251508-13257426	q1	q2	OK	15.1421	21.4063	0.499467	1.78075	0.1044	0.99965	yes
FBgn0030158	FBgn0030158	CG9686	X:9773901-9774568	q1	q2	OK	10.0984	14.2712	0.498986	1.92118	0.19185	0.99965	yes
FBgn0034224	FBgn0034224	CG6520	2R:13362718-13363566	q1	q2	OK	1.12081	1.58311	0.49822	1.29368	0.327	0.99965	yes
FBgn0035648	FBgn0035648	CG13288	3L:5900480-5910640	q1	q2	OK	0.176079	0.248687	0.498105	0.76366	0.44725	0.99965	yes
FBgn0052448	FBgn0052448	CG32448	3L:21817839-21821580	q1	q2	OK	8.34696	11.7698	0.495767	0.0835166	0.7951	0.99965	yes
FBgn0023178	FBgn0023178	Pdf	3R:22281183-22281863	q1	q2	OK	0.762765	1.07536	0.495503	1.20807	0.40905	0.99965	yes
FBgn0051710	FBgn0051710	CG31710	2L:9700795-9708883	q1	q2	OK	6.00952	8.47118	0.495312	0.452997	0.6408	0.99965	yes
FBgn0052598	FBgn0052598	betaNACtes6	X:14210158-14211183	q1	q2	OK	0.652852	0.920136	0.495091	1.1452	0.3703	0.99965	yes
FBgn0032069	FBgn0032069	CG9468	2L:8777660-8781251	q1	q2	OK	165.858	233.741	0.494965	1.61903	0.1315	0.99965	yes
FBgn0262148	FBgn0262148	CR42874	2L:1989449-1990764	q1	q2	OK	3.04283	4.28135	0.49265	1.47778	0.2222	0.99965	yes
FBgn0261575	FBgn0261575	tobi	3R:21165973-21172634	q1	q2	OK	63.8886	89.8721	0.492314	1.48871	0.1229	0.99965	yes
FBgn0000053	FBgn0000053	ade3	2L:7014860-7023940	q1	q2	OK	102.064	143.538	0.491958	1.46814	0.1533	0.99965	yes
FBgn0085242	FBgn0085242	CG34213	2R:19854646-19855239	q1	q2	OK	2.24262	3.15306	0.491568	1.64381	0.3519	0.99965	yes
FBgn0039805	FBgn0039805	Cpr100A	3R:26693244-26694908	q1	q2	OK	13.3817	18.8082	0.491098	1.78314	0.1349	0.99965	yes
FBgn0260027	FBgn0260027	CG42495	3L:18660460-18661235	q1	q2	OK	1.12398	1.57917	0.490548	1.31384	0.37705	0.99965	yes
FBgn0039009	FBgn0039009	CG13842	3R:18530072-18532912	q1	q2	OK	0.153297	0.214995	0.487974	0.87998	0.41685	0.99965	yes
FBgn0035344	FBgn0035344	Cyp4d20	3L:2466902-2499226	q1	q2	OK	0.43327	0.607342	0.487241	0.0968052	0.76465	0.99965	yes
FBgn0033543	FBgn0033543	CG12338	2R:6617079-6618419	q1	q2	OK	37.6105	52.6965	0.48657	1.96448	0.1142	0.99965	yes
FBgn0038170	FBgn0038170	CG14367	3R:9519774-9531180	q1	q2	OK	0.224261	0.314168	0.486354	0.127498	0.81315	0.99965	yes
FBgn0262685	FBgn0262685	CG43155	X:11353914-11370301	q1	q2	OK	0.190422	0.266749	0.48628	0.85573	0.46745	0.99965	yes
FBgn0030187	FBgn0030187	Ipod	X:10125026-10126428	q1	q2	OK	2.5247	3.53582	0.485935	1.4152	0.22625	0.99965	yes
FBgn0051960	FBgn0051960	CG31960	2L:3784946-3785622	q1	q2	OK	1.97361	2.764	0.48592	1.44547	0.32395	0.99965	yes
FBgn0038941	FBgn0038941	CG7080	3R:18155022-18156268	q1	q2	OK	0.144299	0.201991	0.485233	0.748954	0.5498	0.99965	yes
FBgn0010431	FBgn0010431	mtrm	3L:8404950-8415305	q1	q2	OK	0.316567	0.442984	0.484746	0.193809	0.87505	0.99965	yes
FBgn0030367	FBgn0030367	Cyp311a1	X:11923316-11925498	q1	q2	OK	5.76444	8.06602	0.484677	1.40657	0.1505	0.99965	yes
FBgn0037323	FBgn0037323	CG2663	3R:1226315-1229851	q1	q2	OK	4.49989	6.29497	0.484311	1.26813	0.19925	0.99965	yes
FBgn0039294	FBgn0039294	Cad96Cb	3R:21049877-21058043	q1	q2	OK	0.777063	1.08694	0.484164	1.1399	0.2531	0.99965	yes
FBgn0261815	FBgn0261815	CG42757	2L:17172146-17173112	q1	q2	OK	0.246449	0.344645	0.483821	0.86052	0.50155	0.99965	yes
FBgn0031446	FBgn0031446	CG15398	2L:2674824-2719431	q1	q2	OK	0.126079	0.176296	0.483667	0.200207	0.84565	0.99965	yes
FBgn0263339	FBgn0263339	CR43420	2L:17893811-17894734	q1	q2	OK	0.196062	0.274107	0.483431	0.794612	0.5498	0.99965	yes
FBgn0261526	FBgn0261526	NT1	3L:4501651-4508433	q1	q2	OK	0.489192	0.683903	0.483391	1.03175	0.291	0.99965	yes
FBgn0053460	FBgn0053460	CG33460	2R:11581596-11582737	q1	q2	OK	52.4106	73.2622	0.48321	2.05024	0.1121	0.99965	yes
FBgn0034819	FBgn0034819	CG9877	2R:18973401-18973784	q1	q2	OK	89.988	125.749	0.482742	3.27027	0.13595	0.99965	yes
FBgn0262817	FBgn0262817	CG43188	2R:6865460-6994321	q1	q2	OK	0.3191	0.445657	0.481926	0.119464	0.82155	0.99965	yes
FBgn0038894	FBgn0038894	CG15497	3R:17491299-17492248	q1	q2	OK	0.16292	0.227508	0.48175	0.71515	0.61545	0.99965	yes
FBgn0034880	FBgn0034880	alphaPS5	2R:19444332-19447720	q1	q2	OK	0.287692	0.401695	0.481577	1.03005	0.3333	0.99965	yes
FBgn0039685	FBgn0039685	Obp99b	3R:25541975-25542618	q1	q2	OK	7565.02	10558.2	0.480947	1.19156	0.22645	0.99965	yes
FBgn0004780	FBgn0004780	Ccp84Ad	3R:2518453-2519239	q1	q2	OK	1.36081	1.89903	0.480794	1.31449	0.3546	0.99965	yes
FBgn0039827	FBgn0039827	CG1544	3R:27022639-27029450	q1	q2	OK	31.6427	44.1407	0.480238	1.62302	0.09665	0.99965	yes
FBgn0052088	FBgn0052088	CG32088	3L:11721444-11725148	q1	q2	OK	0.218558	0.304728	0.479506	0.973057	0.3627	0.99965	yes
FBgn0031700	FBgn0031700	CG14022	2L:5327974-5328879	q1	q2	OK	0.211709	0.295131	0.479273	0.769278	0.61545	0.99965	yes
FBgn0262840	FBgn0262840	CG43204	2R:8315953-8318801	q1	q2	OK	0.217163	0.302678	0.479005	0.109403	0.7545	0.99965	yes
FBgn0030509	FBgn0030509	CG11162	X:13570926-13571915	q1	q2	OK	17.5924	24.5105	0.478443	1.85564	0.1568	0.99965	yes
FBgn0040096	FBgn0040096	lectin-33A	2L:11002071-11002740	q1	q2	OK	0.463627	0.645876	0.478294	1.01545	0.50155	0.99965	yes
FBgn0262821	FBgn0262821	CG43192	2R:9341158-9370723	q1	q2	OK	0.261131	0.363432	0.476912	0.051436	0.40065	0.99965	yes
FBgn0262974	FBgn0262974	CG43285	3R:19646313-19676543	q1	q2	OK	0.135508	0.188572	0.476736	0.120924	0.65475	0.99965	yes
FBgn0001229	FBgn0001229	Hsp67Bc	3L:9364610-9365597	q1	q2	OK	17.5014	24.352	0.476566	1.83563	0.1524	0.99965	yes
FBgn0034037	FBgn0034037	CG8214	2R:11570073-11576490	q1	q2	OK	1.31373	1.82775	0.476393	0.262478	0.8028	0.99965	yes
FBgn0041579	FBgn0041579	AttC	2R:9281209-9286873	q1	q2	OK	1.17083	1.62877	0.476249	0.389402	0.77115	0.99965	yes
FBgn0011279	FBgn0011279	Pbprp1	3L:12386903-12392422	q1	q2	OK	0.139569	0.194137	0.476094	0.0846208	0.57715	0.99965	yes
FBgn0024841	FBgn0024841	Pcd	3R:25548882-25550651	q1	q2	OK	26.4774	36.8244	0.475898	1.93316	0.1587	0.99965	yes
FBgn0033388	FBgn0033388	CG8046	2R:5049541-5052455	q1	q2	OK	1.08714	1.51137	0.475313	1.12912	0.25735	0.99965	yes
FBgn0053635	FBgn0053635	CG33635	2L:157835-158664	q1	q2	OK	4.42648	6.15122	0.474715	1.57565	0.2538	0.99965	yes
FBgn0035948	FBgn0035948	CG5644	3L:8968145-8972980	q1	q2	OK	0.288498	0.400737	0.474092	0.107378	0.8286	0.99965	yes
FBgn0036382	FBgn0036382	CG13737	3L:13860913-13896336	q1	q2	OK	0.766402	1.06456	0.474083	0.269976	0.8728	0.99965	yes
FBgn0085229	FBgn0085229	CG34200	2R:1645197-1647896	q1	q2	OK	6.9885	9.70677	0.474009	0.829444	0.8106	0.99965	yes
FBgn0259740	FBgn0259740	CG42394	3R:6675544-6680144	q1	q2	OK	5.27229	7.31746	0.472913	0.750784	0.65195	0.99965	yes
FBgn0036364	FBgn0036364	CG14109	3L:13434009-13435520	q1	q2	OK	18.2629	25.3466	0.472878	1.41803	0.14445	0.99965	yes
FBgn0029823	FBgn0029823	CG3011	X:5802157-5810826	q1	q2	OK	168.056	233.18	0.472499	1.45015	0.14265	0.99965	yes
FBgn0052010	FBgn0052010	CR32010	4:33265-45680	q1	q2	OK	0.324049	0.449466	0.471999	1.00699	0.30755	0.99965	yes
FBgn0030051	FBgn0030051	spirit	X:8465131-8467626	q1	q2	OK	53.0775	73.6172	0.471942	1.59396	0.1073	0.99965	yes
FBgn0264268	FBgn0264268	CR43768	X:16783225-16783668	q1	q2	OK	0.402434	0.557822	0.471052	0.974091	0.61545	0.99965	yes
FBgn0027578	FBgn0027578	CG14526	3R:24696327-24748494	q1	q2	OK	48.1103	66.6215	0.469641	0.848541	0.38215	0.99965	yes
FBgn0052241	FBgn0052241	CG32241	3L:4465104-4466630	q1	q2	OK	34.106	47.2116	0.469118	1.82833	0.1219	0.99965	yes
FBgn0034822	FBgn0034822	RpL37b	2R:18987579-18987982	q1	q2	OK	1.69407	2.34341	0.468114	1.60478	0.43765	0.99965	yes
FBgn0040582	FBgn0040582	CG5791	3R:17911092-17935903	q1	q2	OK	0.24201	0.334773	0.468114	0.299087	0.7649	0.99965	yes
FBgn0044047	FBgn0044047	Ilp6	X:2189916-2237903	q1	q2	OK	30.1378	41.6353	0.466235	1.27725	0.26285	0.99965	yes
FBgn0050360	FBgn0050360	Mal-A6	2R:4352674-4354701	q1	q2	OK	49.2563	67.9959	0.465141	1.7708	0.11645	0.99965	yes
FBgn0053306	FBgn0053306	CG33306	2L:13835566-13898715	q1	q2	OK	90.72	125.215	0.464916	0.373177	0.7933	0.99965	yes
FBgn0036678	FBgn0036678	CG11905	3L:16921480-16928636	q1	q2	OK	5.31675	7.33824	0.46489	1.2845	0.1965	0.99965	yes
FBgn0035144	FBgn0035144	CG17181	3L:582823-589272	q1	q2	OK	2.69695	3.72132	0.464484	1.39534	0.1932	0.99965	yes
FBgn0086519	FBgn0086519	Cpr47Eg	2R:7165460-7165946	q1	q2	OK	22.1239	30.5256	0.464414	2.45548	0.2248	0.99965	yes
FBgn0037067	FBgn0037067	Cpr78Ca	3L:21284959-21285900	q1	q2	OK	5.46003	7.53307	0.46433	1.55133	0.2333	0.99965	yes
FBgn0032981	FBgn0032981	CG3635	2L:22175414-22183991	q1	q2	OK	1.64511	2.26952	0.464206	1.0671	0.2804	0.99965	yes
FBgn0261404	FBgn0261404	CG42644	U:9337-16131	q1	q2	OK	0.305658	0.421653	0.464138	0.870946	0.7138	0.99965	yes
FBgn0022355	FBgn0022355	Tsf1	X:18281964-18284377	q1	q2	OK	696.694	961.028	0.464054	1.43114	0.2029	0.99965	yes
FBgn0035298	FBgn0035298	CG1140	3L:1950305-1970079	q1	q2	OK	37.228	51.3419	0.46375	0.827375	0.46045	0.99965	yes
FBgn0034705	FBgn0034705	CG11170	2R:18062412-18070337	q1	q2	OK	6.38116	8.79842	0.463424	0.535895	0.66595	0.99965	yes
FBgn0263029	FBgn0263029	CG43324	2R:13451110-13451570	q1	q2	OK	5.00395	6.89769	0.463046	1.83303	0.32195	0.99965	yes
FBgn0030073	FBgn0030073	CG10962	X:8801100-8948608	q1	q2	OK	47.755	65.8223	0.462925	0.789868	0.42025	0.99965	yes
FBgn0032715	FBgn0032715	CG17597	2L:18826769-18830653	q1	q2	OK	50.4162	69.4876	0.462868	1.51143	0.1236	0.99965	yes
FBgn0032285	FBgn0032285	CG17108	2L:10692939-10694103	q1	q2	OK	70.0984	96.607	0.462747	1.91344	0.1179	0.99965	yes
FBgn0035430	FBgn0035430	CG12009	3L:3291458-3299000	q1	q2	OK	1.9262	2.65325	0.462002	1.24866	0.20565	0.99965	yes
FBgn0053013	FBgn0053013	CR33013	2R:8250824-8254084	q1	q2	OK	0.96842	1.33388	0.461926	1.19644	0.2671	0.99965	yes
FBgn0260955	FBgn0260955	CG42587	2L:14744896-14745210	q1	q2	OK	10.8134	14.8938	0.461884	4.42955	0.41065	0.99965	yes
FBgn0034523	FBgn0034523	Nnf1a	2R:16473726-16474758	q1	q2	OK	4.76732	6.56112	0.460763	1.56857	0.2681	0.99965	yes
FBgn0259098	FBgn0259098	CG42246	X:7305299-7305939	q1	q2	OK	0.933881	1.28524	0.460722	1.20612	0.4441	0.99965	yes
FBgn0034700	FBgn0034700	CG11269	2R:18024493-18062243	q1	q2	OK	0.393433	0.541205	0.46006	0.157019	0.43545	0.99965	yes
FBgn0085758	FBgn0085758	CR40639	U:9455771-9456320	q1	q2	OK	1.01439	1.39506	0.459717	1.24125	0.4441	0.99965	yes
FBgn0086673	FBgn0086673	CG13272	2L:16802024-16826964	q1	q2	OK	1.08241	1.48736	0.458511	0.282143	0.80945	0.99965	yes
FBgn0037515	FBgn0037515	Sp7	3R:3585507-3589148	q1	q2	OK	29.4734	40.4831	0.457908	1.46449	0.1368	0.99965	yes
FBgn0028940	FBgn0028940	Cyp28a5	2L:13977302-13979573	q1	q2	OK	113.082	155.294	0.45763	1.69949	0.13285	0.99965	yes
FBgn0083120	FBgn0083120	Uhg8	3L:20446392-20459141	q1	q2	OK	1.20343	1.65223	0.45726	0.053615	0.2352	0.99965	yes
FBgn0036599	FBgn0036599	CG13044	3L:16295589-16296278	q1	q2	OK	53.0355	72.7945	0.456871	2.19988	0.1475	0.99965	yes
FBgn0037503	FBgn0037503	CG14598	3R:3265487-3267714	q1	q2	OK	2.25717	3.09709	0.456396	1.30503	0.26685	0.99965	yes
FBgn0036605	FBgn0036605	CG13041	3L:16312053-16312626	q1	q2	OK	6.03918	8.28498	0.456145	1.77667	0.304	0.99965	yes
FBgn0033835	FBgn0033835	IM10	2R:9294510-9297458	q1	q2	OK	0.266987	0.366185	0.455807	0.323379	0.80865	0.99965	yes
FBgn0033600	FBgn0033600	Cpr47Ec	2R:7146821-7147344	q1	q2	OK	63.541	87.1367	0.455594	2.88245	0.1756	0.99965	yes
FBgn0037683	FBgn0037683	CG18473	3R:5189026-5190560	q1	q2	OK	52.8639	72.4612	0.454926	1.83363	0.1287	0.99965	yes
FBgn0053461	FBgn0053461	CG33461	2R:11582890-11583983	q1	q2	OK	0.617886	0.846867	0.454796	1.0401	0.4368	0.99965	yes
FBgn0062978	FBgn0062978	CG31808	2L:16704285-16719635	q1	q2	OK	1.38424	1.89427	0.452547	0.659867	0.5715	0.99965	yes
FBgn0030524	FBgn0030524	CG10993	X:13677781-13705526	q1	q2	OK	0.8068	1.10406	0.452533	0.222621	0.88195	0.99965	yes
FBgn0040650	FBgn0040650	CG15456	X:20297535-20298104	q1	q2	OK	1.65723	2.26698	0.451997	1.39243	0.4147	0.99965	yes
FBgn0260723	FBgn0260723	CG42550	3R:3825591-3827031	q1	q2	OK	4.31404	5.89829	0.451256	0.542672	0.58115	0.99965	yes
FBgn0036782	FBgn0036782	CG7320	3L:18194593-18196737	q1	q2	OK	16.8833	23.083	0.45123	1.63283	0.14075	0.99965	yes
FBgn0032733	FBgn0032733	CG15170	2L:18987726-18990233	q1	q2	OK	9.02063	12.3302	0.450897	1.29539	0.1839	0.99965	yes
FBgn0003888	FBgn0003888	betaTub60D	2R:20193404-20200626	q1	q2	OK	124.969	170.802	0.450755	1.56286	0.14725	0.99965	yes
FBgn0261624	FBgn0261624	I-3	X:20632097-20798077	q1	q2	OK	1.1864	1.62121	0.450473	0.274042	0.7917	0.99965	yes
FBgn0031791	FBgn0031791	CG9486	2L:6253122-6322251	q1	q2	OK	39.0629	53.3774	0.450429	1.76243	0.17225	0.99965	yes
FBgn0032732	FBgn0032732	CG15168	2L:18987726-18990233	q1	q2	OK	6.68612	9.1338	0.450045	0.840021	0.6427	0.99965	yes
FBgn0050154	FBgn0050154	CG30154	2R:16420878-16421441	q1	q2	OK	9.19803	12.5643	0.449935	1.90546	0.27425	0.99965	yes
FBgn0037368	FBgn0037368	CG1239	3R:1559262-1562118	q1	q2	OK	2.02341	2.76375	0.449842	0.496467	0.6945	0.99965	yes
FBgn0033729	FBgn0033729	Cpr49Af	2R:8293509-8293948	q1	q2	OK	71.5059	97.6509	0.449571	2.98143	0.1829	0.99965	yes
FBgn0032119	FBgn0032119	CG3769	2L:9435398-9437227	q1	q2	OK	0.413885	0.565151	0.449409	0.851777	0.47275	0.99965	yes
FBgn0038110	FBgn0038110	CG8031	3R:8823810-8837010	q1	q2	OK	42.7051	58.3085	0.449298	0.871337	0.4581	0.99965	yes
FBgn0036110	FBgn0036110	Cpr67Fb	3L:10887272-10887793	q1	q2	OK	1.01287	1.38284	0.449195	1.26715	0.4967	0.99965	yes
FBgn0259236	FBgn0259236	comm3	3L:15606283-15640862	q1	q2	OK	22.9647	31.3525	0.449163	1.21572	0.28155	0.99965	yes
FBgn0028939	FBgn0028939	nimC2	2L:13980145-14001252	q1	q2	OK	129.563	176.85	0.448876	1.51253	0.16345	0.99965	yes
FBgn0036107	FBgn0036107	CG7949	3L:10875989-10876673	q1	q2	OK	6.33082	8.64028	0.448686	1.64156	0.28035	0.99965	yes
FBgn0040954	FBgn0040954	CG13779	2L:7063985-7065837	q1	q2	OK	38.0589	51.9425	0.44868	2.11579	0.26665	0.99965	yes
FBgn0036617	FBgn0036617	Cpr72Ea	3L:16355702-16356850	q1	q2	OK	0.165315	0.2256	0.448551	0.719722	0.55825	0.99965	yes
FBgn0036875	FBgn0036875	CG9449	3L:19485152-19490823	q1	q2	OK	108.178	147.611	0.44839	1.44883	0.1391	0.99965	yes
FBgn0004885	FBgn0004885	tok	3R:20545418-20574855	q1	q2	OK	23.9908	32.7338	0.448303	1.48811	0.1267	0.99965	yes
FBgn0037933	FBgn0037933	Ho	3R:7505480-7510062	q1	q2	OK	41.6202	56.7684	0.447805	0.914226	0.4474	0.99965	yes
FBgn0031381	FBgn0031381	Npc2a	2L:1988263-1988940	q1	q2	OK	87.953	119.924	0.447311	2.15365	0.13545	0.99965	yes
FBgn0050074	FBgn0050074	Obp50d	2R:10260628-10261264	q1	q2	OK	0.651588	0.888327	0.447131	1.06952	0.5354	0.99965	yes
FBgn0030334	FBgn0030334	Karl	X:11682876-11686286	q1	q2	OK	20.46	27.8923	0.447058	1.37985	0.1599	0.99965	yes
FBgn0032955	FBgn0032955	CG2201	2L:21614231-21623627	q1	q2	OK	15.3278	20.8935	0.4469	1.4141	0.14815	0.99965	yes
FBgn0037235	FBgn0037235	CG1103	3R:160600-165636	q1	q2	OK	26.2662	35.7991	0.446718	1.13671	0.252	0.99965	yes
FBgn0032615	FBgn0032615	CG6012	2L:16860028-16861489	q1	q2	OK	6.62885	9.03218	0.446316	1.50161	0.23485	0.99965	yes
FBgn0052069	FBgn0052069	CG32069	3L:11054670-11055714	q1	q2	OK	4.30964	5.87051	0.445917	0.530212	0.5829	0.99965	yes
FBgn0030558	FBgn0030558	CG1461	X:14155255-14160283	q1	q2	OK	41.4472	56.4585	0.445915	1.6541	0.1298	0.99965	yes
FBgn0033132	FBgn0033132	Tsp42Ej	2R:2927643-2932215	q1	q2	OK	12.5727	17.125	0.445815	0.702225	0.5627	0.99965	yes
FBgn0034462	FBgn0034462	CG15905	2R:15533987-15535150	q1	q2	OK	4.01574	5.46977	0.445813	1.40629	0.2608	0.99965	yes
FBgn0031182	FBgn0031182	Cyp6t1	X:21388460-21390196	q1	q2	OK	2.50481	3.41127	0.445605	1.2987	0.24895	0.99965	yes
FBgn0039264	FBgn0039264	CG11786	3R:20872046-20873131	q1	q2	OK	0.27991	0.381036	0.444963	0.805738	0.5682	0.99965	yes
FBgn0035393	FBgn0035393	CG16753	3L:3055078-3055842	q1	q2	OK	2.8093	3.82415	0.444932	1.36806	0.3212	0.99965	yes
FBgn0004782	FBgn0004782	Ccp84Ab	3R:2527688-2528599	q1	q2	OK	2.66176	3.62324	0.444899	1.34086	0.31555	0.99965	yes
FBgn0001258	FBgn0001258	ImpL3	3L:6252264-6255794	q1	q2	OK	528.91	719.957	0.444889	1.31724	0.1772	0.99965	yes
FBgn0085377	FBgn0085377	CG34348	X:11228219-11242033	q1	q2	OK	17.5247	23.8443	0.444256	0.831586	0.448	0.99965	yes
FBgn0263485	FBgn0263485	snoRNA:Prp8-a	2R:8040575-8050503	q1	q2	OK	5.72725	7.78985	0.443753	0.0303999	0.23045	0.99965	yes
FBgn0031220	FBgn0031220	CG4822	2L:114725-157666	q1	q2	OK	27.8765	37.9114	0.443582	0.364189	0.71655	0.99965	yes
FBgn0010097	FBgn0010097	gammaTub37C	2L:19183862-19185726	q1	q2	OK	0.200774	0.27303	0.443492	0.672057	0.4939	0.99965	yes
FBgn0263765	FBgn0263765	CR43682	2L:15277796-15279497	q1	q2	OK	0.350447	0.476348	0.442819	0.857881	0.5682	0.99965	yes
FBgn0053494	FBgn0053494	CG33494	3R:21319280-21320883	q1	q2	OK	19.7504	26.8408	0.442546	1.80069	0.19425	0.99965	yes
FBgn0041711	FBgn0041711	yellow-e	3R:9235263-9241006	q1	q2	OK	57.3489	77.9352	0.44251	1.6843	0.1387	0.99965	yes
FBgn0034166	FBgn0034166	CG6472	2R:12761283-12783156	q1	q2	OK	0.270317	0.367274	0.442206	0.343727	0.7386	0.99965	yes
FBgn0037613	FBgn0037613	Cks85A	3R:4526703-4547050	q1	q2	OK	5.54824	7.53786	0.442126	0.429613	0.7903	0.99965	yes
FBgn0038079	FBgn0038079	CG14394	3R:8520867-8530597	q1	q2	OK	26.2989	35.7291	0.442096	0.453055	0.7658	0.99965	yes
FBgn0032864	FBgn0032864	CG2493	2L:20459341-20463444	q1	q2	OK	93.2718	126.661	0.441455	1.39994	0.15725	0.99965	yes
FBgn0026085	FBgn0026085	dgt4	X:4005188-4022980	q1	q2	OK	3.14251	4.26674	0.441215	0.181639	0.9062	0.99965	yes
FBgn0039189	FBgn0039189	CG18528	3R:20183816-20185848	q1	q2	OK	14.2806	19.3805	0.440549	1.58245	0.16575	0.99965	yes
FBgn0035146	FBgn0035146	CG13893	3L:593245-604001	q1	q2	OK	44.3612	60.1615	0.439545	1.06422	0.27895	0.99965	yes
FBgn0044812	FBgn0044812	TotC	3R:16698709-16699310	q1	q2	OK	0.476648	0.646292	0.439263	0.949658	0.57155	0.99965	yes
FBgn0083053	FBgn0083053	snoRNA:Psi18S-1347b	2R:14027582-14034696	q1	q2	OK	9.06107	12.2754	0.438013	0.0703869	0.00625	0.418097	yes
FBgn0039748	FBgn0039748	CG15529	3R:25977780-25986195	q1	q2	OK	1.48067	2.00591	0.438009	0.955214	0.45025	0.99965	yes
FBgn0083015	FBgn0083015	snoRNA:Psi18S-920	3L:11815950-11818832	q1	q2	OK	9.86591	13.3647	0.437902	0.38224	0.05405	0.99965	yes
FBgn0036988	FBgn0036988	CG5262	3L:20421061-20423575	q1	q2	OK	12.5504	17.0004	0.437835	1.38772	0.15025	0.99965	yes
FBgn0043841	FBgn0043841	vir-1	2L:12403269-12423421	q1	q2	OK	116.045	157.186	0.437785	1.43064	0.1419	0.99965	yes
FBgn0030482	FBgn0030482	CG1673	X:13290925-13295262	q1	q2	OK	50.3875	68.2419	0.437591	1.5957	0.14915	0.99965	yes
FBgn0038071	FBgn0038071	CG6234	3R:8473781-8478635	q1	q2	OK	17.632	23.8703	0.437017	1.57438	0.14635	0.99965	yes
FBgn0034484	FBgn0034484	CG11044	2R:16119335-16122438	q1	q2	OK	1.52559	2.06521	0.436922	1.06236	0.28295	0.99965	yes
FBgn0040099	FBgn0040099	lectin-28C	2L:7857076-7860838	q1	q2	OK	58.4461	79.0861	0.436319	1.70582	0.1671	0.99965	yes
FBgn0030394	FBgn0030394	Cpr11A	X:12381005-12383484	q1	q2	OK	36.0127	48.7187	0.435971	1.71083	0.15325	0.99965	yes
FBgn0037934	FBgn0037934	CG6830	3R:7505480-7510062	q1	q2	OK	43.4859	58.8154	0.435647	1.24172	0.19825	0.99965	yes
FBgn0036436	FBgn0036436	CG4914	3L:14665938-14740968	q1	q2	OK	10.4826	14.1772	0.435585	0.533239	0.6304	0.99965	yes
FBgn0032598	FBgn0032598	ChLD3	2L:16738851-16743099	q1	q2	OK	0.421765	0.570361	0.435434	0.40621	0.71465	0.99965	yes
FBgn0044020	FBgn0044020	Roc2	2R:7540260-7566857	q1	q2	OK	13.1677	17.8067	0.435425	0.329213	0.83765	0.99965	yes
FBgn0261373	FBgn0261373	CG33228	2R:20555933-20556853	q1	q2	OK	3.66107	4.95056	0.435328	1.38351	0.3093	0.99965	yes
FBgn0263745	FBgn0263745	CR43670	2L:16700939-16703197	q1	q2	OK	0.450586	0.609267	0.435272	0.969606	0.3749	0.99965	yes
FBgn0035625	FBgn0035625	Blimp-1	3L:5624082-5642036	q1	q2	OK	3.46172	4.68016	0.435068	1.3109	0.1803	0.99965	yes
FBgn0039467	FBgn0039467	CG14253	3R:22804262-22814239	q1	q2	OK	10.3606	14.0025	0.434581	0.27062	0.81375	0.99965	yes
FBgn0038309	FBgn0038309	CG6499	3R:11072968-11074859	q1	q2	OK	0.1465	0.197988	0.434513	0.724761	0.53795	0.99965	yes
FBgn0030159	FBgn0030159	CG9689	X:9776015-9776992	q1	q2	OK	4.96465	6.70912	0.434433	1.42277	0.2686	0.99965	yes
FBgn0000121	FBgn0000121	Arr2	3L:8640244-8644111	q1	q2	OK	0.162117	0.21904	0.434163	0.357662	0.76495	0.99965	yes
FBgn0263773	FBgn0263773	fok	2L:20075756-20091348	q1	q2	OK	83.7184	113.079	0.433715	1.39696	0.2179	0.99965	yes
FBgn0011296	FBgn0011296	l(2)efl	2R:19570903-19573063	q1	q2	OK	339.004	457.874	0.433646	1.40032	0.1553	0.99965	yes
FBgn0032783	FBgn0032783	CG10237	2L:19435843-19447322	q1	q2	OK	14.6281	19.7535	0.433364	0.868881	0.4564	0.99965	yes
FBgn0001170	FBgn0001170	H2.0	2L:6013056-6019398	q1	q2	OK	0.715176	0.964882	0.432053	1.02663	0.3684	0.99965	yes
FBgn0016675	FBgn0016675	Lectin-galC1	2L:19400780-19430270	q1	q2	OK	19.4182	26.1963	0.431956	0.292147	0.8453	0.99965	yes
FBgn0032638	FBgn0032638	CG6639	2L:17452923-17458775	q1	q2	OK	32.1527	43.3729	0.431857	1.09597	0.32545	0.99965	yes
FBgn0037290	FBgn0037290	CG1124	3R:791166-794207	q1	q2	OK	6.43659	8.67849	0.431146	1.43667	0.24505	0.99965	yes
FBgn0039098	FBgn0039098	CG13822	3R:19503079-19504145	q1	q2	OK	17.8467	24.0545	0.430645	1.72007	0.216	0.99965	yes
FBgn0032400	FBgn0032400	CG6770	2L:12045345-12046100	q1	q2	OK	665.586	896.961	0.430419	1.88278	0.1799	0.99965	yes
FBgn0030588	FBgn0030588	CG9521	X:14733406-14827616	q1	q2	OK	1.32664	1.78771	0.430333	0.120029	0.91255	0.99965	yes
FBgn0046875	FBgn0046875	Obp83g	3R:1937391-1938019	q1	q2	OK	18.7508	25.2673	0.430316	1.89235	0.23735	0.99965	yes
FBgn0264343	FBgn0264343	CG43799	2L:7223327-7249343	q1	q2	OK	0.506871	0.682981	0.430227	0.0964598	0.73105	0.99965	yes
FBgn0020642	FBgn0020642	Lcp65Ac	3L:6137918-6138493	q1	q2	OK	25.0259	33.7014	0.429389	2.06259	0.22885	0.99965	yes
FBgn0044419	FBgn0044419	Pmi	3L:5773150-5779818	q1	q2	OK	2.2158	2.98322	0.429039	0.852912	0.41745	0.99965	yes
FBgn0034162	FBgn0034162	CG6426	2R:12756896-12759359	q1	q2	OK	36.0966	48.5839	0.428613	1.89843	0.1777	0.99965	yes
FBgn0045064	FBgn0045064	bwa	2L:20066369-20075467	q1	q2	OK	40.6866	54.7535	0.428398	1.37171	0.2043	0.99965	yes
FBgn0017414	FBgn0017414	cag	2R:6774314-6781865	q1	q2	OK	5.74418	7.72907	0.428194	0.42872	0.6726	0.99965	yes
FBgn0038467	FBgn0038467	CG3590	3R:12840339-12853760	q1	q2	OK	38.0458	51.1751	0.427706	0.839074	0.3903	0.99965	yes
FBgn0032668	FBgn0032668	CG17681	2L:18153122-18154516	q1	q2	OK	3.75844	5.05543	0.427701	1.31393	0.26765	0.99965	yes
FBgn0033598	FBgn0033598	Cpr47Eb	2R:7142673-7143488	q1	q2	OK	19.7417	26.5534	0.427647	1.71998	0.2081	0.99965	yes
FBgn0259950	FBgn0259950	CG42460	2L:3387897-3388496	q1	q2	OK	37.8188	50.8637	0.427533	2.11486	0.2003	0.99965	yes
FBgn0263992	FBgn0263992	CR43735	2R:18595281-18604752	q1	q2	OK	0.231228	0.310874	0.427012	0.161186	0.8087	0.99965	yes
FBgn0054031	FBgn0054031	CG34031	3L:23167566-23178791	q1	q2	OK	0.727687	0.978323	0.426994	0.82413	0.48955	0.99965	yes
FBgn0004003	FBgn0004003	wbl	2R:15137265-15138419	q1	q2	OK	11.8352	15.9111	0.426944	1.56639	0.22725	0.99965	yes
FBgn0031629	FBgn0031629	Clect27	2L:4796599-4801923	q1	q2	OK	273.061	367.004	0.426569	1.34612	0.16705	0.99965	yes
FBgn0263764	FBgn0263764	CG43681	2L:11390840-11392298	q1	q2	OK	0.252765	0.339723	0.426563	0.740454	0.61745	0.99965	yes
FBgn0031037	FBgn0031037	CG14207	X:19499190-19505306	q1	q2	OK	245.84	330.383	0.426421	1.35431	0.16265	0.99965	yes
FBgn0051851	FBgn0051851	CG31851	2L:13257476-13258336	q1	q2	OK	0.932576	1.25308	0.426181	1.06183	0.41715	0.99965	yes
FBgn0039130	FBgn0039130	CG5854	3R:19759636-19768824	q1	q2	OK	59.9408	80.5342	0.426063	0.368379	0.7621	0.99965	yes
FBgn0030615	FBgn0030615	Cyp4s3	X:14983714-15010572	q1	q2	OK	19.2993	25.9269	0.425896	1.2259	0.2015	0.99965	yes
FBgn0032787	FBgn0032787	CG10195	2L:19482231-19484705	q1	q2	OK	8.2009	11.0171	0.425884	1.23499	0.205	0.99965	yes
FBgn0004170	FBgn0004170	sc	X:162541-364670	q1	q2	OK	2.13139	2.86209	0.425275	0.119344	0.9145	0.99965	yes
FBgn0040296	FBgn0040296	Ocho	3L:14967947-14969140	q1	q2	OK	0.83953	1.12724	0.425143	0.783722	0.43255	0.99965	yes
FBgn0052856	FBgn0052856	CG32856	3R:11789588-11791073	q1	q2	OK	2.47267	3.31936	0.424834	0.457573	0.6454	0.99965	yes
FBgn0051821	FBgn0051821	CG31821	2L:15900984-15902377	q1	q2	OK	6.36159	8.53989	0.424831	1.40623	0.2336	0.99965	yes
FBgn0050423	FBgn0050423	CG30423	2R:20757589-20776138	q1	q2	OK	84.6681	113.627	0.424421	0.919805	0.5325	0.99965	yes
FBgn0031923	FBgn0031923	CG13791	2L:7578232-7578559	q1	q2	OK	1.28224	1.72017	0.423885	1.49129	0.572	0.99965	yes
FBgn0033667	FBgn0033667	CG13183	2R:7791827-7800280	q1	q2	OK	23.6169	31.6801	0.423758	1.5622	0.15575	0.99965	yes
FBgn0036210	FBgn0036210	CG14130	3L:11808578-11809810	q1	q2	OK	3.66243	4.91226	0.423587	1.30863	0.293	0.99965	yes
FBgn0085334	FBgn0085334	CG34305	3R:60867-68868	q1	q2	OK	35.4176	47.4705	0.422566	0.104691	0.92095	0.99965	yes
FBgn0037167	FBgn0037167	CG11425	3L:22467894-22468892	q1	q2	OK	17.9844	24.094	0.421928	1.6274	0.1985	0.99965	yes
FBgn0029924	FBgn0029924	CG4586	X:6863949-6866298	q1	q2	OK	32.5088	43.537	0.421413	1.57259	0.1539	0.99965	yes
FBgn0060296	FBgn0060296	pain	2R:20779162-20815798	q1	q2	OK	11.6494	15.5951	0.42084	0.641488	0.5122	0.99965	yes
FBgn0052603	FBgn0052603	CG32603	X:14078593-14079840	q1	q2	OK	84.6737	113.284	0.419959	1.74437	0.15285	0.99965	yes
FBgn0263770	FBgn0263770	CR43687	2R:14289350-14289802	q1	q2	OK	0.452214	0.604672	0.419147	0.914274	0.61745	0.99965	yes
FBgn0033773	FBgn0033773	mos	2R:8592678-8640441	q1	q2	OK	0.150813	0.201616	0.418847	0.0904623	0.77455	0.99965	yes
FBgn0050114	FBgn0050114	CG30114	2R:14095259-14096483	q1	q2	OK	0.168151	0.224717	0.418353	0.677063	0.5602	0.99965	yes
FBgn0037553	FBgn0037553	CG18249	3R:4045862-4047910	q1	q2	OK	7.39561	9.88258	0.418218	1.24449	0.2013	0.99965	yes
FBgn0262897	FBgn0262897	CG43252	3R:2721974-2824950	q1	q2	OK	0.390926	0.522152	0.417575	0.163153	0.88585	0.99965	yes
FBgn0038260	FBgn0038260	CG14855	3R:10622026-10624196	q1	q2	OK	4.29042	5.72927	0.417233	1.30381	0.2431	0.99965	yes
FBgn0262962	FBgn0262962	CG43273	3R:20656022-20656695	q1	q2	OK	1.37372	1.83417	0.417031	1.17878	0.43265	0.99965	yes
FBgn0005612	FBgn0005612	Sox14	2R:19866743-19872700	q1	q2	OK	54.2173	72.3847	0.416932	1.36652	0.15775	0.99965	yes
FBgn0032871	FBgn0032871	CG2611	2L:20650193-20656176	q1	q2	OK	7.5225	10.0414	0.416677	0.498189	0.7486	0.99965	yes
FBgn0031449	FBgn0031449	CG31689	2L:2730105-2739833	q1	q2	OK	9.35685	12.4883	0.416477	1.3309	0.1719	0.99965	yes
FBgn0037548	FBgn0037548	CG7900	3R:3919845-3930805	q1	q2	OK	7.95322	10.6134	0.416272	1.40414	0.21775	0.99965	yes
FBgn0003447	FBgn0003447	sn	X:7850852-7880118	q1	q2	OK	36.8487	49.1725	0.416237	0.944789	0.33485	0.99965	yes
FBgn0029642	FBgn0029642	CG3592	X:2633121-3028565	q1	q2	OK	0.271462	0.362229	0.416155	0.0265796	0.22525	0.99965	yes
FBgn0026084	FBgn0026084	cib	X:4000147-4005014	q1	q2	OK	397.322	530.164	0.416132	1.29005	0.18205	0.99965	yes
FBgn0001112	FBgn0001112	Gld	3R:3077784-3091423	q1	q2	OK	32.753	43.6855	0.415527	1.51293	0.16285	0.99965	yes
FBgn0262721	FBgn0262721	CG43165	2L:3694462-3694938	q1	q2	OK	8.17459	10.902	0.415374	1.88134	0.3508	0.99965	yes
FBgn0064237	FBgn0064237	Idgf5	2R:14281169-14282787	q1	q2	OK	13.5097	18.0166	0.415325	1.49607	0.2015	0.99965	yes
FBgn0033439	FBgn0033439	CG1773	2R:5593788-5596227	q1	q2	OK	23.2829	31.0485	0.415254	1.46352	0.22085	0.99965	yes
FBgn0031267	FBgn0031267	Ipk2	2L:573032-574264	q1	q2	OK	16.3643	21.8177	0.414948	1.5494	0.1976	0.99965	yes
FBgn0027790	FBgn0027790	GV1	3L:1810587-1822903	q1	q2	OK	23.0641	30.7433	0.414619	1.23774	0.20345	0.99965	yes
FBgn0032358	FBgn0032358	Ppt2	2L:11280313-11281929	q1	q2	OK	18.0822	24.0979	0.41434	1.56215	0.2056	0.99965	yes
FBgn0031089	FBgn0031089	CG9572	X:20042156-20049547	q1	q2	OK	38.1674	50.8456	0.413785	1.38867	0.1592	0.99965	yes
FBgn0053503	FBgn0053503	Cyp12d1-d	2R:7011158-7013119	q1	q2	OK	0.147555	0.196486	0.413177	0.698415	0.5517	0.99965	yes
FBgn0085474	FBgn0085474	CG34445	2R:18535396-18535978	q1	q2	OK	5.06234	6.74083	0.413124	1.54865	0.3572	0.99965	yes
FBgn0035868	FBgn0035868	CG7194	3L:8295463-8297159	q1	q2	OK	2.96412	3.94493	0.412398	1.22398	0.3006	0.99965	yes
FBgn0263246	FBgn0263246	CG43389	3L:3248014-3249045	q1	q2	OK	0.565602	0.752736	0.412357	0.920211	0.4879	0.99965	yes
FBgn0085693	FBgn0085693	CG41562	U:5467095-5467810	q1	q2	OK	1.19161	1.58537	0.411916	1.11785	0.45385	0.99965	yes
FBgn0031888	FBgn0031888	Pvf2	2L:7069577-7084634	q1	q2	OK	2.65161	3.52736	0.411722	1.20324	0.2824	0.99965	yes
FBgn0036316	FBgn0036316	CG10960	3L:12817979-12836206	q1	q2	OK	71.9389	95.6863	0.41154	1.34337	0.1692	0.99965	yes
FBgn0038172	FBgn0038172	Adgf-D	3R:9519774-9531180	q1	q2	OK	16.4003	21.7988	0.410526	0.841439	0.38695	0.99965	yes
FBgn0038113	FBgn0038113	CG11668	3R:8864134-8870123	q1	q2	OK	14.3687	19.0971	0.410432	1.21475	0.29715	0.99965	yes
FBgn0034935	FBgn0034935	CG13565	2R:19834481-19836400	q1	q2	OK	4.62703	6.14814	0.410062	0.935947	0.33275	0.99965	yes
FBgn0026404	FBgn0026404	Nc	3L:9961578-9964102	q1	q2	OK	20.2061	26.8438	0.409802	1.4995	0.1812	0.99965	yes
FBgn0032244	FBgn0032244	RfC3	2L:10419189-10420612	q1	q2	OK	6.83082	9.07289	0.409504	1.37666	0.26685	0.99965	yes
FBgn0040906	FBgn0040906	CG15579	X:4205396-4205832	q1	q2	OK	1.24422	1.65226	0.409192	1.24069	0.5371	0.99965	yes
FBgn0003312	FBgn0003312	sad	3R:7702956-7708257	q1	q2	OK	22.1565	29.4223	0.409182	1.34953	0.2168	0.99965	yes
FBgn0032772	FBgn0032772	CG17350	2L:19380929-19383271	q1	q2	OK	2.87592	3.81687	0.40837	1.20703	0.3085	0.99965	yes
FBgn0028526	FBgn0028526	CG15293	2L:14108056-14109304	q1	q2	OK	13.7224	18.212	0.408353	1.4929	0.2241	0.99965	yes
FBgn0043362	FBgn0043362	bchs	2L:5907168-5922776	q1	q2	OK	6.07828	8.05912	0.406959	1.36932	0.1716	0.99965	yes
FBgn0014000	FBgn0014000	Hf	2L:19966726-19967685	q1	q2	OK	18.4357	24.4319	0.406265	1.58919	0.22295	0.99965	yes
FBgn0037592	FBgn0037592	CG11737	3R:4343585-4347100	q1	q2	OK	47.9264	63.507	0.406097	1.36157	0.16485	0.99965	yes
FBgn0040786	FBgn0040786	CG14104	3L:19798280-19800299	q1	q2	OK	1.56154	2.06829	0.405469	0.227547	0.8352	0.99965	yes
FBgn0005278	FBgn0005278	Sam-S	2L:106902-114432	q1	q2	OK	169.86	224.908	0.404988	1.24952	0.20075	0.99965	yes
FBgn0052447	FBgn0052447	CG32447	3L:21683711-21699465	q1	q2	OK	7.61982	10.0807	0.403761	1.27048	0.19465	0.99965	yes
FBgn0031822	FBgn0031822	CG9548	2L:6489091-6490828	q1	q2	OK	10.8053	14.291	0.403372	0.315971	0.75225	0.99965	yes
FBgn0039237	FBgn0039237	CG13640	3R:20687380-20687884	q1	q2	OK	1.38324	1.82935	0.403276	1.19696	0.49175	0.99965	yes
FBgn0001149	FBgn0001149	GstD1	3R:8191901-8194987	q1	q2	OK	500.054	660.828	0.402191	1.19611	0.2154	0.99965	yes
FBgn0020385	FBgn0020385	pug	3R:6522239-6529038	q1	q2	OK	100.495	132.792	0.402043	1.22708	0.20865	0.99965	yes
FBgn0032350	FBgn0032350	CG6287	2L:11151505-11155716	q1	q2	OK	80.1355	105.884	0.40197	1.62846	0.17395	0.99965	yes
FBgn0039236	FBgn0039236	CG13639	3R:20685621-20686088	q1	q2	OK	1.58222	2.08978	0.401407	1.26198	0.49395	0.99965	yes
FBgn0034117	FBgn0034117	CG7997	2R:12212317-12231684	q1	q2	OK	61.082	80.6106	0.400224	0.588138	0.55165	0.99965	yes
FBgn0039023	FBgn0039023	CG4723	3R:18576613-18619752	q1	q2	OK	5.2715	6.9564	0.400128	0.282517	0.7975	0.99965	yes
FBgn0041629	FBgn0041629	Hexo2	X:8603684-8608696	q1	q2	OK	54.3816	71.7246	0.399348	1.36717	0.20515	0.99965	yes
FBgn0042135	FBgn0042135	CG18812	2R:3604528-3623124	q1	q2	OK	90.2004	118.958	0.399243	1.25517	0.2001	0.99965	yes
FBgn0039271	FBgn0039271	CG11839	3R:20895648-20896636	q1	q2	OK	2.21042	2.91477	0.399059	1.16103	0.3853	0.99965	yes
FBgn0261580	FBgn0261580	CG42690	2R:15832462-15833194	q1	q2	OK	0.817732	1.07829	0.399044	1.00398	0.5282	0.99965	yes
FBgn0052299	FBgn0052299	CG32299	3L:2377718-2466353	q1	q2	OK	0.957682	1.26228	0.398413	0.0799017	0.55785	0.99965	yes
FBgn0050286	FBgn0050286	CG30286	2R:17410509-17446932	q1	q2	OK	0.53116	0.699998	0.398204	0.0884333	0.7015	0.99965	yes
FBgn0039336	FBgn0039336	CG4553	3R:21299237-21302637	q1	q2	OK	1.88275	2.47921	0.397042	0.40865	0.68205	0.99965	yes
FBgn0033799	FBgn0033799	GLaz	2R:9051558-9055535	q1	q2	OK	3.11436	4.1003	0.396791	0.947157	0.33515	0.99965	yes
FBgn0033450	FBgn0033450	Lsm11	2R:5724534-5727005	q1	q2	OK	2.28098	3.00154	0.396047	0.548164	0.57775	0.99965	yes
FBgn0026878	FBgn0026878	CG4325	X:1936762-1937851	q1	q2	OK	8.05687	10.5935	0.394894	0.97764	0.3185	0.99965	yes
FBgn0063498	FBgn0063498	GstE2	2R:14286997-14287880	q1	q2	OK	2.81685	3.70306	0.394635	1.19145	0.36985	0.99965	yes
FBgn0015001	FBgn0015001	iotaTry	2R:7244224-7245042	q1	q2	OK	28.8259	37.8912	0.3945	1.64753	0.22065	0.99965	yes
FBgn0037721	FBgn0037721	CG9427	3R:5450874-5452187	q1	q2	OK	24.2825	31.9101	0.3941	1.60472	0.232	0.99965	yes
FBgn0027074	FBgn0027074	CG17324	2L:18819343-18822573	q1	q2	OK	0.2948	0.387336	0.393851	0.789072	0.496	0.99965	yes
FBgn0050000	FBgn0050000	CG30000	2R:5493494-5494689	q1	q2	OK	35.0987	46.1116	0.393712	1.61044	0.2097	0.99965	yes
FBgn0032900	FBgn0032900	CG14401	2L:20869853-20918931	q1	q2	OK	13.3161	17.4908	0.393425	0.428511	0.71935	0.99965	yes
FBgn0051184	FBgn0051184	LSm3	3R:19821391-19823266	q1	q2	OK	9.99927	13.1315	0.393139	0.77673	0.42875	0.99965	yes
FBgn0020906	FBgn0020906	Jon25Bi	2L:4954278-4955144	q1	q2	OK	316.333	415.286	0.39266	1.68956	0.20155	0.99965	yes
FBgn0030543	FBgn0030543	CG11585	X:14083548-14084788	q1	q2	OK	0.9092	1.19311	0.39206	0.961464	0.4274	0.99965	yes
FBgn0047114	FBgn0047114	CG31142	3R:19754964-19757247	q1	q2	OK	5.2115	6.83824	0.391928	0.193978	0.9143	0.99965	yes
FBgn0032100	FBgn0032100	CG13108	2L:9164234-9166514	q1	q2	OK	0.612356	0.803068	0.391151	0.319379	0.80375	0.99965	yes
FBgn0035248	FBgn0035248	CG13919	3L:1645466-1647464	q1	q2	OK	4.7376	6.21286	0.391102	0.833482	0.62995	0.99965	yes
FBgn0030114	FBgn0030114	CG17754	X:9144459-9149853	q1	q2	OK	63.7455	83.5931	0.391061	1.28152	0.18795	0.99965	yes
FBgn0040754	FBgn0040754	CG17059	2R:9107787-9115707	q1	q2	OK	8.93908	11.7194	0.390696	0.354483	0.87445	0.99965	yes
FBgn0039380	FBgn0039380	CG5890	3R:21692821-21695514	q1	q2	OK	0.502943	0.659318	0.39058	0.64778	0.50275	0.99965	yes
FBgn0036101	FBgn0036101	NijA	3L:10687456-10689977	q1	q2	OK	18.1563	23.793	0.390064	1.20566	0.2189	0.99965	yes
FBgn0033137	FBgn0033137	Tsp42Ep	2R:2942225-2945099	q1	q2	OK	106.999	140.196	0.38985	1.28476	0.1853	0.99965	yes
FBgn0032446	FBgn0032446	CG5780	2L:12692985-12694982	q1	q2	OK	1.68255	2.20454	0.389826	0.394236	0.6961	0.99965	yes
FBgn0034137	FBgn0034137	CG4945	2R:12453551-12458756	q1	q2	OK	2.76537	3.62244	0.389487	0.170096	0.88955	0.99965	yes
FBgn0038774	FBgn0038774	CG5023	3R:15995157-16000597	q1	q2	OK	125.661	164.517	0.388697	1.79973	0.18585	0.99965	yes
FBgn0033978	FBgn0033978	Cyp6a23	2R:10763337-10765159	q1	q2	OK	11.6733	15.2788	0.388318	1.3756	0.23	0.99965	yes
FBgn0085285	FBgn0085285	CG34256	3L:18981835-18982915	q1	q2	OK	0.338348	0.442852	0.388316	0.743418	0.58215	0.99965	yes
FBgn0031653	FBgn0031653	Jon25Biii	2L:4949940-4950763	q1	q2	OK	3631.09	4752.11	0.388165	1.35465	0.31325	0.99965	yes
FBgn0031877	FBgn0031877	CG10399	2L:6960425-6964074	q1	q2	OK	13.037	17.0584	0.387875	0.634101	0.6013	0.99965	yes
FBgn0261277	FBgn0261277	rtv	X:11043476-11047945	q1	q2	OK	6.99989	9.15886	0.387837	0.461929	0.64055	0.99965	yes
FBgn0040001	FBgn0040001	CG17374	3LHet:1135557-1145369	q1	q2	OK	24.9993	32.7064	0.387685	1.30804	0.2082	0.99965	yes
FBgn0034276	FBgn0034276	CG6385	2R:13641051-13643923	q1	q2	OK	18.2253	23.8415	0.387535	1.3968	0.20015	0.99965	yes
FBgn0025456	FBgn0025456	CREG	3R:13218993-13220362	q1	q2	OK	223.531	292.366	0.387298	1.25969	0.1939	0.99965	yes
FBgn0058006	FBgn0058006	CG40006	2L:22515148-22649081	q1	q2	OK	4.24746	5.55487	0.387154	1.21246	0.25635	0.99965	yes
FBgn0039722	FBgn0039722	capa	3R:25738712-25740068	q1	q2	OK	1.67069	2.18488	0.387109	1.10346	0.4401	0.99965	yes
FBgn0034999	FBgn0034999	CG3394	2R:20181620-20185646	q1	q2	OK	66.1667	86.5228	0.386974	1.26461	0.196	0.99965	yes
FBgn0263507	FBgn0263507	CR43496	X:6650354-6664745	q1	q2	OK	5.38879	7.04617	0.386877	0.370356	0.7912	0.99965	yes
FBgn0050091	FBgn0050091	CG30091	2R:11568064-11569982	q1	q2	OK	11.2998	14.7711	0.386471	1.36912	0.23675	0.99965	yes
FBgn0264708	FBgn0264708	CR43977	3L:21660523-21661157	q1	q2	OK	0.294376	0.384605	0.385719	0.698239	0.64555	0.99965	yes
FBgn0036169	FBgn0036169	Fuca	3L:11506804-11513924	q1	q2	OK	13.5016	17.634	0.385234	1.17993	0.22585	0.99965	yes
FBgn0020765	FBgn0020765	Acp65Aa	3L:6145149-6145845	q1	q2	OK	0.462472	0.604012	0.385212	0.812766	0.5914	0.99965	yes
FBgn0002571	FBgn0002571	Mal-A3	2R:4343413-4345390	q1	q2	OK	62.7076	81.8707	0.384708	1.46937	0.18925	0.99965	yes
FBgn0051664	FBgn0051664	CG31664	2L:1824272-1826378	q1	q2	OK	0.85901	1.12147	0.384649	0.946862	0.3939	0.99965	yes
FBgn0036705	FBgn0036705	CG13723	3L:17257515-17258086	q1	q2	OK	1.90427	2.48476	0.38387	1.17538	0.45385	0.99965	yes
FBgn0039836	FBgn0039836	CG1750	3R:27078602-27080622	q1	q2	OK	1.84727	2.4091	0.383099	0.608225	0.54145	0.99965	yes
FBgn0050077	FBgn0050077	blos1	2R:10488768-10491857	q1	q2	OK	8.84947	11.5381	0.382737	0.702595	0.6297	0.99965	yes
FBgn0040251	FBgn0040251	Ugt86Di	3R:6977628-6979571	q1	q2	OK	2.5989	3.38689	0.382062	1.11048	0.32515	0.99965	yes
FBgn0260720	FBgn0260720	CR42547	2R:17512542-17521867	q1	q2	OK	0.459719	0.599092	0.382025	0.187269	0.87915	0.99965	yes
FBgn0039073	FBgn0039073	CG4408	3R:19187610-19189760	q1	q2	OK	20.2472	26.3744	0.381416	1.39012	0.2164	0.99965	yes
FBgn0033589	FBgn0033589	CG13227	2R:7122758-7123260	q1	q2	OK	1.71414	2.23247	0.381158	1.18607	0.49015	0.99965	yes
FBgn0263088	FBgn0263088	CR43356	2L:12172980-12174638	q1	q2	OK	1.08624	1.41453	0.380971	0.172719	0.874	0.99965	yes
FBgn0262945	FBgn0262945	CR43264	X:5712591-5734856	q1	q2	OK	10.9883	14.3055	0.380603	0.397557	0.6924	0.99965	yes
FBgn0035980	FBgn0035980	CG4447	3L:9355207-9360051	q1	q2	OK	4.6316	6.02735	0.380014	0.409677	0.6723	0.99965	yes
FBgn0053514	FBgn0053514	CG33514	3L:4365433-4367458	q1	q2	OK	26.7359	34.7882	0.379822	1.46178	0.21875	0.99965	yes
FBgn0039719	FBgn0039719	CG15515	3R:25731185-25732170	q1	q2	OK	17.243	22.4347	0.379727	0.972908	0.3195	0.99965	yes
FBgn0053774	FBgn0053774	CG33774	2R:5286593-5287809	q1	q2	OK	12.4628	16.2104	0.379295	0.53162	0.5796	0.99965	yes
FBgn0026879	FBgn0026879	CG13364	X:517499-519234	q1	q2	OK	34.6745	45.0758	0.378479	0.550039	0.57365	0.99965	yes
FBgn0038676	FBgn0038676	CG6026	3R:14859255-14870170	q1	q2	OK	0.249633	0.324469	0.378269	0.841332	0.4144	0.99965	yes
FBgn0264358	FBgn0264358	CR43810	2R:9657419-9675307	q1	q2	OK	0.262711	0.341465	0.378259	0.0225787	0.1903	0.99965	yes
FBgn0031327	FBgn0031327	CG5397	2L:1240037-1242205	q1	q2	OK	33.0478	42.9472	0.378011	1.41911	0.20065	0.99965	yes
FBgn0032538	FBgn0032538	CG16885	2L:13914724-13955757	q1	q2	OK	293.348	381.128	0.377662	1.00626	0.37725	0.99965	yes
FBgn0263415	FBgn0263415	CR43461	X:6614507-6634019	q1	q2	OK	1.37051	1.78055	0.377617	0.0329322	0.3593	0.99965	yes
FBgn0031389	FBgn0031389	CG4259	2L:2128214-2129211	q1	q2	OK	14.0954	18.3076	0.377219	1.41238	0.27855	0.99965	yes
FBgn0259697	FBgn0259697	nvd	3L:24317966-24394755	q1	q2	OK	1.3929	1.80871	0.376867	1.00388	0.373	0.99965	yes
FBgn0035859	FBgn0035859	CG13678	3L:8215240-8216053	q1	q2	OK	11.1303	14.4501	0.376586	1.54665	0.3363	0.99965	yes
FBgn0003117	FBgn0003117	pnr	3R:11851818-11866639	q1	q2	OK	5.67945	7.37337	0.376571	1.15503	0.23485	0.99965	yes
FBgn0263453	FBgn0263453	CR43476	3R:23166343-23198296	q1	q2	OK	0.546365	0.709306	0.376544	0.48751	0.627	0.99965	yes
FBgn0250907	FBgn0250907	Cht3	2L:22892305-22918647	q1	q2	OK	60.2659	78.238	0.376527	1.16482	0.23245	0.99965	yes
FBgn0025687	FBgn0025687	LKR	2L:7791405-7795958	q1	q2	OK	33.0407	42.8766	0.375946	1.35225	0.2012	0.99965	yes
FBgn0029851	FBgn0029851	CG14445	X:6131349-6134591	q1	q2	OK	2.006	2.60271	0.375694	0.909635	0.3569	0.99965	yes
FBgn0039494	FBgn0039494	grass	3R:22983667-22985503	q1	q2	OK	28.7461	37.2905	0.375442	1.21355	0.22315	0.99965	yes
FBgn0037538	FBgn0037538	CG3223	3R:3835092-3838920	q1	q2	OK	32.6136	42.3002	0.37519	1.1753	0.2961	0.99965	yes
FBgn0029838	FBgn0029838	CG4666	X:5970105-5971587	q1	q2	OK	11.766	15.2522	0.374398	1.35216	0.2746	0.99965	yes
FBgn0043539	FBgn0043539	Obp22a	2L:1991704-1992152	q1	q2	OK	0.336171	0.43575	0.374308	0.718727	0.7514	0.99965	yes
FBgn0035343	FBgn0035343	CG16762	3L:2466902-2499226	q1	q2	OK	109.783	142.301	0.374301	0.877046	0.49475	0.99965	yes
FBgn0050010	FBgn0050010	CG30010	2R:5738207-5762577	q1	q2	OK	2.4687	3.19973	0.374199	0.0827849	0.7639	0.99965	yes
FBgn0039851	FBgn0039851	mey	3R:27324960-27332716	q1	q2	OK	2.67304	3.4639	0.373918	1.13341	0.2891	0.99965	yes
FBgn0034706	FBgn0034706	CG11275	2R:18062412-18070337	q1	q2	OK	32.6996	42.3646	0.373588	0.985957	0.3175	0.99965	yes
FBgn0004514	FBgn0004514	Oct-TyrR	3L:22028102-22058379	q1	q2	OK	0.499285	0.646675	0.373177	0.842626	0.3867	0.99965	yes
FBgn0263984	FBgn0263984	CG43733	2L:9251471-9295521	q1	q2	OK	0.823856	1.06694	0.373013	0.253824	0.80315	0.99965	yes
FBgn0051321	FBgn0051321	CG31321	3R:10136084-10140134	q1	q2	OK	10.3427	13.3907	0.372617	1.28914	0.23985	0.99965	yes
FBgn0032731	FBgn0032731	CG10641	2L:18974709-18987276	q1	q2	OK	19.9467	25.8211	0.372396	1.1298	0.23795	0.99965	yes
FBgn0263314	FBgn0263314	CG43400	2L:8490738-8491360	q1	q2	OK	3.3106	4.28452	0.372044	1.25784	0.43155	0.99965	yes
FBgn0038730	FBgn0038730	CG6300	3R:15556680-15601162	q1	q2	OK	1.53868	1.99125	0.371979	0.625435	0.5245	0.99965	yes
FBgn0039529	FBgn0039529	CG5612	3R:23433985-23461950	q1	q2	OK	9.84042	12.7274	0.371145	0.98344	0.3848	0.99965	yes
FBgn0083984	FBgn0083984	CG34148	3R:17703591-17706418	q1	q2	OK	1.68119	2.17397	0.370847	0.341806	0.8366	0.99965	yes
FBgn0036471	FBgn0036471	CG13460	3L:15007794-15058077	q1	q2	OK	242.063	312.989	0.370729	0.891537	0.3563	0.99965	yes
FBgn0039632	FBgn0039632	Cul-5	3R:24884991-24934670	q1	q2	OK	19.8706	25.6905	0.3706	0.670971	0.52405	0.99965	yes
FBgn0053317	FBgn0053317	CR33317	2L:20869853-20918931	q1	q2	OK	0.43414	0.561163	0.37026	0.0215389	0.1743	0.99965	yes
FBgn0031979	FBgn0031979	CG7429	2L:8041105-8041879	q1	q2	OK	3.11898	4.03064	0.369933	1.18602	0.42335	0.99965	yes
FBgn0032084	FBgn0032084	CG13101	2L:8977833-8984872	q1	q2	OK	3.87228	5.00267	0.369513	0.871015	0.4519	0.99965	yes
FBgn0003255	FBgn0003255	rk	2L:13980145-14001252	q1	q2	OK	3.25287	4.20222	0.369439	0.250167	0.80485	0.99965	yes
FBgn0036470	FBgn0036470	CG13463	3L:15007794-15058077	q1	q2	OK	0.806088	1.04129	0.369364	0.0782877	0.6843	0.99965	yes
FBgn0036597	FBgn0036597	CG4962	3L:16287810-16288647	q1	q2	OK	27.0663	34.9612	0.369258	1.5505	0.2592	0.99965	yes
FBgn0035042	FBgn0035042	CG3640	2R:20527210-20529760	q1	q2	OK	0.514782	0.664624	0.368575	0.154559	0.90235	0.99965	yes
FBgn0085203	FBgn0085203	CG34174	2L:2214265-2216311	q1	q2	OK	1.83237	2.36516	0.368228	0.653568	0.6481	0.99965	yes
FBgn0037126	FBgn0037126	CG14567	3L:21730805-21731530	q1	q2	OK	15.9669	20.6045	0.367877	1.47439	0.29605	0.99965	yes
FBgn0262993	FBgn0262993	CR43301	3R:5163944-5165714	q1	q2	OK	1.79406	2.31494	0.367744	0.893591	0.36685	0.99965	yes
FBgn0030374	FBgn0030374	CG15734	X:11938176-12009871	q1	q2	OK	1.49297	1.92618	0.367556	0.0329749	0.31895	0.99965	yes
FBgn0028532	FBgn0028532	CG7968	2L:13835566-13898715	q1	q2	OK	48.8325	62.9828	0.367116	0.216629	0.88175	0.99965	yes
FBgn0032785	FBgn0032785	CG10026	2L:19454255-19457723	q1	q2	OK	35.2092	45.4096	0.367043	1.19459	0.22445	0.99965	yes
FBgn0030594	FBgn0030594	CG9509	X:14733406-14827616	q1	q2	OK	34.3544	44.3057	0.366998	0.587282	0.554	0.99965	yes
FBgn0086348	FBgn0086348	se	3L:8513651-8516601	q1	q2	OK	0.328693	0.423863	0.366858	0.122768	0.8403	0.99965	yes
FBgn0035917	FBgn0035917	Zasp66	3L:8617470-8631773	q1	q2	OK	619.071	798.252	0.366739	1.33255	0.2657	0.99965	yes
FBgn0036975	FBgn0036975	CG5618	3L:20341454-20349732	q1	q2	OK	17.7316	22.8618	0.366615	0.475684	0.6284	0.99965	yes
FBgn0053516	FBgn0053516	dpr3	2L:2058858-2109878	q1	q2	OK	1.72925	2.22787	0.365516	0.855201	0.41575	0.99965	yes
FBgn0036359	FBgn0036359	CG14105	3L:13418990-13419773	q1	q2	OK	0.44449	0.572102	0.364121	0.7546	0.60195	0.99965	yes
FBgn0035767	FBgn0035767	CG8596	3L:7328541-7338283	q1	q2	OK	25.9662	33.4094	0.363616	0.53779	0.58785	0.99965	yes
FBgn0261380	FBgn0261380	mRpL37	3R:6608284-6609813	q1	q2	OK	20.9849	26.9891	0.363022	1.37216	0.25015	0.99965	yes
FBgn0263023	FBgn0263023	CG43318	3R:11658429-11659154	q1	q2	OK	1.98918	2.55814	0.362927	1.09365	0.4659	0.99965	yes
FBgn0264539	FBgn0264539	CR43918	2R:9107787-9115707	q1	q2	OK	0.712215	0.915822	0.362754	0.0795665	0.25965	0.99965	yes
FBgn0038435	FBgn0038435	Gyc-89Da	3R:12298434-12301199	q1	q2	OK	0.570244	0.73323	0.362686	0.764379	0.43465	0.99965	yes
FBgn0031558	FBgn0031558	CG16704	2L:3692137-3692588	q1	q2	OK	45.6494	58.6791	0.36225	2.52348	0.33025	0.99965	yes
FBgn0028581	FBgn0028581	mei-217	X:17001625-17037029	q1	q2	OK	1.47695	1.89851	0.362248	0.348721	0.7259	0.99965	yes
FBgn0037565	FBgn0037565	CG9626	3R:4119564-4126700	q1	q2	OK	2.26213	2.90766	0.362177	1.08129	0.2679	0.99965	yes
FBgn0011291	FBgn0011291	Taf11	2L:9758337-9763244	q1	q2	OK	4.95382	6.36723	0.362124	0.262941	0.7969	0.99965	yes
FBgn0038070	FBgn0038070	CG6753	3R:8465884-8468295	q1	q2	OK	1.34613	1.72982	0.3618	0.959211	0.38765	0.99965	yes
FBgn0040571	FBgn0040571	CG17193	3R:15862142-15881815	q1	q2	OK	0.133432	0.171452	0.361697	0.162078	0.88715	0.99965	yes
FBgn0003373	FBgn0003373	Sgs3	3L:11505320-11506503	q1	q2	OK	5224.62	6708.85	0.360739	1.02943	0.3996	0.99965	yes
FBgn0086661	FBgn0086661	snoRNA:Psi28S-2566	3L:18885482-18891393	q1	q2	OK	0.874249	1.12255	0.360658	0.0171069	0.1129	0.99965	yes
FBgn0038494	FBgn0038494	beat-IIb	3R:13057974-13073598	q1	q2	OK	0.655606	0.841727	0.360524	0.736342	0.4546	0.99965	yes
FBgn0031562	FBgn0031562	CG3604	2L:3697241-3697872	q1	q2	OK	13.6387	17.5082	0.36033	1.45771	0.33885	0.99965	yes
FBgn0032224	FBgn0032224	Sps2	2L:10342593-10344223	q1	q2	OK	11.6297	14.929	0.360303	0.142436	0.7222	0.99965	yes
FBgn0040832	FBgn0040832	CG8012	3L:8208379-8209298	q1	q2	OK	11.2186	14.4004	0.360219	0.851521	0.3827	0.99965	yes
FBgn0050288	FBgn0050288	CG30288	2R:17406747-17407898	q1	q2	OK	9.00739	11.5609	0.360077	1.26203	0.323	0.99965	yes
FBgn0260746	FBgn0260746	Ect3	3R:7819896-7831194	q1	q2	OK	12.7003	16.2961	0.359665	1.05896	0.27535	0.99965	yes
FBgn0035120	FBgn0035120	wac	3L:258175-264380	q1	q2	OK	6.2819	8.06032	0.359635	0.138522	0.92675	0.99965	yes
FBgn0004863	FBgn0004863	C15	3R:17325976-17338054	q1	q2	OK	1.55971	2.0008	0.359296	0.964045	0.43305	0.99965	yes
FBgn0027546	FBgn0027546	CG4766	X:5891536-5894830	q1	q2	OK	3.40194	4.36354	0.359141	1.1078	0.3074	0.99965	yes
FBgn0033133	FBgn0033133	Tsp42Ek	2R:2927643-2932215	q1	q2	OK	97.0199	124.421	0.358874	1.12164	0.2554	0.99965	yes
FBgn0039896	FBgn0039896	yellow-h	4:248549-251054	q1	q2	OK	1.90556	2.44309	0.358496	0.994603	0.38405	0.99965	yes
FBgn0039482	FBgn0039482	CG14258	3R:22918864-22919946	q1	q2	OK	69.0009	88.4625	0.35845	1.56262	0.23405	0.99965	yes
FBgn0039609	FBgn0039609	CG14529	3R:24696327-24748494	q1	q2	OK	3.87226	4.96322	0.358098	0.170674	0.8752	0.99965	yes
FBgn0033949	FBgn0033949	CG10131	2R:10517417-10518526	q1	q2	OK	22.6939	29.0856	0.358001	1.40503	0.26565	0.99965	yes
FBgn0034861	FBgn0034861	CG9815	2R:19309030-19313420	q1	q2	OK	1.8238	2.33693	0.357671	0.75993	0.4393	0.99965	yes
FBgn0043069	FBgn0043069	MESK4	3R:12814551-12816041	q1	q2	OK	1.21313	1.55445	0.357664	0.920205	0.43185	0.99965	yes
FBgn0035522	FBgn0035522	CG1273	3L:4263718-4277778	q1	q2	OK	1.62714	2.08478	0.357557	0.975556	0.3192	0.99965	yes
FBgn0027945	FBgn0027945	ppl	3L:21273590-21274606	q1	q2	OK	58.9019	75.4664	0.35752	1.541	0.23615	0.99965	yes
FBgn0003751	FBgn0003751	trk	2L:10270050-10272324	q1	q2	OK	0.208112	0.26663	0.357481	0.104014	0.85795	0.99965	yes
FBgn0003204	FBgn0003204	ras	X:10605195-10642848	q1	q2	OK	54.2273	69.4571	0.357102	0.761542	0.44075	0.99965	yes
FBgn0038858	FBgn0038858	CG5793	3R:16953294-16955439	q1	q2	OK	36.3773	46.5854	0.356839	1.56004	0.25425	0.99965	yes
FBgn0034512	FBgn0034512	CG18067	2R:16422016-16422882	q1	q2	OK	62.9999	80.6465	0.356264	1.58503	0.2442	0.99965	yes
FBgn0039759	FBgn0039759	CG9733	3R:26069697-26072425	q1	q2	OK	1.7466	2.23581	0.356248	0.973724	0.3987	0.99965	yes
FBgn0033639	FBgn0033639	CG9003	2R:7528981-7539127	q1	q2	OK	52.2633	66.8876	0.355939	1.1619	0.23275	0.99965	yes
FBgn0011761	FBgn0011761	dhd	X:5206405-5207155	q1	q2	OK	0.259451	0.331995	0.355699	0.618627	0.6654	0.99965	yes
FBgn0010039	FBgn0010039	GstD3	3R:8198789-8199535	q1	q2	OK	1.04562	1.33792	0.355632	0.917295	0.5127	0.99965	yes
FBgn0016930	FBgn0016930	smi35A	2L:14184477-14234122	q1	q2	OK	12.7835	16.3532	0.355281	1.19318	0.22235	0.99965	yes
FBgn0038966	FBgn0038966	pinta	3R:18249026-18250447	q1	q2	OK	18.383	23.5145	0.355175	1.34616	0.27625	0.99965	yes
FBgn0038582	FBgn0038582	CG7988	3R:14043849-14047195	q1	q2	OK	4.39683	5.62256	0.354764	0.53744	0.5823	0.99965	yes
FBgn0029147	FBgn0029147	NtR	2R:18015313-18018715	q1	q2	OK	17.0771	21.832	0.354384	1.28831	0.24145	0.99965	yes
FBgn0052230	FBgn0052230	CG32230	3L:23332327-23339038	q1	q2	OK	87.8893	112.333	0.354026	1.06739	0.272	0.99965	yes
FBgn0035438	FBgn0035438	PHGPx	3L:3319554-3328871	q1	q2	OK	188.102	240.385	0.35383	0.796013	0.41465	0.99965	yes
FBgn0036780	FBgn0036780	CG7330	3L:18142022-18146907	q1	q2	OK	1.56037	1.99348	0.353404	0.736647	0.4505	0.99965	yes
FBgn0261791	FBgn0261791	SmG	X:16533831-16534447	q1	q2	OK	17.3477	22.1592	0.353159	0.889563	0.3739	0.99965	yes
FBgn0036677	FBgn0036677	CG13023	3L:16917437-16920534	q1	q2	OK	1.45735	1.86113	0.352835	0.94177	0.40265	0.99965	yes
FBgn0054039	FBgn0054039	CG34039	3L:14553099-14555713	q1	q2	OK	5.35304	6.83426	0.352424	1.03934	0.4503	0.99965	yes
FBgn0061188	FBgn0061188	Yu	2R:20385605-20386192	q1	q2	OK	0.372848	0.475865	0.351966	0.687678	0.66545	0.99965	yes
FBgn0034095	FBgn0034095	CG15701	2R:12110718-12121591	q1	q2	OK	0.85693	1.0936	0.351839	0.273379	0.78255	0.99965	yes
FBgn0040385	FBgn0040385	CG12496	X:2303389-2304932	q1	q2	OK	0.162605	0.207493	0.35169	0.587297	0.61495	0.99965	yes
FBgn0037420	FBgn0037420	CG15597	3R:2110180-2110922	q1	q2	OK	38.6686	49.3254	0.351166	1.59027	0.2755	0.99965	yes
FBgn0039897	FBgn0039897	CG1674	4:251355-266529	q1	q2	OK	93.5717	119.346	0.351012	1.12051	0.2486	0.99965	yes
FBgn0025874	FBgn0025874	Meics	3L:13955757-13957802	q1	q2	OK	3.86282	4.92666	0.350956	0.957187	0.33235	0.99965	yes
FBgn0000644	FBgn0000644	Fcp3C	X:3067408-3068507	q1	q2	OK	1.05161	1.34083	0.350529	0.885178	0.48265	0.99965	yes
FBgn0032780	FBgn0032780	CG13085	2L:19400780-19430270	q1	q2	OK	1.46622	1.86947	0.350526	0.0791907	0.8438	0.99965	yes
FBgn0039704	FBgn0039704	neo	3R:25644833-25651522	q1	q2	OK	8.72458	11.1208	0.350104	1.10952	0.2636	0.99965	yes
FBgn0013685	FBgn0013685	mt:ND6	dmel_mitochondrion_genome:9969-10494	q1	q2	OK	195.89	249.686	0.350071	1.98227	0.2401	0.99965	yes
FBgn0039415	FBgn0039415	CG6142	3R:21958875-21962870	q1	q2	OK	0.9353	1.19207	0.349968	0.882805	0.4204	0.99965	yes
FBgn0260995	FBgn0260995	CG42596	2RHet:1849605-1974340	q1	q2	OK	1.58186	2.01603	0.349895	0.701276	0.4709	0.99965	yes
FBgn0020641	FBgn0020641	Lcp65Ad	3L:6136494-6137201	q1	q2	OK	0.905112	1.15328	0.349573	0.538671	0.57495	0.99965	yes
FBgn0029123	FBgn0029123	SoxN	2L:8825624-8829670	q1	q2	OK	14.3377	18.2663	0.349371	1.2373	0.241	0.99965	yes
FBgn0032879	FBgn0032879	CG9317	2L:20727150-20730309	q1	q2	OK	0.498245	0.634686	0.349189	0.726032	0.4541	0.99965	yes
FBgn0263864	FBgn0263864	Ark	2R:12907548-12914208	q1	q2	OK	11.8071	15.0399	0.349131	1.17047	0.22675	0.99965	yes
FBgn0043364	FBgn0043364	cbt	2L:476219-540560	q1	q2	OK	37.6433	47.9492	0.349115	1.02661	0.3527	0.99965	yes
FBgn0030778	FBgn0030778	CG4678	X:16590164-16605178	q1	q2	OK	2.33747	2.97712	0.348973	0.128382	0.9187	0.99965	yes
FBgn0016650	FBgn0016650	Lgr1	3R:13551247-13558952	q1	q2	OK	6.32831	8.05653	0.348337	1.08124	0.26495	0.99965	yes
FBgn0015572	FBgn0015572	alpha-Est4	3R:3362408-3364333	q1	q2	OK	21.3522	27.183	0.348319	1.29102	0.25835	0.99965	yes
FBgn0042127	FBgn0042127	CG18789	2L:11992905-11995428	q1	q2	OK	1.12056	1.42644	0.348199	0.498562	0.6052	0.99965	yes
FBgn0028411	FBgn0028411	Nxt1	2R:19696767-19699496	q1	q2	OK	8.7588	11.1447	0.347556	0.43301	0.64855	0.99965	yes
FBgn0034897	FBgn0034897	Sesn	2R:19601424-19620706	q1	q2	OK	29.481	37.5044	0.347277	1.24274	0.23775	0.99965	yes
FBgn0038095	FBgn0038095	Cyp304a1	3R:8775763-8793434	q1	q2	OK	12.5284	15.9331	0.346816	0.409103	0.72695	0.99965	yes
FBgn0001098	FBgn0001098	Gdh	3R:19759636-19768824	q1	q2	OK	553.429	703.614	0.346386	0.928734	0.33915	0.99965	yes
FBgn0030985	FBgn0030985	Obp18a	X:19029113-19029901	q1	q2	OK	0.416027	0.528792	0.346026	0.701978	0.6244	0.99965	yes
FBgn0262605	FBgn0262605	CG43131	3R:934399-934900	q1	q2	OK	4.67048	5.93642	0.346023	1.36521	0.47005	0.99965	yes
FBgn0013531	FBgn0013531	MED20	2L:8071811-8072848	q1	q2	OK	4.27812	5.43376	0.344974	1.08814	0.38095	0.99965	yes
FBgn0030673	FBgn0030673	CG15601	X:15605127-15606219	q1	q2	OK	3.2904	4.17826	0.344639	1.04726	0.4105	0.99965	yes
FBgn0011273	FBgn0011273	And	3R:21637632-21638924	q1	q2	OK	2.09204	2.65645	0.344585	0.403523	0.68815	0.99965	yes
FBgn0052475	FBgn0052475	mthl8	3L:22427-26308	q1	q2	OK	4.79945	6.09426	0.34458	0.941196	0.3375	0.99965	yes
FBgn0035816	FBgn0035816	CG13685	3L:7643647-7752223	q1	q2	OK	0.874313	1.11007	0.344425	0.0438683	0.66935	0.99965	yes
FBgn0020513	FBgn0020513	ade5	X:12651068-12654651	q1	q2	OK	208.258	264.377	0.344228	1.07911	0.26975	0.99965	yes
FBgn0019932	FBgn0019932	SamDC	2L:10339456-10341503	q1	q2	OK	11.633	14.7671	0.344167	1.22931	0.3111	0.99965	yes
FBgn0082999	FBgn0082999	snoRNA:Psi28S-1192c	X:17037619-17042287	q1	q2	OK	18.2079	23.1127	0.344121	0.383764	0.05	0.99965	yes
FBgn0050373	FBgn0050373	CG30373	2R:4051504-4052171	q1	q2	OK	4.77019	6.05399	0.343839	1.21144	0.43265	0.99965	yes
FBgn0023528	FBgn0023528	CG2924	X:2159023-2164789	q1	q2	OK	30.5807	38.8062	0.343667	1.15703	0.2442	0.99965	yes
FBgn0034434	FBgn0034434	Rgk1	2R:15199897-15212994	q1	q2	OK	1.60149	2.03201	0.343491	0.935018	0.3986	0.99965	yes
FBgn0040359	FBgn0040359	CG11380	X:1085443-1090705	q1	q2	OK	0.210196	0.26668	0.343377	0.677422	0.5342	0.99965	yes
FBgn0038221	FBgn0038221	CG3259	3R:10128149-10134309	q1	q2	OK	1.42117	1.80295	0.343281	0.283057	0.80875	0.99965	yes
FBgn0040064	FBgn0040064	yip2	2L:9915252-9917220	q1	q2	OK	197.996	251.043	0.342467	1.30811	0.26005	0.99965	yes
FBgn0035501	FBgn0035501	CG1299	3L:4148695-4152473	q1	q2	OK	36.2208	45.9145	0.342132	1.14176	0.2403	0.99965	yes
FBgn0040377	FBgn0040377	Vha36-3	X:2473276-2474330	q1	q2	OK	10.6777	13.5335	0.341924	1.24973	0.34705	0.99965	yes
FBgn0036145	FBgn0036145	CG7607	3L:11191265-11199116	q1	q2	OK	4.01682	5.09079	0.341834	0.266266	0.86575	0.99965	yes
FBgn0003377	FBgn0003377	Sgs7	3L:11502960-11503347	q1	q2	OK	2100.26	2660.97	0.341382	3.04249	0.26535	0.99965	yes
FBgn0033438	FBgn0033438	Mmp2	2R:5498643-5571356	q1	q2	OK	10.7903	13.6695	0.341221	1.12203	0.2564	0.99965	yes
FBgn0024958	FBgn0024958	Irp-1A	3R:18547041-18550325	q1	q2	OK	38.2082	48.3876	0.340757	1.2365	0.2466	0.99965	yes
FBgn0036824	FBgn0036824	CG3902	3L:18885482-18891393	q1	q2	OK	208.599	264.107	0.340388	1.25802	0.2642	0.99965	yes
FBgn0034876	FBgn0034876	wmd	2R:19431563-19435603	q1	q2	OK	33.3733	42.2522	0.340332	1.01482	0.29975	0.99965	yes
FBgn0010044	FBgn0010044	GstD8	3R:8205744-8206537	q1	q2	OK	3.06862	3.88497	0.340311	1.05164	0.43835	0.99965	yes
FBgn0263975	FBgn0263975	CR43727	3L:16574736-16575867	q1	q2	OK	0.572502	0.724665	0.340032	0.761687	0.5388	0.99965	yes
FBgn0023541	FBgn0023541	Cyp4d14	X:2067447-2069346	q1	q2	OK	4.1713	5.27912	0.339801	0.91615	0.35325	0.99965	yes
FBgn0058298	FBgn0058298	CG40298	3L:23719928-23721089	q1	q2	OK	1.19022	1.50623	0.339718	0.872672	0.47585	0.99965	yes
FBgn0035091	FBgn0035091	CG3829	2R:20873477-20878012	q1	q2	OK	23.46	29.6872	0.339635	1.22919	0.24745	0.99965	yes
FBgn0034120	FBgn0034120	CG15710	2R:12235118-12236032	q1	q2	OK	0.639888	0.809722	0.339607	0.776741	0.55765	0.99965	yes
FBgn0036410	FBgn0036410	CG8100	3L:14076714-14079064	q1	q2	OK	41.5288	52.5356	0.339183	1.14933	0.2376	0.99965	yes
FBgn0053498	FBgn0053498	CG33498	X:20096210-20097053	q1	q2	OK	0.88953	1.12524	0.339118	0.981572	0.67545	0.99965	yes
FBgn0025454	FBgn0025454	Cyp6g1	2R:8073167-8077882	q1	q2	OK	101.952	128.941	0.338827	1.21777	0.26775	0.99965	yes
FBgn0032022	FBgn0032022	CG14275	2L:8327455-8332911	q1	q2	OK	6.23342	7.88228	0.33859	0.877317	0.37115	0.99965	yes
FBgn0035049	FBgn0035049	Mmp1	2R:20556900-20575704	q1	q2	OK	34.861	44.0783	0.338456	0.838372	0.38875	0.99965	yes
FBgn0035173	FBgn0035173	CG13907	3L:871898-895313	q1	q2	OK	22.4427	28.3704	0.338143	0.70749	0.48625	0.99965	yes
FBgn0003449	FBgn0003449	snf	X:5203279-5204534	q1	q2	OK	24.2008	30.5867	0.337852	1.38245	0.30575	0.99965	yes
FBgn0035199	FBgn0035199	CG9134	3L:1256448-1274498	q1	q2	OK	4.37842	5.53365	0.337822	0.864742	0.3767	0.99965	yes
FBgn0036235	FBgn0036235	CG6938	3L:11978005-11983605	q1	q2	OK	0.153062	0.193345	0.337063	0.664934	0.52055	0.99965	yes
FBgn0028699	FBgn0028699	Rh50	3L:4910367-4919321	q1	q2	OK	14.1896	17.9188	0.336641	1.06179	0.278	0.99965	yes
FBgn0015576	FBgn0015576	alpha-Est8	3R:3335064-3341391	q1	q2	OK	9.25479	11.6867	0.3366	1.15768	0.2873	0.99965	yes
FBgn0036923	FBgn0036923	CG17732	3L:19974784-19977291	q1	q2	OK	0.178691	0.225556	0.336019	0.623565	0.57385	0.99965	yes
FBgn0031821	FBgn0031821	CG9542	2L:6480955-6488615	q1	q2	OK	21.3227	26.9121	0.335865	0.573358	0.5579	0.99965	yes
FBgn0028878	FBgn0028878	CG15269	2L:15109404-15113092	q1	q2	OK	1.09193	1.37803	0.335723	0.867676	0.43185	0.99965	yes
FBgn0264376	FBgn0264376	CR43828	2L:19796364-19958424	q1	q2	OK	0.289183	0.364926	0.335625	0.0899867	0.9022	0.99965	yes
FBgn0004959	FBgn0004959	phm	X:18579801-18582257	q1	q2	OK	15.5547	19.6259	0.335402	1.20739	0.2737	0.99965	yes
FBgn0038398	FBgn0038398	sxe2	3R:11894244-11924483	q1	q2	OK	2.59326	3.27046	0.334724	0.157004	0.8871	0.99965	yes
FBgn0004577	FBgn0004577	Pxd	3R:12840339-12853760	q1	q2	OK	64.1315	80.8739	0.33464	0.943574	0.3766	0.99965	yes
FBgn0023211	FBgn0023211	Elongin-C	2R:15332589-15333797	q1	q2	OK	30.2495	38.1466	0.33464	0.982855	0.30375	0.99965	yes
FBgn0051300	FBgn0051300	CG31300	3R:21109343-21110956	q1	q2	OK	0.426083	0.537244	0.334441	0.712231	0.53915	0.99965	yes
FBgn0032230	FBgn0032230	lft	2L:10364470-10366410	q1	q2	OK	12.2512	15.4407	0.333818	0.992261	0.31	0.99965	yes
FBgn0023520	FBgn0023520	CG3857	X:1831732-1834073	q1	q2	OK	70.4989	88.846	0.333707	1.20982	0.2676	0.99965	yes
FBgn0051269	FBgn0051269	CG31269	3R:12952847-12953923	q1	q2	OK	7.4127	9.34139	0.333637	1.14501	0.37605	0.99965	yes
FBgn0053346	FBgn0053346	CG33346	3R:24494954-24496174	q1	q2	OK	28.2916	35.6459	0.333363	1.32251	0.286	0.99965	yes
FBgn0027608	FBgn0027608	CG2082	3R:1580653-1607030	q1	q2	OK	17.1651	21.6216	0.332992	0.521659	0.6374	0.99965	yes
FBgn0029002	FBgn0029002	miple2	3L:271199-275018	q1	q2	OK	36.1054	45.4788	0.33298	1.04733	0.2845	0.99965	yes
FBgn0028926	FBgn0028926	NC2beta	2L:15007812-15009724	q1	q2	OK	5.6439	7.10754	0.332659	0.94834	0.48705	0.99965	yes
FBgn0052027	FBgn0052027	CR32027	3L:18821731-18839367	q1	q2	OK	0.54501	0.686302	0.332561	0.0466786	0.65675	0.99965	yes
FBgn0047338	FBgn0047338	CG32148	3L:15007794-15058077	q1	q2	OK	1.20763	1.52059	0.332452	0.0761359	0.53615	0.99965	yes
FBgn0036595	FBgn0036595	CG13046	3L:16280679-16281522	q1	q2	OK	2.56144	3.22484	0.332273	1.00008	0.464	0.99965	yes
FBgn0039180	FBgn0039180	CG5715	3R:20115896-20120121	q1	q2	OK	0.505362	0.636092	0.331919	0.123447	0.90615	0.99965	yes
FBgn0086355	FBgn0086355	Tpi	3R:25958697-25960321	q1	q2	OK	536.58	675.323	0.331785	1.00169	0.30435	0.99965	yes
FBgn0034558	FBgn0034558	CG9236	2R:16767434-16770168	q1	q2	OK	0.526761	0.662904	0.331651	0.72301	0.58065	0.99965	yes
FBgn0034753	FBgn0034753	CG2852	2R:18532447-18533851	q1	q2	OK	353.166	444.352	0.331355	1.41226	0.2782	0.99965	yes
FBgn0262741	FBgn0262741	MRE23	3R:24411769-24415689	q1	q2	OK	0.651291	0.819397	0.33126	0.75492	0.4384	0.99965	yes
FBgn0032603	FBgn0032603	CG17928	2L:16791567-16793444	q1	q2	OK	9.09308	11.4396	0.331192	0.992001	0.305	0.99965	yes
FBgn0030274	FBgn0030274	CG1908	X:11043476-11047945	q1	q2	OK	18.9701	23.8612	0.330941	1.12744	0.2956	0.99965	yes
FBgn0052671	FBgn0052671	Rab9Fa	X:10824969-10858079	q1	q2	OK	0.352707	0.443619	0.33085	0.0744142	0.7199	0.99965	yes
FBgn0001325	FBgn0001325	Kr	2R:21071150-21142841	q1	q2	OK	15.2118	19.1275	0.330456	0.538584	0.61235	0.99965	yes
FBgn0032077	FBgn0032077	CG9515	2L:8939779-8943264	q1	q2	OK	0.999679	1.25684	0.330267	0.148796	0.8898	0.99965	yes
FBgn0052554	FBgn0052554	CG32554	X:17744516-17746718	q1	q2	OK	1.5372	1.93259	0.330227	0.335171	0.73665	0.99965	yes
FBgn0026361	FBgn0026361	Sep5	2R:3847637-3849427	q1	q2	OK	2.84052	3.57035	0.329908	0.844023	0.39585	0.99965	yes
FBgn0023479	FBgn0023479	Tequila	3L:9067744-9085231	q1	q2	OK	22.1689	27.8643	0.329883	1.01997	0.30205	0.99965	yes
FBgn0039269	FBgn0039269	veli	3R:20890139-20891317	q1	q2	OK	13.1667	16.5482	0.329773	0.94311	0.3377	0.99965	yes
FBgn0033373	FBgn0033373	CG8080	2R:4975357-4982173	q1	q2	OK	44.4357	55.8451	0.329711	1.04511	0.3086	0.99965	yes
FBgn0024196	FBgn0024196	robl	2R:13343978-13344634	q1	q2	OK	27.6013	34.6786	0.329309	1.57022	0.34755	0.99965	yes
FBgn0264567	FBgn0264567	CR43939	3L:21569132-21570319	q1	q2	OK	1.58258	1.98828	0.329243	0.915033	0.50865	0.99965	yes
FBgn0030262	FBgn0030262	Vago	X:10983322-10984138	q1	q2	OK	37.5025	47.1026	0.328819	1.006	0.31385	0.99965	yes
FBgn0033130	FBgn0033130	Tsp42Ei	2R:2922631-2926555	q1	q2	OK	8.20158	10.298	0.32839	1.09922	0.3469	0.99965	yes
FBgn0028658	FBgn0028658	adat	2L:13803625-13811474	q1	q2	OK	76.266	95.7373	0.328042	0.986718	0.3012	0.99965	yes
FBgn0261067	FBgn0261067	LSm1	2R:17056464-17058150	q1	q2	OK	6.81177	8.54928	0.327773	0.48912	0.6215	0.99965	yes
FBgn0014141	FBgn0014141	cher	3R:12913988-12950954	q1	q2	OK	271.731	341.039	0.327759	0.895585	0.38795	0.99965	yes
FBgn0031405	FBgn0031405	CG4267	2L:2242378-2244415	q1	q2	OK	30.8482	38.7085	0.327467	1.27331	0.28545	0.99965	yes
FBgn0032402	FBgn0032402	CG14945	2L:12049422-12056042	q1	q2	OK	7.16982	8.99571	0.3273	0.631598	0.5612	0.99965	yes
FBgn0015011	FBgn0015011	Ahcy89E	3R:12804160-12807905	q1	q2	OK	53.3604	66.949	0.327293	1.1058	0.25325	0.99965	yes
FBgn0259701	FBgn0259701	CG42355	3L:2037370-2038224	q1	q2	OK	3.24845	4.07465	0.326923	1.02682	0.46355	0.99965	yes
FBgn0262081	FBgn0262081	Csk	3R:7454482-7476418	q1	q2	OK	25.0103	31.3612	0.326457	0.93732	0.3391	0.99965	yes
FBgn0041087	FBgn0041087	wun2	2R:5301848-5305351	q1	q2	OK	8.87942	11.1338	0.326404	1.11447	0.32515	0.99965	yes
FBgn0065032	FBgn0065032	Arpc3B	X:16998603-16999885	q1	q2	OK	26.6037	33.3564	0.326338	0.969969	0.3228	0.99965	yes
FBgn0031937	FBgn0031937	CG13795	2L:7723309-7726298	q1	q2	OK	31.8575	39.9433	0.326319	1.21725	0.2675	0.99965	yes
FBgn0260475	FBgn0260475	CG30059	2R:9299243-9302119	q1	q2	OK	2.29994	2.88324	0.326099	0.807759	0.41275	0.99965	yes
FBgn0031398	FBgn0031398	CG10880	2L:2214265-2216311	q1	q2	OK	2.75384	3.45209	0.326026	0.720423	0.4672	0.99965	yes
FBgn0053465	FBgn0053465	CG33465	2R:11706618-11708600	q1	q2	OK	11.9942	15.0322	0.325726	1.15192	0.3131	0.99965	yes
FBgn0030492	FBgn0030492	CG15754	X:13422045-13423313	q1	q2	OK	3.56388	4.46544	0.325355	1.00277	0.42975	0.99965	yes
FBgn0051717	FBgn0051717	CG31717	2L:10250736-10251714	q1	q2	OK	32.0778	40.1851	0.325086	1.01117	0.30215	0.99965	yes
FBgn0051223	FBgn0051223	CG31223	3R:16656913-16658177	q1	q2	OK	4.03516	5.05468	0.324993	1.00609	0.40345	0.99965	yes
FBgn0030816	FBgn0030816	CG16700	X:16985886-16992520	q1	q2	OK	19.5503	24.4885	0.324912	1.17755	0.27825	0.99965	yes
FBgn0034354	FBgn0034354	CG5224	2R:14391114-14392349	q1	q2	OK	48.7027	60.9808	0.324352	1.44681	0.29295	0.99965	yes
FBgn0030912	FBgn0030912	CG6023	X:18208155-18215198	q1	q2	OK	2.45118	3.06848	0.32405	0.792531	0.41805	0.99965	yes
FBgn0034543	FBgn0034543	CG30152	2R:16558707-16560059	q1	q2	OK	23.4897	29.4004	0.323807	1.28617	0.3166	0.99965	yes
FBgn0028506	FBgn0028506	CG4455	2L:16352919-16354539	q1	q2	OK	10.833	13.5583	0.323737	1.13705	0.3335	0.99965	yes
FBgn0085212	FBgn0085212	CG34183	2L:9888097-9890772	q1	q2	OK	3.38848	4.24048	0.32359	0.128185	0.9134	0.99965	yes
FBgn0032904	FBgn0032904	Mtp	2L:20919093-20922876	q1	q2	OK	29.52	36.9381	0.323417	1.1797	0.27525	0.99965	yes
FBgn0037481	FBgn0037481	MAGE	3R:2979959-2980898	q1	q2	OK	4.96366	6.21047	0.323299	1.05099	0.4098	0.99965	yes
FBgn0037913	FBgn0037913	fabp	3R:7385611-7392771	q1	q2	OK	993.998	1243.61	0.323219	0.88132	0.3707	0.99965	yes
FBgn0085359	FBgn0085359	CG34330	X:18962305-18962925	q1	q2	OK	109.247	136.67	0.323101	1.63102	0.2813	0.99965	yes
FBgn0263019	FBgn0263019	CR43314	2L:11952199-11971094	q1	q2	OK	2.12411	2.65596	0.322376	0.845638	0.37615	0.99965	yes
FBgn0010414	FBgn0010414	SerT	2R:20292117-20298070	q1	q2	OK	1.49305	1.86682	0.322317	0.894687	0.40425	0.99965	yes
FBgn0028398	FBgn0028398	Taf10	2L:2767280-2770066	q1	q2	OK	16.9367	21.1757	0.322252	0.515011	0.72905	0.99965	yes
FBgn0028523	FBgn0028523	CG5888	2L:16400168-16450512	q1	q2	OK	5.91827	7.39895	0.322146	0.377759	0.73165	0.99965	yes
FBgn0051812	FBgn0051812	CG31812	2L:16729777-16731199	q1	q2	OK	0.775889	0.969622	0.321572	0.459793	0.6953	0.99965	yes
FBgn0039404	FBgn0039404	CG14543	3R:21882348-21883945	q1	q2	OK	8.35107	10.4354	0.321459	0.927644	0.51955	0.99965	yes
FBgn0261548	FBgn0261548	CG42666	X:1667751-1747700	q1	q2	OK	24.3839	30.4685	0.321387	0.839344	0.3878	0.99965	yes
FBgn0034564	FBgn0034564	CG9344	2R:16864560-16865105	q1	q2	OK	12.738	15.9109	0.32087	1.44225	0.4214	0.99965	yes
FBgn0033452	FBgn0033452	CG1599	2R:5727282-5730014	q1	q2	OK	49.8402	62.249	0.320739	0.68729	0.47505	0.99965	yes
FBgn0003495	FBgn0003495	spz	3R:22890711-22895792	q1	q2	OK	13.5068	16.8684	0.320636	1.12996	0.3069	0.99965	yes
FBgn0031540	FBgn0031540	CG3238	2L:3467415-3470007	q1	q2	OK	1.95047	2.43577	0.320557	0.907294	0.4035	0.99965	yes
FBgn0058439	FBgn0058439	CG40439	2L:22690250-22691008	q1	q2	OK	12.0224	15.0075	0.319958	0.860631	0.38185	0.99965	yes
FBgn0046878	FBgn0046878	Obp83cd	3R:1933855-1936740	q1	q2	OK	2.36074	2.94639	0.319713	0.540297	0.67885	0.99965	yes
FBgn0028746	FBgn0028746	CG18508	X:3066486-3067173	q1	q2	OK	7.09577	8.85264	0.319149	1.17416	0.4389	0.99965	yes
FBgn0031650	FBgn0031650	CG14044	2L:4942747-4945343	q1	q2	OK	0.224964	0.280584	0.318742	0.18519	0.89325	0.99965	yes
FBgn0030329	FBgn0030329	prtp	X:11610820-11613927	q1	q2	OK	159.641	199.062	0.318387	1.02176	0.29905	0.99965	yes
FBgn0036937	FBgn0036937	Ir76b	3L:20101583-20104634	q1	q2	OK	0.198979	0.248052	0.318027	0.60309	0.58765	0.99965	yes
FBgn0259140	FBgn0259140	CG42255	3L:11795050-11807855	q1	q2	OK	1.69938	2.11817	0.317815	1.01103	0.31575	0.99965	yes
FBgn0083123	FBgn0083123	Uhg5	2R:10509110-10512013	q1	q2	OK	1.98247	2.47079	0.317678	0.618954	0.51915	0.99965	yes
FBgn0004106	FBgn0004106	cdc2	2L:10384738-10386262	q1	q2	OK	13.4669	16.7841	0.317673	1.16431	0.34815	0.99965	yes
FBgn0003137	FBgn0003137	Ppn	3R:24346386-24366053	q1	q2	OK	49.1901	61.2998	0.317515	0.971172	0.32165	0.99965	yes
FBgn0035452	FBgn0035452	CG10359	3L:3612191-3615244	q1	q2	OK	25.5539	31.8372	0.31717	1.03599	0.2773	0.99965	yes
FBgn0035529	FBgn0035529	CG1319	3L:4292481-4293432	q1	q2	OK	26.9909	33.6273	0.317162	1.29977	0.33235	0.99965	yes
FBgn0262112	FBgn0262112	sro	3R:25620357-25625055	q1	q2	OK	36.9546	46.0323	0.316892	1.08914	0.37795	0.99965	yes
FBgn0031542	FBgn0031542	CG15414	2L:3480754-3491071	q1	q2	OK	10.5773	13.1733	0.316649	1.1069	0.3431	0.99965	yes
FBgn0032420	FBgn0032420	CG6583	2L:12170549-12172586	q1	q2	OK	13.2436	16.4884	0.316157	0.892209	0.36465	0.99965	yes
FBgn0263130	FBgn0263130	CR43372	3R:17356708-17358708	q1	q2	OK	0.376446	0.468642	0.316044	0.666747	0.5559	0.99965	yes
FBgn0039483	FBgn0039483	CG14259	3R:22920218-22921578	q1	q2	OK	0.742694	0.92454	0.315968	0.745286	0.5452	0.99965	yes
FBgn0028984	FBgn0028984	Spn5	3R:11022331-11032168	q1	q2	OK	43.2492	53.8355	0.315885	0.820981	0.40435	0.99965	yes
FBgn0029824	FBgn0029824	CG3726	X:5811209-5835703	q1	q2	OK	3.11953	3.88306	0.315862	0.964767	0.3683	0.99965	yes
FBgn0028988	FBgn0028988	Spn1	2R:2768500-2772378	q1	q2	OK	10.8708	13.5308	0.315787	0.543861	0.58125	0.99965	yes
FBgn0040102	FBgn0040102	lectin-24Db	2L:4188122-4189285	q1	q2	OK	9.2088	11.4609	0.315632	1.097	0.3694	0.99965	yes
FBgn0033458	FBgn0033458	CG18446	2R:5738207-5762577	q1	q2	OK	7.21705	8.98172	0.315582	0.159767	0.8803	0.99965	yes
FBgn0015924	FBgn0015924	crq	2L:431226-453024	q1	q2	OK	61.8795	76.9995	0.315388	0.747994	0.4384	0.99965	yes
FBgn0034914	FBgn0034914	CG5554	2R:19732414-19734547	q1	q2	OK	128.099	159.393	0.315324	1.18066	0.2973	0.99965	yes
FBgn0051713	FBgn0051713	Apf	2L:9938177-9938790	q1	q2	OK	8.96965	11.1558	0.314673	1.25355	0.4297	0.99965	yes
FBgn0038974	FBgn0038974	CG5377	3R:18292626-18293849	q1	q2	OK	11.874	14.7656	0.314433	1.12668	0.35655	0.99965	yes
FBgn0035916	FBgn0035916	GAPsec	3L:8612987-8617001	q1	q2	OK	8.73925	10.8669	0.31436	0.343537	0.72185	0.99965	yes
FBgn0028406	FBgn0028406	Drep-4	2L:13261009-13286409	q1	q2	OK	8.7083	10.8257	0.313995	0.31501	0.74515	0.99965	yes
FBgn0037817	FBgn0037817	Cyp12e1	3R:6260510-6262426	q1	q2	OK	31.3862	39.0175	0.313994	1.19699	0.28975	0.99965	yes
FBgn0034628	FBgn0034628	Acox57D-p	2R:17273858-17276788	q1	q2	OK	22.1272	27.4913	0.313154	1.14226	0.29165	0.99965	yes
FBgn0037730	FBgn0037730	CG9444	3R:5505660-5509986	q1	q2	OK	32.8041	40.752	0.312992	0.94983	0.3315	0.99965	yes
FBgn0262353	FBgn0262353	CG43051	2L:12455539-12546630	q1	q2	OK	28.2637	35.107	0.31281	0.254091	0.885	0.99965	yes
FBgn0260474	FBgn0260474	CG30002	2R:5591887-5593652	q1	q2	OK	3.69178	4.58512	0.312644	0.836114	0.3932	0.99965	yes
FBgn0036979	FBgn0036979	CG13247	3L:20363412-20368996	q1	q2	OK	0.155656	0.193208	0.311794	0.0647692	0.67925	0.99965	yes
FBgn0000158	FBgn0000158	bam	3R:21067770-21070884	q1	q2	OK	0.527406	0.654601	0.311702	0.0808266	0.91375	0.99965	yes
FBgn0000277	FBgn0000277	CecA2	3R:26037877-26038291	q1	q2	OK	0.525566	0.652279	0.311616	0.762927	0.78325	0.99965	yes
FBgn0031146	FBgn0031146	CG15449	X:20906495-20912494	q1	q2	OK	0.757131	0.939629	0.311548	0.10371	0.91385	0.99965	yes
FBgn0030310	FBgn0030310	PGRP-SA	X:11455561-11464355	q1	q2	OK	20.8844	25.9078	0.310963	0.375365	0.7598	0.99965	yes
FBgn0002652	FBgn0002652	squ	2L:16680045-16700825	q1	q2	OK	2.49833	3.09912	0.310892	0.223346	0.85995	0.99965	yes
FBgn0017578	FBgn0017578	Max	3L:19255625-19257284	q1	q2	OK	8.82283	10.9433	0.310734	0.845554	0.386	0.99965	yes
FBgn0037008	FBgn0037008	mTerf3	3L:20512689-20513872	q1	q2	OK	4.3947	5.44996	0.310482	0.97537	0.42845	0.99965	yes
FBgn0031646	FBgn0031646	CG2837	2L:4892114-4906761	q1	q2	OK	1.04865	1.30043	0.310455	0.0921692	0.92985	0.99965	yes
FBgn0035169	FBgn0035169	CG13890	3L:851345-852673	q1	q2	OK	29.9644	37.1587	0.310452	1.21248	0.31195	0.99965	yes
FBgn0034139	FBgn0034139	CG4927	2R:12459603-12461659	q1	q2	OK	3.86555	4.79361	0.310437	0.94971	0.4106	0.99965	yes
FBgn0025558	FBgn0025558	CG4101	3L:16605585-16606050	q1	q2	OK	7.35955	9.12572	0.310321	1.29863	0.4756	0.99965	yes
FBgn0022724	FBgn0022724	Taf8	X:17996004-17997515	q1	q2	OK	4.87149	6.03944	0.310052	0.977906	0.41335	0.99965	yes
FBgn0029913	FBgn0029913	Cht11	X:6741909-6743520	q1	q2	OK	11.1597	13.8342	0.309945	1.09207	0.3448	0.99965	yes
FBgn0085452	FBgn0085452	CG34423	2R:19246205-19246727	q1	q2	OK	10.5632	13.0938	0.309841	0.709359	0.473	0.99965	yes
FBgn0261803	FBgn0261803	CG42749	X:5190113-5201450	q1	q2	OK	7.63699	9.46388	0.309427	0.609514	0.5943	0.99965	yes
FBgn0033315	FBgn0033315	beta3GalTII	2R:4513685-4515116	q1	q2	OK	4.17315	5.17068	0.309215	0.955994	0.4211	0.99965	yes
FBgn0034997	FBgn0034997	CG3376	2R:20145551-20152746	q1	q2	OK	69.6672	86.3199	0.309214	0.993539	0.3164	0.99965	yes
FBgn0031528	FBgn0031528	CG15412	2L:3373566-3375711	q1	q2	OK	2.68332	3.32427	0.309017	0.791585	0.4182	0.99965	yes
FBgn0052694	FBgn0052694	CG32694	X:9883727-9900915	q1	q2	OK	8.27182	10.2474	0.308977	0.866135	0.3772	0.99965	yes
FBgn0259732	FBgn0259732	tal-3A	3R:9638830-9640370	q1	q2	OK	25.4471	31.5245	0.308973	1.16776	0.30865	0.99965	yes
FBgn0013672	FBgn0013672	mt:ATPase6	dmel_mitochondrion_genome:3906-5524	q1	q2	OK	5927.35	7341.87	0.308759	0.832357	0.5615	0.99965	yes
FBgn0027844	FBgn0027844	CAH1	2L:13803625-13811474	q1	q2	OK	25.6531	31.772	0.30862	0.419555	0.71975	0.99965	yes
FBgn0038540	FBgn0038540	CG14321	3R:13559321-13560103	q1	q2	OK	1.55809	1.92964	0.308553	0.866388	0.5391	0.99965	yes
FBgn0033032	FBgn0033032	kune	2R:1559276-1560302	q1	q2	OK	28.6794	35.5171	0.308501	1.23323	0.328	0.99965	yes
FBgn0031693	FBgn0031693	Cyp4ac1	2L:5218254-5271353	q1	q2	OK	27.2876	33.788	0.308266	0.500026	0.66085	0.99965	yes
FBgn0052695	FBgn0052695	CG32695	X:9767571-9768022	q1	q2	OK	31.8351	39.4163	0.308172	1.78981	0.4102	0.99965	yes
FBgn0035592	FBgn0035592	CG10674	3L:5128847-5129392	q1	q2	OK	15.1164	18.7143	0.308026	1.41081	0.42445	0.99965	yes
FBgn0038082	FBgn0038082	CG5724	3R:8565383-8567139	q1	q2	OK	14.9433	18.4993	0.307974	1.11524	0.3289	0.99965	yes
FBgn0085466	FBgn0085466	CG34437	3R:24109440-24110447	q1	q2	OK	9.54338	11.8132	0.307831	1.10451	0.4014	0.99965	yes
FBgn0085633	FBgn0085633	CG41367	U:2759595-2760405	q1	q2	OK	0.313591	0.388034	0.307299	0.569473	0.68315	0.99965	yes
FBgn0052672	FBgn0052672	Atg8a	X:10658910-10662368	q1	q2	OK	290.33	359.199	0.307089	1.19328	0.3173	0.99965	yes
FBgn0039094	FBgn0039094	CG10184	3R:19428228-19431209	q1	q2	OK	28.6746	35.4743	0.307001	1.18552	0.3193	0.99965	yes
FBgn0044511	FBgn0044511	mRpS21	3R:9205861-9207514	q1	q2	OK	4.15307	5.1379	0.307001	0.478697	0.6197	0.99965	yes
FBgn0040730	FBgn0040730	CG15127	2R:15568271-15568878	q1	q2	OK	2.98854	3.69718	0.306984	0.99577	0.51495	0.99965	yes
FBgn0010424	FBgn0010424	TpnC73F	3L:17039259-17041490	q1	q2	OK	567.783	702.406	0.306966	1.22109	0.34005	0.99965	yes
FBgn0035911	FBgn0035911	CG6638	3L:8538100-8569178	q1	q2	OK	17.7397	21.935	0.306256	0.205239	0.84005	0.99965	yes
FBgn0034010	FBgn0034010	CG8157	2R:11213337-11213888	q1	q2	OK	10.4096	12.8712	0.306228	1.31378	0.4482	0.99965	yes
FBgn0034497	FBgn0034497	CG9090	2R:16166560-16168629	q1	q2	OK	62.5615	77.3418	0.305972	1.22209	0.30255	0.99965	yes
FBgn0050401	FBgn0050401	CG30401	2R:17873130-17874321	q1	q2	OK	1.03831	1.28328	0.3056	0.76233	0.5319	0.99965	yes
FBgn0036108	FBgn0036108	Cpr67Fa1	3L:10883089-10883800	q1	q2	OK	42.3898	52.3854	0.305448	1.49986	0.35595	0.99965	yes
FBgn0031630	FBgn0031630	CG15629	2L:4813008-4818245	q1	q2	OK	2.87698	3.55526	0.305397	0.642398	0.58365	0.99965	yes
FBgn0038846	FBgn0038846	CG5697	3R:16841670-16842842	q1	q2	OK	3.20844	3.96398	0.305078	0.703602	0.47135	0.99965	yes
FBgn0083027	FBgn0083027	snoRNA:Psi18S-531	X:656592-659172	q1	q2	OK	29.866	36.8829	0.304448	0.296088	0.1356	0.99965	yes
FBgn0032593	FBgn0032593	trpgamma	2L:16664766-16676666	q1	q2	OK	0.21596	0.266658	0.304228	0.593435	0.54505	0.99965	yes
FBgn0033999	FBgn0033999	CG8093	2R:11101785-11103191	q1	q2	OK	232.699	287.319	0.304191	1.16144	0.3248	0.99965	yes
FBgn0031971	FBgn0031971	CG7224	2L:7998933-8004313	q1	q2	OK	23.0407	28.4465	0.304067	0.914486	0.5341	0.99965	yes
FBgn0032897	FBgn0032897	CG9336	2L:20858688-20861014	q1	q2	OK	50.2855	62.0824	0.304043	0.956291	0.3279	0.99965	yes
FBgn0051898	FBgn0051898	CG31898	2L:8400456-8403280	q1	q2	OK	1.30126	1.60614	0.303688	0.382086	0.76745	0.99965	yes
FBgn0038115	FBgn0038115	CG7966	3R:8875119-8877172	q1	q2	OK	77.3517	95.4636	0.303518	1.18288	0.3067	0.99965	yes
FBgn0030955	FBgn0030955	CG6891	X:18669262-18677524	q1	q2	OK	187.642	231.575	0.303496	1.21875	0.34155	0.99965	yes
FBgn0026319	FBgn0026319	Traf4	2L:4362548-4382735	q1	q2	OK	6.82527	8.42308	0.303462	0.880759	0.41485	0.99965	yes
FBgn0030541	FBgn0030541	CG11584	X:14075060-14077354	q1	q2	OK	0.38305	0.472718	0.303445	0.595552	0.542	0.99965	yes
FBgn0262717	FBgn0262717	Skeletor	3R:6512664-6521992	q1	q2	OK	19.2386	23.7404	0.303341	0.84769	0.38355	0.99965	yes
FBgn0050457	FBgn0050457	CG30457	2R:13047658-13048330	q1	q2	OK	59.0454	72.8585	0.303272	1.47652	0.33935	0.99965	yes
FBgn0036198	FBgn0036198	crim	3L:11702078-11704486	q1	q2	OK	13.8433	17.0796	0.303083	0.359983	0.71095	0.99965	yes
FBgn0035876	FBgn0035876	Pex2	3L:8332150-8333376	q1	q2	OK	4.09578	5.05275	0.302928	0.947894	0.44395	0.99965	yes
FBgn0261990	FBgn0261990	CG42808	2R:9461122-9461747	q1	q2	OK	10.0022	12.3389	0.302894	1.17452	0.43895	0.99965	yes
FBgn0035679	FBgn0035679	CG10467	3L:6085287-6087847	q1	q2	OK	90.2787	111.361	0.302785	0.985447	0.3089	0.99965	yes
FBgn0035839	FBgn0035839	CG7550	3L:8114926-8117631	q1	q2	OK	11.7919	14.5433	0.302562	0.710451	0.46015	0.99965	yes
FBgn0029800	FBgn0029800	lin-52	X:5646541-5648917	q1	q2	OK	5.96062	7.35092	0.302463	0.331417	0.7376	0.99965	yes
FBgn0050196	FBgn0050196	CG30196	2R:18542309-18542896	q1	q2	OK	9.54992	11.7774	0.302457	1.27195	0.4574	0.99965	yes
FBgn0261284	FBgn0261284	bou	X:6867647-6885351	q1	q2	OK	15.422	19.0189	0.30245	0.227147	0.8184	0.99965	yes
FBgn0035941	FBgn0035941	CG13313	3L:8951956-8954021	q1	q2	OK	0.300895	0.371074	0.302447	0.588447	0.6218	0.99965	yes
FBgn0030539	FBgn0030539	CG1368	X:14068793-14069703	q1	q2	OK	45.267	55.7983	0.301762	1.33282	0.3351	0.99965	yes
FBgn0003944	FBgn0003944	Ubx	3R:12482344-12560348	q1	q2	OK	4.70093	5.79407	0.301632	0.916476	0.34655	0.99965	yes
FBgn0052573	FBgn0052573	CG32573	X:16545408-16549045	q1	q2	OK	18.8722	23.2601	0.301593	0.779451	0.50445	0.99965	yes
FBgn0010385	FBgn0010385	Def	2R:5940047-5954060	q1	q2	OK	6.9975	8.62422	0.301554	0.322838	0.88965	0.99965	yes
FBgn0034182	FBgn0034182	CG9640	2R:12932247-12934273	q1	q2	OK	4.24772	5.23451	0.301364	0.816137	0.40615	0.99965	yes
FBgn0039030	FBgn0039030	CG6660	3R:18725023-18787456	q1	q2	OK	28.1825	34.7238	0.301124	0.833447	0.3897	0.99965	yes
FBgn0037228	FBgn0037228	CG1092	3R:92675-94166	q1	q2	OK	30.0026	36.965	0.301072	0.983715	0.3059	0.99965	yes
FBgn0083167	FBgn0083167	Neb-cGP	X:10354768-10371234	q1	q2	OK	70.1681	86.4299	0.300716	0.326328	0.8817	0.99965	yes
FBgn0026718	FBgn0026718	fu12	2L:8449690-8463990	q1	q2	OK	15.0898	18.5841	0.300491	0.924216	0.3498	0.99965	yes
FBgn0052831	FBgn0052831	CG33695	2L:11269726-11279847	q1	q2	OK	1.18006	1.45307	0.300248	0.148656	0.8811	0.99965	yes
FBgn0005592	FBgn0005592	btl	3L:14064991-14076329	q1	q2	OK	2.90365	3.57463	0.299926	0.545356	0.5781	0.99965	yes
FBgn0016032	FBgn0016032	lbm	2R:2937300-2939470	q1	q2	OK	8.56873	10.5484	0.299865	1.03859	0.41265	0.99965	yes
FBgn0028544	FBgn0028544	CG16884	2L:13914724-13955757	q1	q2	OK	214.998	264.653	0.299773	0.586816	0.5529	0.99965	yes
FBgn0050338	FBgn0050338	CG30338	2R:5474687-5493129	q1	q2	OK	2.49557	3.07125	0.299459	0.0962423	0.927	0.99965	yes
FBgn0036341	FBgn0036341	Syx13	3L:13037533-13039994	q1	q2	OK	35.1336	43.2303	0.299191	0.99225	0.2987	0.99965	yes
FBgn0020415	FBgn0020415	Idgf2	2L:16400168-16450512	q1	q2	OK	65.0045	79.9648	0.298825	0.879636	0.3607	0.99965	yes
FBgn0037960	FBgn0037960	mthl5	3R:7708516-7719019	q1	q2	OK	7.39591	9.0978	0.298791	0.544905	0.6215	0.99965	yes
FBgn0039844	FBgn0039844	CG1607	3R:27207831-27219249	q1	q2	OK	37.9944	46.7226	0.298334	1.03104	0.32345	0.99965	yes
FBgn0036749	FBgn0036749	CG7460	3L:17683114-17743688	q1	q2	OK	2.67201	3.28565	0.29825	0.585662	0.58865	0.99965	yes
FBgn0051119	FBgn0051119	HdacX	3R:20677293-20681965	q1	q2	OK	1.78576	2.19541	0.297953	0.189183	0.85585	0.99965	yes
FBgn0004777	FBgn0004777	Ccp84Ag	3R:2512449-2513761	q1	q2	OK	5.00138	6.1484	0.297886	0.957601	0.443	0.99965	yes
FBgn0032596	FBgn0032596	CG17331	2L:16731220-16732129	q1	q2	OK	109.434	134.532	0.297881	1.38755	0.3087	0.99965	yes
FBgn0035970	FBgn0035970	CG4483	3L:9228249-9229748	q1	q2	OK	1.34542	1.65356	0.297525	0.777422	0.5008	0.99965	yes
FBgn0037447	FBgn0037447	Neurochondrin	3R:2294133-2296739	q1	q2	OK	69.3044	85.1757	0.297494	1.06478	0.3229	0.99965	yes
FBgn0024289	FBgn0024289	Sodh-1	3R:2878056-2880264	q1	q2	OK	79.0537	97.151	0.297395	1.18596	0.31595	0.99965	yes
FBgn0026721	FBgn0026721	fat-spondin	2R:12941507-12946810	q1	q2	OK	66.2631	81.4291	0.297338	1.05576	0.3188	0.99965	yes
FBgn0032725	FBgn0032725	Nedd8	2L:18951146-18951845	q1	q2	OK	28.3762	34.8696	0.297288	1.4801	0.4091	0.99965	yes
FBgn0036667	FBgn0036667	CG9669	3L:16835393-16838091	q1	q2	OK	16.2209	19.9208	0.296422	0.176192	0.86755	0.99965	yes
FBgn0030237	FBgn0030237	CG15209	X:10726784-10741125	q1	q2	OK	46.8612	57.5484	0.296379	0.674918	0.60435	0.99965	yes
FBgn0036433	FBgn0036433	CG9628	3L:14615895-14625177	q1	q2	OK	8.49569	10.4307	0.296037	0.638857	0.60195	0.99965	yes
FBgn0028693	FBgn0028693	Rpn12	3L:16576127-16577122	q1	q2	OK	118.07	144.952	0.29593	1.27143	0.32	0.99965	yes
FBgn0030090	FBgn0030090	fend	X:9016005-9029073	q1	q2	OK	4.89655	6.01131	0.295914	0.899043	0.3594	0.99965	yes
FBgn0264574	FBgn0264574	Glut1	3L:914073-993687	q1	q2	OK	21.6842	26.6193	0.295824	0.916576	0.34965	0.99965	yes
FBgn0023521	FBgn0023521	CG3587	X:1834268-1835569	q1	q2	OK	7.2064	8.84628	0.295792	0.991265	0.41955	0.99965	yes
FBgn0036194	FBgn0036194	CG11652	3L:11686978-11690063	q1	q2	OK	20.5861	25.2687	0.295677	0.951285	0.3246	0.99965	yes
FBgn0262793	FBgn0262793	CG43174	3L:17927107-17939214	q1	q2	OK	0.381242	0.467928	0.295578	0.341119	0.73185	0.99965	yes
FBgn0033658	FBgn0033658	TwdlBeta	2R:7750041-7750757	q1	q2	OK	3.38614	4.15573	0.295458	0.94096	0.5052	0.99965	yes
FBgn0039290	FBgn0039290	CG13654	3R:21023288-21039371	q1	q2	OK	5.28982	6.49166	0.295367	0.645604	0.51245	0.99965	yes
FBgn0038541	FBgn0038541	TyrRII	3R:13562332-13572054	q1	q2	OK	0.441078	0.541281	0.295345	0.605233	0.53335	0.99965	yes
FBgn0033798	FBgn0033798	CG15870	2R:9040392-9051348	q1	q2	OK	4.84843	5.94948	0.295244	0.0624374	0.8727	0.99965	yes
FBgn0000008	FBgn0000008	a	2R:18024493-18062243	q1	q2	OK	4.84059	5.93955	0.29517	0.833383	0.4102	0.99965	yes
FBgn0030593	FBgn0030593	CG9512	X:14733406-14827616	q1	q2	OK	57.3237	70.3353	0.295117	0.57327	0.5625	0.99965	yes
FBgn0262966	FBgn0262966	CG43277	2R:15525063-15525546	q1	q2	OK	2.51028	3.07994	0.295054	1.08066	0.59235	0.99965	yes
FBgn0262098	FBgn0262098	CG42851	2R:20696870-20697212	q1	q2	OK	1.84371	2.26203	0.295006	1.11605	0.65895	0.99965	yes
FBgn0030251	FBgn0030251	CG2145	X:10821431-10823745	q1	q2	OK	59.7172	73.2664	0.295004	1.10495	0.324	0.99965	yes
FBgn0085208	FBgn0085208	CG34179	2L:6046645-6050474	q1	q2	OK	1.04332	1.28003	0.294999	0.160776	0.89485	0.99965	yes
FBgn0039244	FBgn0039244	CG11069	3R:20720465-20723335	q1	q2	OK	10.3677	12.7196	0.294961	1.02853	0.3612	0.99965	yes
FBgn0034412	FBgn0034412	abba	2R:14874845-14896469	q1	q2	OK	49.2128	60.3653	0.294686	0.950884	0.3317	0.99965	yes
FBgn0039136	FBgn0039136	CG5902	3R:19812361-19814460	q1	q2	OK	42.9243	52.6493	0.29462	0.995347	0.3083	0.99965	yes
FBgn0259227	FBgn0259227	CG42327	3R:7481874-7499697	q1	q2	OK	10.4291	12.7866	0.294019	1.02576	0.32	0.99965	yes
FBgn0040396	FBgn0040396	CG3939	X:3069151-3070256	q1	q2	OK	17.254	21.1532	0.293942	1.15285	0.3937	0.99965	yes
[truncated: 11,243 more rows]

## Sheet: OR HS vs. tko25t HS
test_id	gene_id	symbol	locus	OR HS	tko25t HS	status	FPKM_OR HS	FPKM_tko25t HS	log2_FC	test_stat	p_value	q_value	significant
[truncated: 12,693 more rows]

[truncated: 1 more sheets: OR ZS vs. tko25t ZS]
