# Supplementary material for: Mitochondrial Dysfunction Plus High-Sugar Diet Provokes a Metabolic Crisis That Inhibits Growth
Source: PLoS One. 2016 Jan 26;11(1):e0145836. doi: 10.1371/journal.pone.0145836 (PMC4728084; doi:10.1371/journal.pone.0145836)
Supplement: S3 Table — (XLS) [file pone.0145836.s010.xls]

## Sheet: Sheet S3A
S3A Table											similarly regulated on other diet
Transcripts most reponsive to genotype (proportionate change in expression in tko25t compared with wild-type)											oppositely regulated on other diet
PROTEIN CODING											regulated in same direction on other diet, but quantitatively less, by log2(FC) > 3
											regulated in same direction on other diet, but quantitatively more, by log2(FC) >3
UP					UP
tko25t vs OR, on HS			ZS?		tko25t vs OR, on ZS			HS?		showing only those differences (UP or DOWN) with log2FC of 3.0 or greater
gene	log2FC	function			gene	log2FC	function
CG34202	[inf]	unknown			CG33263	[inf]	chitin-binding
CG42633	[inf]	unknown			CG31205	[inf]	protease
CG14499	[inf]	C-type lectin			CG34202	[inf]	unknown
Mal-A7	[inf]	gut alpha glucosidase			CG42713	[inf]	protease inhibitor
dro2	[inf]	antifungal defence			CG42779	[inf]	unknown
CG32762	[inf]	unknown			Eig71Eb	[inf]	?antibacterial defence
CG10183	[inf]	acyltransferase			Eig71Ef	[inf]	?antibacterial defence
Gr93d	[inf]	taste receptor			ng1	[inf]	puparial adhesion
ZIP1	[inf]	metal transporter			CG13616	[inf]	unknown
Ir7c	[inf]	glutamate receptor			CG17192	[inf]	gut lipase
CG33714	[inf]	SLIRP, mt RNA-binding protein			Tango8	[inf]	golgi/ER secretory pathway
CG34212	[inf]	unknown			CG34212	[inf]	unknown
CG43204	[inf]	unknown			CG5791	[inf]	unknown
CG43694	[inf]	unknown			CG33714	[inf]	SLIRP, mt RNA-binding protein
CG14624	[inf]	cell signaling			CG43055	[inf]	C-type lectin
CG43072	[inf]	unknown			CG43351	[inf]	unknown
CG31928	[inf]	protease-like			CG43618	[inf]	unknown
CG40204	[inf]	cytoskeleton, signal transduction			CG43694	[inf]	unknown
CG42779	[inf]	ubiquitylation			Mal-A4	11.9	gut alpha glucosidase
CG14416	[inf]	unknown			p24-2	11.9	golgi transport
CG34170	[inf]	unknown			CG3397	11	potassium channel
CG43255	[inf]	unknown			CG4073	6	unknown
CG41527	[inf]	cytoskeleton, signal transduction			CG40298	5.9	unknown
CG13308	[inf]	chitn-binding, extracellular			CG9822	5.9	secretory protein, V5/Tpz1-related
p24-2	13	golgi transport			lectin-28C	5.8	C-type lectin
Mal-A4	12	gut alpha glucosidase			ng3	5.7	puparial adhesion
CG3397	10	potassium channel			dro5	5.3	antifungal defence
lectin-28C	7.5	C-type lectin			Mal-A7	5.2	gut alpha glucosidase
PGRP-SB2	7.5	antibacterial defence			CG14062	5.1	unknown
Mal-A3	6.1	gut alpha glucosidase			CG42633	5.1	unknown
CG9259	5.7	protein kinase (like)			GstE1	5	glutathione s-transferase
CG14062	5.7	hydrolase/nuclease			CG15772	4.7	unknown // WITHDRAWN
CG33458	5.1	protease			CG31219	5.2	protease
CG4073	5.1	unknown			CG43742	4.7	unknown
CG6271	5.1	gut lipase			CG4151	4.6	unknown
CG43742	4.8	unknown			CG9259	4.6	protein kinase (like)
GstE1	4.7	glutathione S-transferase			CG3857	4.5	G protein w role in EGFR signaling
CG43355	4.6	unknown			CG32762	4.5	unknown
CG40298	4.5	unknown			CG5171	4.4	trehalose phosphatase
CG34244	4.51341	protease inhibitor?			dro2	4.4	antifungal defence
CG16772	4.5	unknown			CG3916	4.4	protease
CG33346	4.2	gut hydrolase/nuclease			Eig71Ec	4.3	unknown, metamorphosis or immunity?
CG6908	4.2	protein kinase (like)			CG14664	4.2	antifungal defence
CG3857	4	G protein w role in EGFR signaling			CG17386	4.2	RNA-binding protein
CG15772	4	unknown // WITHDRAWN			CG33458	4.1	protease
CG30265	3.9	transporter			Acp63F	4.1	male accessory gland protein
Cyp4d21	3.90469	cytochrome P450			CG32945	4.1	unknown
IM3	3.78642	antibacterial defence			alphaPS4	3.9	cell adhesion
Listericin	3.8	antibacterial defence			CG7906	3.9	?protease inhibitor
CG32368	3.8	unknown			CG34193	3.9	unknown
CG8093	3.6	gut triglyceride lipase			CG9360	3.9	oxidoreductase
dimm	3.6	transcription factor, regulator of neuroendocrine secretion			CG13606	3.8	unknown
Gr59f	3.56173	taste receptor			CG13494	3.8	unknown
CG33474	3.5	peroxisome biogenesis			Gr93d	3.8	taste receptor
LysX	3.5	lysozyme, antimicrobial defence			CG3355	3.7	protease
CG12539	3.46744	oxidoreductase, steroid metabolism			CG12539	3.6	oxidoreductase, steroid metabolism
CG6283	3.44116	gut lipase			CG13722	3.6	unknown
CG42656	3.41955	unknown			yellow-c	3.5	pigmentation
Dro	3.37064	antibacterial defence			CG43797	3.5	C-type lectin
Oseg5	3.4	cilium assembly			CG6908	3.5	protein kinase (like)
CG33263	3.4	chitin binding			Cpr47Ee	3.4	cuticle component
CG33669	3.4	unknown			CG30289	3.4	protease
Or22a	3.4	odorant-binding protein			CG43355	3.4	unknown
CG4151	3.4	unknown			CG14852	3.3	unknown
CG32945	3.4	unknown			CG34280	3.3	protease inhibitor?
Def	3.33572	antibacterial defence			CG9416	3.3	protease
CG11159	3.29342	lysozyme, immunity or autophagy			CG14499	3.3	C-type lectin
CG15464	3.27936	signal transduction, protein kinase A binding			Eig71Ed	3.3	unknown, metamorphosis or immunity?
CG7924	3.20726	?protease inhibitor			CG34206	3.3	unknown
CG3769	3.2	dynein light intermediate chain			CG9850	3.3	metalloprotease
CG43271	3.2	unknown			CG2070	3.3	oxidoreductase
CG15563	3.2	unknown			CG7924	3.2	?protease inhibitor
CG7924	3.2	protease inhibitor?			CG5945	3.2	hemolymph, hormone-binding?
CG9416	3.2	protease			CG15254	3.2	metalloprotease
psd	3.1	oogenesis, chorion formation			CG15167	3.2	unknown
CG13992	3.07988	unknown			ple	3.1	neurotransmitter synthesis, pigmentation
CG43291	3.06492	unknown			CG33669	3.1	unknown
CG15067	3.06449	neurogenesis			Listericin	3.1	antibacterial defence
CG42562	3.0512	unknown			CG6293	3.1	ascorbate transporter
CG9360	3.1	oxidoreductase			CG10163	3.1	protease
CG32581	3.1	zinc finger protein, ring type			Cyp6a20	3.1	cytochrome p450
CG31205	3.00736	protease			CG32581	3.1	zinc finger protein, ring type
CG34030	3.00378	unknown			CG42717	3.1	protease inhibitor
CG33159	3.00151	protease			TwdlE	3	cuticle component
kl-3	2.9521	microtubule motor protein			CG33460	3	protease
CG43393	3	unknown			CG9040	3	unknown
Acp63F	3	male accessory gland protein			e	3	neurotransmitter synthesis, pigmentation
					psd	3	oogenesis, chorion formation
					CG14850	3	unknown
					CG43291	3	unknown
					Spn100A	3	protease inhibitor
DOWN					DOWN
tko25 vs OR, on HS			ZS?		tko25t vs OR, on ZS			HS?
gene	log2FC	function			gene	log2FC	function
CG32706	[inf]	antibacterial defence, RNA-binding			CG31021	[inf]	putative prolyl hydroxylase
CG31021	[inf]	prolyl hydroxylase			dro3	[inf]	antifungal defence
CG42878	[inf]	unknown			CG32706	[inf]	antibacterial defence, RNA-binding
CG32214	[inf]	unknown			CG34025	[inf]	unknown
CG13121	[inf]	sodium channel			Os-E	[inf]	odorant/pheromone-binding protein
CG15649	[inf]	unknown			CG41320	[inf]	unknown
CG13445	[inf]	unknown			CG43401	[inf]	unknown
CG14377	[inf]	unknown			CG42649	[inf]	unknown
CG14327	[inf]	unknown			CG43288	[inf]	unknown
Obp51a	[inf]	odorant-binding protein, olfaction			CG33269	[inf]	unknown
pre-mod(mdg4)-X	[inf]	unknown			Mtk	[inf]	antibacterial defence
CG33271	[inf]	unknown			CG13121	[inf]	sodium channel
CG42759	[inf]	unknown			CheA87a	[inf]	chemosensor
CG43071	[inf]	unknown			CG15434	[inf]	OXPHOS complex I subunit
CG43351	[inf]	unknown			CG33271	[inf]	unknown
CG43645	[inf]	unknown			CG42809	[inf]	unknown
CG43925	[inf]	unknown			CG43061	[inf]	unknown
Osi19	[inf]	unknown, plasma membrane			mthl6	8.1	G-protein coupled receptor
TwdlH	[inf]	cuticle component			Iris	7.8	oogenesis, unknown function
Vkor	[inf]	vitamin K metabolism			Yp3	7.8	lipase, yolk protein
CG8543	[inf]	cuticle component			CG3301	6.4	oxidoreductase, short-chain
Cpr65Ea	[inf]	cuticle component			resilin	5.5	cuticle component
CG13048	[inf]	unknown			GstD3	4.9	glutathione S-transferase
CG14147	[inf]	unknown			ppk28	4.9	sodium channel
CG15022	[inf]	unknown			CG14204	4.7	acyltransferase
CG34034	[inf]	male accessory gland protein			CG33337	4.6	gut acyltransferase
Cpr5C	[inf]	cuticle component			LysE	4.6	antibacterial defence
Cpr30F	[inf]	cuticle cpmpomemt			CG10814	4.5	aminoacid metabolism
TwdlR	[inf]	cuticle cpmpomemt			Muc55B	4.5	ECM component
CG14851	[inf]	unknown			CG6475	4.5	glucuronosyltransferase
CG17127	[inf]	unknown			CG4835	4.4	chitin-binding
CG33177	[inf]	glutathione transferase			AttB	4.4	antibacterial defence
Osi20	9.1	unknown, plasma membrane			CG34034	4.3	male accessory gland protein
mthl6	8.4	G-protein coupled receptor			pre-mod(mdg4)-X	4.3	unknown
TwdlW	8.3	cuticle component			CG13324	4.3	unknown
Osi18	8	unknown, plasma membrane			CG8834	4.2	4-coumarate-CoA ligase
Yp3	7.5	yolk protein, lipase			sisA	4.1	bHLH transcription factor
CG15731	7.2	unknown			AttC	4.1	antibacterial defence
TwdlM	6.9	cuticle component			TotC	4.1	stress-induced humoral protein
CG7406	6.9	unknown			CG3264	4	alkaline phosphatase
CG13135	6.5	unknown			CG4525	4	cilium assembly
CG3301	6.3	oxidoreductase, short-chain			LysC	3.9	gut lysozyme
TwdlD	6.2	cuticle component			CG12224	3.9	oxidoreductase
Lcp65Ae	6.1	cuticle component			Cpr76Bc	3.9	cuticle component
Tb	6	cuticle component			CG6296	3.8	fatty acid elongase
Iris	6	oogenesis			Jon74E	3.8	gut protease
CG11581	5.8	unknown			CG7248	3.8	chitin-binding
CG6475	5.8	glucoronosyltransferase			CG10659	3.8	acyl-CoA-N-acyltransferase
CG12723	5.7	unknown			CG1113	3.8	unknown
TwdlF	5.7	cuticle component			CG6839	3.7	hydrolase/nuclease
Cpr76Bc	5.7	cuticle component			CG32284	3.7	gut-specific, chitin binding
CG8834	5.7	4-coumarate-CoA ligase			CG11437	3.7	phosphatidate phosphatase
Ccp84Ac	5.6	cuticle component			CG7912	3.7	sulfate transport
CG32237	5.6	unknown			Cyp6a21	3.7	cytochrom p450
CG15740	5.6	unknown			CG12560	3.6	N-acetyltransferase
nol	5.5	neuroblast proliferation			trp	3.6	ion channel
CG12788	5.5	chromatin associated nucleotidase			CG42335	3.4	gut-specific, chitin binding
Osi7	5.5	cell signaling			CG32198	3.3	unknown
CG30101	5.4	unknown			CG31810	3.3	oxidoreductase, steroid metabolism
GstD3	5	glutathione-S-transferase (like)			CG13325	3.3	acyltransferase
Osi15	5	unknown, plasma membrane			Vkor	3.3	vitamin K metabolism
Cpr65Eb	5	cuticle component			CG34278	3.1	unknown
CG2150	4.9	unknown			CG31918	3.1	metalloprotease
ppk28	4.7	sodium channel			Jhedup	3.1	carboxylic ester hydrolase
TwdlB	4.7	cuticle component			Cyp6w1	3	cytochrome P450
CG14089	4.7	unknown			Lcp3	3	cuticle component
Cpr23B	4.6	cuticle component			CG42397	3	cuticle component
TwdlN	4.6	cuticle component			GstD5	3	glutathione S-transferase
CG6034	4.6	amine oxidase,			CG8774	3	metalloprotease
TwdlS	4.5	cuticle component			scpr-A	3	cysteine-rich secretory protein
CG43117	4.5	unknown
scpr-A	4.5	cysteine-rich secretory protein
CG4525	4.4	cilium assembly
TwdlL	4.3	cuticle component
CG43085	4.2	unknown
CG10598	4.2	unknown
CG34278	4.1	unknown
GstD4	4.1	glutathione-S-transferase
CG32074	4	unknown
Cpr64Ab	4	cuticle component
AttC	4	antibacterial defence
Lcp3	4	cuticle component
TwdlO	4	cuticle component
Lcp65Af	3.9	cuticle component
CG14423	3.9	unknown
CG15434	3.9	OXPHOS complex I subunit
CG14752	3.9	unknown
CG11584	3.9	unknown
Cpr64Ad	3.8	cuticle component
resilin	3.8	cuticle component
CG12224	3.7	oxidoreductase
Cpr62Bb	3.7	cuticle component
CG31626	3.6	unknown
Amy-d	3.6	gut alpha-amylase
CG32071	3.5	unknown
CG4830	3.5	long-chain fatty acid transporter
CG9269	3.4	unknown
LysE	3.4	antibacterial defence
sisA	3.4	bHLH transcription factor
CG10659	3.3	acyl-CoA-N-acyltransferase
TotC	3.3	stress-induced humoral protein
CG32248	3.3	unknown
CG11131	3.3	male accessory gland protein
CG14143	3.3	unknown
CG6188	3.3	glycine N-methylytransferase
CG13231	3.3	unknown
CG11437	3.3	phosphatidate phosphatase
CG7203	3.2	unknown
CG6839	3.2	hydrolase/nuclease
AttB	3.2	antibacterial defence
CG11313	3.1	protease, hemolymph coagulation
lectin-24A	3.1	C-type lectin
Ccp84Aa	3.1	cuticle component
Lcp65Ag1	3.1	cuticle component
PH4alphaNE1	3.1	collagen prolyl hydroxylase
CG12920	3.1	unknown
antdh	3	carbonyl reductase
TwdlV	3	cuticle component
Lcp65Ab2	3	cuticle component
CG16886	3	unknown
Os-E	3	odorant/pheromone-binding protein
CG13042	3	retinin-like
CG43311	3	unknown
Cpr49Ae	3	cuticle component
CG32198	3	unknown
LysC	3	gut lysozyme

## Sheet: Sheet S3B
S3B Table										similarly regulated on other diet
Transcripts most reponsive to genotype (proportionate change in expression in tko25t compared with wild-type)										oppositely regulated on other diet
NON-CODING RNAs										regulated in same direction on other diet, but quantitatively less, by log2(FC) > 3
										regulated in same direction on other diet, but quantitatively more, by log2(FC) >3
UP				UP
tko25t vs OR, on HS		ZS?		tko25t vs OR, on ZS		HS?			showing only those differences (UP or DOWN) with log2FC of 3.0 or greater
gene	log2FC			gene	log2FC
CR32010	[inf]			CR43840	[inf]
CR43839	[inf]			snoRNA:Psi18S-1347b	[inf]
CR43718	[inf]			snoRNA:Psi28S-2996	[inf]
CR43625	[inf]			snoRNA:Psi28S-1135a	[inf]
snoRNA:Psi18S-1347a	[inf]			snoRNA:Psi28S-1135d	[inf]
snoRNA:Me28S-G2017	[inf]			snoRNA:Psi18S-841a	[inf]
snoRNA:Psi28S-1135d	[inf]			snoRNA:Psi18S-1854c	[inf]
snoRNA:Or-aca3	[inf]			CR42653	[inf]
snoRNA:Psi18S-1389b	[inf]			CR40465	[inf]
CR40465	[inf]			snoRNA:Psi18S-1377d	[inf]
snoRNA:Or-aca1	[inf]			snoRNA:Psi28S-2442a	[inf]
snoRNA:Psi28S-2442a	[inf]			CR43687	[inf]
snoRNA:Psi18S-841a	[inf]			snoRNA:Psi18S-1275	[inf]
snoRNA:CG32479-a	[inf]			pncr015:3L	[inf]
snoRNA:Psi28S-1192c	[inf]			snoRNA:Psi28S-1232	[inf]
snoRNA:Psi28S-3385a	[inf]			snoRNA:Psi28S-1135f	[inf]
snoRNA:lola-a	[inf]			snoRNA:Psi18S-110	[inf]
snoRNA:Psi18S-996	[inf]			snoRNA:Psi28S-3385a	[inf]
snoRNA:Psi18S-1086	[inf]			snoRNA:Psi28S-1175b	[inf]
snoRNA:Psi18S-920	[inf]			snoRNA:skd-a	[inf]
snoRNA:Psi28S-3091b	[inf]			CR43621	[inf]
snoRNA:Psi28S-1192a	[inf]			snoRNA:lola-c	[inf]
snoRNA:Psi28S-1837c	[inf]			snoRNA:Me28S-C437	[inf]
snoRNA:Psi28S-3305b	[inf]			mir-998	[inf]
snoRNA:Psi28S-1175c	[inf]			snoRNA:bur-a	[inf]
CR42653	[inf]			CR33317	[inf]
CR43687	[inf]			snoRNA:Psi28S-1180	[inf]
CR43995	[inf]			snoRNA:Pi4KIIalpha-a	[inf]
snoRNA:Me18S-G894	[inf]			CR43810	[inf]
snoRNA:Psi28S-3405b	[inf]			snRNA:U12:73B	[inf]
mir-4945	[inf]			snoRNA:Psi18S-525i	[inf]
mir-31b	[inf]			snoRNA:Me28S-C1237	[inf]
snoRNA:Psi18S-1820	[inf]			snoRNA:tra2-a	[inf]
snRNA:U12:73B	[inf]			unsRNA:d-a	[inf]
snoRNA:Psi28S-2648	[inf]			CR43708	[inf]
snoRNA:229	[inf]			mir-2497	[inf]
scaRNA:mgU4-65	[inf]			mir-956	[inf]
Yu	[inf]			mir-4976	[inf]
CR42651	[inf]			CR43804	[inf]
CR43455	[inf]			CR43806	[inf]
mir-4969	[inf]			CR43826	[inf]
mir-4943	[inf]			CR32010	6.3
CR43804	[inf]			CR32660	5.2
CR43967	[inf]			CR43682	3.1
CR43818	3.7			CR34335	3
CR43485	3.4
CR43247	3.19084
CR43766	3.1209
CR43627	3.09319
CR43170	2.9801
CR43753	3
DOWN				DOWN
tko25t vs OR, on HS		ZS?		tko25t vs OR, on ZS		HS?
gene	log2FC			gene	log2FC
snoRNA:Psi28S-2996	[inf]			mir-2494	[inf]
CR43263	[inf]			snoRNA:Psi28S-3327a	[inf]
snoRNA:Psi28S-1135a	[inf]			CR40572	[inf]
CR41379	[inf]			snoRNA:Psi18S-1389a	[inf]
snoRNA:Psi28S-1175a	[inf]			snoRNA:Psi28S-1135b	[inf]
snoRNA:Psi18S-1377a	[inf]			snoRNA:CG32479-b	[inf]
snoRNA:M	[inf]			snoRNA:Psi28S-3405b	[inf]
snoRNA:Psi28S-3186	[inf]			snoRNA:dmt-a	[inf]
snoRNA:Psi18S-1275	[inf]			snoRNA:Psi28S-3305b	[inf]
mir-4955	[inf]			snoRNA:Me28S-U1230	[inf]
snoRNA:lola-c	[inf]			snoRNA:2R:9445205	[inf]
snoRNA:Psi28S-1837a	[inf]			snoRNA:Edc3-a	[inf]
CR43858	[inf]			mir-3645	[inf]
snoRNA:Psi28S-612	[inf]			CR40469	7.3
snoRNA:Me28S-U1230	[inf]			CR43263	4.9
snoRNA:Psi28S-2622	[inf]			CR33013	3.6
mir-2281	[inf]			CR41379	3.4
CR43302	[inf]			CR43849	3.3
mir-4985	[inf]			CR43243	3.2
CR40469	12
CR43908	4.5
CR43881	3.7
CR43920	3.7
CR33013	3.5
CR32745	3.1

## Sheet: Sheet S3C 
S3C Table											similarly regulated in other genotype
Transcripts most reponsive to diet (proportionate change in expression in HS compared with ZS)											oppositely regulated in other genotype
PROTEIN CODING											regulated in same direction in other genotype, but quantitatively less, by log2(FC) > 3
											regulated in same direction in other genotype, but quantitatively more, by log2(FC) >3
UP					UP					showing only those differences (UP or DOWN) with log2FC of 3.0 or greater
HS vs ZS, OR			tko25t?		HS vs ZS, tko25t			OR?
gene	log2FC	function			gene	log2FC	function
Cpr30F	[inf]	cuticle component			dro3	[inf]	antifungal defence
CG43117	[inf]	unknown			Mtk	[inf]	antibacterial defence
ng1	[inf]	puparial adhesion			MtnC	[inf]	metallothionein, metal ion homeostasis
Lcp65Ab2	[inf]	cuticle component			CG40635	[inf]	protein kinase regulator, CK2 complex
CG14423	[inf]	unknown			ng1	3.5	puparial adhesion
CG12723	[inf]	unknown			CG13560	3.4	unknown
CG17127	[inf]	unknown			ng3	3.3	puparial adhesion
CG14752	[inf]	unknown			CG31041	3.2	unknown
Obp46a	[inf]	odorant-binding protein			ng2	3.1	puparial adhesion
CG13048	[inf]	unknown			CG5892	3.1	acyltransferase
Osi19	[inf]	unknown, plasma membrane
CG14331	[inf]	unknown
TwdlS	[inf]	cuticle component
Tb	[inf]	cuticle component
CG43071	[inf]	unknown
CG43351	[inf]	unknown
CG43890	[inf]	unknown
CG43925	[inf]	unknown
CG15731	8.6	unknown
Osi20	8.4	unknown, plasma membrane
Osi15	8.2	unknown, plasma membrane
TwdlH	7.7	cuticle component
TwdlW	7.6	cuticle component
Osi18	7.3	unknown, plasma membrane
Cpr65Ea	6.6	cuticle component
ng3	6.4	puparial adhesion
CG15022	5.9	unknown
TwdlM	5.9	cuticle component
CG15740	5.6	unknown
CG14147	5.5	unknown
ng2	5.4	puparial adhesion
CG2150	5.2	unknown
CG31626	5.2	unknown
CG11581	4.8	unknown
TwdlD	4.5	cuticle component
Cpr65Eb	4.4	cuticle component
CG7406	4.3	unknown
CG11584	4.3	unknown
CG32074	4.3	unknown
Cpr64Ab	4.3	cuticle component
CG12506	4.2	unknown
Cpr64Ad	4.2	cuticle component
TwdlF	4	cuticle component
CG13560	3.6	unknown
CG13946	3.5	unknown
CG33267	3.5	unknown
Ccp84Ac	3.4	cuticle component
Obp47a	3.4	odorant-binding protein
CG7080	3.1	unknown
CG14237	3.1	unknown
CG13049	3	golgi organization
TwdlB	3	cuticle component
CG13133	3	small heat-shock protein?
Osi14	3	unknown, plasma membrane
CG14265	3	unknown
Osi7	3	unknown, plasma membrane, signaling?
CG14107	3	unknown
DOWN					DOWN
HS vs ZS, OR			tko25t?		HS vs ZS, tko25t			OR?
gene	log2FC	function			gene	log2FC	function
CG32762	[inf]	unknown			CG42713	[inf]	protease inhibitor
dro2	[inf]	antifungal defence			Eig71Ef	[inf]	?antibacterial defence
Sfp26Ad	[inf]	seminal fluid protein			CG34007	[inf]	unknown
CG42649	[inf]	unknown			Eig71Ei	[inf]	?antibacterial defence
CG14499	[inf]	C-type lectin			Her	[inf]	bHLH transcription factor
IM4	[inf]	immune response			Tango8	[inf]	golgi organization, secreory pathway
CG15068	[inf]	immune response			Obp51a	[inf]	odorant-binding protein
CG32188	[inf]	unknown			CG33998	[inf]	unknown
CG43061	[inf]	unknown			CG34172	[inf]	OXPHOS complex IV subunit, muscle-enriched
CG43072	[inf]	unknown			CG34336	[inf]	peptide transporter
CG6271	8.88445	gut lipase			Sfp65A	[inf]	seminal fluid protein
PGRP-SB2	7.05885	antibacterial defence			CG42759	[inf]	unknown
Lip3	6.64651	gut triglyceride lipase			CG42878	[inf]	unknown
CG43316	5.64807	unknown			CG43351	[inf]	unknown
Mal-A3	5.52066	gut alpha glucosidase			CG43618	[inf]	unknown
CG6283	4.76641	gut lipase			CG13135	8.55145	unknown
CG8093	4.76212	gut triglyceride lipase			CG12788	8.55021	chromatin associated nucleotidase
Cht4	4.74737	chitinase			Lcp65Ae	4.22787	cuticle component
Ugt37a1	4.71985	UDP-glucuronosyltransferase			CG14850	4.13337	unknown
Bace	4.6996	gut protease			CG14089	3.97178	unknown
CG14204	4.68025	acyltransferase			TwdlO	3.94628	cuticle component
CG15067	4.4803	neurogenesis			Cpr64Ac	3.87308	cuticle component
CG14219	4.44218	gut-specific acyltransferase			Eig71Ec	3.33694	unknown, metamorphosis or immunity?
Amyrel	3.98329	gut alpha amylase			Osi7	3.29567	unknown, plasma membrane, signaling?
CG34244	3.85885	protease inhibitor?			Act88F	3.11605	cytoskeleton/muscle protein
CG13078	3.81765	secretory vesicle-specific cytochrome b561			CG6788	3.07005	fibrinogen-like
CG11878	3.69705	protein kinase			CG43316	3.02177	unknown
CG7916	3.67608	hemolymph, hormone-binding			Eig71Ed	2.96094	unknown, metamorphosis or immunity?
CG30265	3.66595	transporter			CG32762	2.95997	unknown
Dro	3.64896	antibacterial defence
CG15404	3.59666	unknown
CG13135	3.58859	unknown
CG14850	3.45882	unknown
CG10477	3.45664	gut protease
CG6277	3.43829	gut lipase
CG15533	3.41283	gut sphingomyelinase
CG31698	3.34922	unknown
CG17906	3.33583	unknown
CG17191	3.306	lipase
CG31148	3.21107	gut glucosylceramidase
Amy-p	3.20245	gut alpha amylase
CG9463	3.18963	gut alpha mannosidase
CG33337	3.12986	gut acyltransferase
CG33773	3.12934	unknown
CG15464	3.12747	signal transduction, protein kinase A binding
CG9465	2.98148	gut alpha mannosidase
CG12951	2.95829	gut-enriched protease

## Sheet: Sheet S3D
S3D Table										similarly regulated in other genotype
Transcripts most reponsive to diet (proportionate change in expression in HS compared with ZS)										oppositely regulated in other genotype
NON-CODING RNAS									showing only those differences (UP or DOWN) with log2FC of 3.0 or greater
UP				UP
HS vs ZS, OR		tko25t?		HS vs ZS, tko25t		OR?
gene	log2FC			gene	log2FC
CR43908	[inf]			snoRNA:Me28S-G2017	[inf]
snoRNA:Psi28S-1135a	[inf]			snoRNA:Or-aca3	[inf]
snoRNA:Psi18S-1347b	[inf]			snoRNA:Psi28S-3327c	[inf]
snoRNA:Psi28S-2996	[inf]			snoRNA:Psi18S-1389b	[inf]
snoRNA:Psi28S-1175a	[inf]			snoRNA:CG32479-a	[inf]
snoRNA:Psi18S-1377c	[inf]			snoRNA:lola-a	[inf]
snoRNA:Psi18S-1377a	[inf]			snoRNA:Or-aca1	[inf]
snoRNA:M	[inf]			snoRNA:Psi28S-2149	[inf]
snoRNA:Psi28S-3327c	[inf]			snoRNA:Psi18S-1820	[inf]
snoRNA:Psi28S-1135f	[inf]			snoRNA:Psi28S-3405b	[inf]
snoRNA:Psi18S-1275	[inf]			snoRNA:Psi28S-3305b	[inf]
mir-4955	[inf]			snoRNA:Psi28S-1175c	[inf]
snoRNA:lola-c	[inf]			snoRNA:Psi28S-1153	[inf]
snoRNA:Psi28S-1837a	[inf]			snoRNA:Psi18S-996	[inf]
scaRNA:pUf68-a	[inf]			snoRNA:Psi18S-1086	[inf]
snoRNA:bur-a	[inf]			snoRNA:Me18S-G894	[inf]
mir-998	[inf]			mir-31b	[inf]
CR43302	[inf]			scaRNA:pUf68-a	[inf]
snoRNA:Psi28S-2622	[inf]			mir-4969	[inf]
mir-4985	[inf]			mir-4943	[inf]
mir-4968	[inf]			CR43967	[inf]
CR33294	4.24492
CR41601	3.12952
CR43259	3.06942
DOWN				DOWN
HS vs ZS, OR				HS vs ZS, tko25t
gene	log2FC			gene	log2FC
snoRNA:Psi28S-3327a	[inf]			CR43858	[inf]
snoRNA:Psi18S-1347a	[inf]			snoRNA:Psi28S-1135a	[inf]
snoRNA:Me28S-U1688	[inf]			snoRNA:Me28S-U1688	[inf]
snoRNA:Psi28S-1135b	[inf]			snoRNA:Psi28S-1232	[inf]
mir-967	[inf]			snoRNA:Psi28S-2996	[inf]
snoRNA:Psi28S-1192a	[inf]			snoRNA:Me18S-C1366	[inf]
snoRNA:dmt-a	[inf]			snoRNA:Psi28S-612	[inf]
snoRNA:CG32479-b	[inf]			snoRNA:Psi28S-1175b	[inf]
snoRNA:Psi28S-3405b	[inf]			snoRNA:Me28S-C437	[inf]
snoRNA:Psi28S-3305b	[inf]			snoRNA:Me28S-C1237	[inf]
CR43995	[inf]			snoRNA:Psi28S-1180	[inf]
snoRNA:Psi28S-3405a	[inf]			snoRNA:Psi28S-3186	[inf]
snRNA:U4:39B	[inf]			snoRNA:Psi18S-1275	[inf]
snoRNA:Psi28S-2648	[inf]			mir-2497	[inf]
snoRNA:229	[inf]			mir-956	[inf]
scaRNA:mgU4-65	[inf]			mir-33	[inf]
mir-2494	[inf]			snoRNA:lola-c	[inf]
snoRNA:Edc3-a	[inf]			snoRNA:Pi4KIIalpha-a	[inf]
mir-4945	[inf]			snoRNA:skd-a	[inf]
mir-3645	[inf]			snoRNA:tra2-a	[inf]
CR43899	[inf]			unsRNA:d-a	[inf]
CR42651	[inf]			mir-4976	[inf]
mir-4948	3.3			CR43708	[inf]
CR32660	3.3			CR43826	[inf]
				CR43899	[inf]
				CR40469	4.61789
				CR43808	3.39258
				CR43920	3.35329
