# Supplementary material for: Mitochondrial Dysfunction Plus High-Sugar Diet Provokes a Metabolic Crisis That Inhibits Growth
Source: PLoS One. 2016 Jan 26;11(1):e0145836. doi: 10.1371/journal.pone.0145836 (PMC4728084; doi:10.1371/journal.pone.0145836)
Supplement: S4 Table — (XLS) [file pone.0145836.s011.xls]

## Sheet: Sheet S4A
S4A Table												oppositely regulated than on other diet
Genes regulated by genotype, absolute changes												same direction on other diet, but of lesser magnitude
												same direction on the two dets, similar magnitude
PROTEIN-CODING GENES												same direction on other diet, but substantially greater magnitude
												does not appear at all the the list of substantial changes for the other diet
UP					UP						showing only those changes (UP or DOWN) of deltaFPKM of 100 or greater
tko25t vs OR on HS			ZS?		tko25t vs OR on ZS			HS?
gene	delta	function			gene	delta	function
mt:ATPase6	3300	mt, OXPHOS complex V			mt:ATPase6	4300	mt, OXPHOS complex V
CG7017	1100	peritrophic membrane component			Lcp1	3500	cuticle component
Sgs3	970	puparial adhesion, salivary secretion			mt:ATPase8	1100	mt, OXPHOS complex V
Jon25Biii	890	gut protease			CG42500	1000	unknown
CG12934	840	unknown			Lcp4	1000	cuticle component
mt:ATPase8	750	mt, OXPHOS complex V			CG34227	830	unknown
Muc26B	730	gut, chitin-binding			Cpr49Ac	730	cuticle component
CG11911	400	gut protease			CG42807	490	unknown
GstE1	380	glutathione S-transferase			Hsp23	490	small heat-shock protein, non-mt
CG4362	360	gut, chitin-binding			Pepck	440	PEP carboxykinase
CG7715	350	gut, chitin-binding			ImpL3	370	lactate dehydrogenase
Sap-r	330	sphingolipid metabolism			Lcp2	320	cuticle component
CG43896	320	gut, chitin-binding			GstE1	320	glutathione s-transferase
CG6283	320	gut lipase			RpL11	300	cytoribosome
Amy-p	300	alpha amylase			CG12934	280	unknown
CG10910	290	gut-specific transcription factor			Muc26B	260	gut, chitin-binding
CG12057	270	gut-specific, unknown			Ald	250	glycolysis
CG6271	270	gut lipase			CG2444	250	unknown, extracellular
CG9021	260	gut-specific, unknown			PO45	250	pigmentation/neurotransmitter synthesis
LysX	250	gut-enriched lysozyme			CG9021	240	gut-specific, unknown
Fst	250	gut-enriched, cold resistance			Sgs5	240	puparial adhesion, salivary secretion
LysB	250	gut lysozyme			mt:Cyt-b	230	mt OXPHOS complex III
CG7714	240	gut, chitin-binding			Ef2b	220	translational elongation
Cpr49Ac	230	cuticle component			CG8664	220	unknown
CG11912	210	gut protease			fau	210	anoxia response
Peritrophin-15a	210	peritrophic membrane component			RpS3A	200	cytoribosome
CG33128	200	gut, protease-like			Gs1	200	glutamine synthetase
ng3	200	puparial adhesion, salivary secretion			CG4362	180	gut, chitin-binding
CG8093	190	gut lipase			CG3397	160	oxidoreductase, potassium channel
CG5506	190	gut-specific, unknown			Zasp66	170	nuscle protein
CG34227	190	unknown			ple	160	pigmentation, neurotransmitter synthesis
Pepck	190	PEP carboxykinase			CG7017	160	peritrophic membrane component
CG42807	180	unknown			Hsp83	160	chaperone, cytosolic
CG9682	170	gut-specific, unknown			eIF-4a	150	cytosolic translation initiation
CG10725	160	peritrophic membrane component			LysX	150	gut-enriched lysozyme
Arc1	160	nucleic acid binding, starvation response			mt:ND6	150	mt OXPHOS complex I
Hsp23	160	small heat-shock protein, non-mt			CG10570	150	cell signaling
Thor	160	4E-BP, translational regulation			RpL5	140	cytoribosome
CG31198	150	gut protease-like			CG14850	140	unknown
Bace	150	protease			Mp20	140	muscle protein
mt:ND1	150	mt OXPHOS complex I			CG12951	130	protease
Act42A	140	actin cytoskeleton			mt:ND5	130	mt OXPHOS complex I
mt:ND5	140	mt OXPHOS complex I			GlyP	130	glycogen metaolism
Muc11A	140	tubule-enriched, chitin-binding			proPO-A1	130	pigmentation/neurotransmitter synthesis
Amyrel	130	gut alpha amylase			Gs2	120	aminoacid metabolism
Gs1	130	glutamine synthetase			Act42A	120	actin cytoskeleton
cib	120	cytoskeletal organization			Ddc	120	pigmentation/neurotransmitter synthesis
CG43349	120	unknown			Hsp27	120	small heat-shock protein
CG3397	120	oxidoreductase, potassium channel			CG14852	120	unknown
mt:ND6	120	mt OXPHOS complex I			sesB	120	adenine nucleotide translocase
CG11089	120	purine synthesis, IMP cyclohydrolase			mt:ND1	120	mt OXPHOS complex I
CG7298	120	peritrophic membrane component			Glycogenin	110	glycogen synthesis
CG9259	120	tubule, protein kinase-like			CG5391	100	unknown
CG5059	110	mt, apoptosis regulation			Mal-A4	100	gut alpha glucosidase
CG13323	110	unknown			cher	100	actin binding
CG15818	110	C-type lectin			RpL10	100	cytoribosome
Muc96D	110	gut, chitin-binding			Pcp	100	cuticle component
CG34282	110	gut, chitin-binding			eIF-5A	100	cytosolic translation initiation
CtsB1	100	cathepsin B, protease
CG10570	100	cell signaling
Kaz-m1	100	gut-specific protease inhibitor
RpL11	100	cytoribosome
DOWN					DOWN
tko25t vs OR on HS			ZS?		tko25t vs OR on ZS			HS?
gene	delta	function			gene	delta	function
CG17896	100	aldehyde dehydrogenase			CG14872	100	calycin-like, function unknown
GlyP	100	glycogen metaolism			CG14120	100	gut nuclease/hydrolase
Cpr47Eg	100	cuticle component			RpL13	100	cytoribosome
Tapdelta	100	secretory translocon			RpS3	100	cytoribosome
RpL36	100	cytoribosome			CG7252	100	peritrophic membrane component
l(1)G0156	100	TCA cycle			CG1809	100	gut alkaline phosphatase
Got2	110	intermediary metabolism, glutamate synthesis			Xbp1	110	ER-stress mediator, transcription factor
Idh	110	TCA cycle			Gapdh2	110	glycolysis
RpL34b	110	cytoribosome			CG15404	110	unknown
CoVIb	110	OXPHOS complex IV			CG3987	110	gut-specific
CG17597	110	lipid transport			Cp1	110	cysteine protease
CG17325	110	unknown			CG10182	110	acyltransferase
RpL10Ab	110	cytoribosome			CG12715	110	unknown, salivary gland-specific
Rtnl1	110	ER organization			RpL18A	110	cytoribosome
CG6910	110	inositol oxyganase			Mdh2	110	TCA cycle
CG13560	110	unknown			Mlc2	110	muscle protein
RpL27A	110	cytoribosome			sta	110	cytoribosome
Cyp6g1	110	cytochrome P450			cathD	110	aspartic peptidase
CG7834	110	fatty acid oxidation, ETF			Mf	110	muscle protein
RpS16	110	cytoribosome			CG9527	110	fatty acid oxidation
Xbp1	110	ER-stress mediator, transcription factor			Sgs1	110	puparial adhesion, salivary secretion
Sgs1	110	puparial adhesion, salivary secretion			CG2254	120	oxidoreductase, short-chain
mag	110	gut triglyceride lipase			CG3344	120	gut protease
ERp60	110	ER protein folding, secretory pathway			Cyp12a4	120	cytochrome P450
CG13044	110	unknown			CG15533	120	shingomyeliniase, lipid metabolism
RpL37a	110	cytoribosome			CG8774	120	protease
CG31343	110	gut protease			RpS2	120	cytoribosome
CG7322	110	oxidoreductase			CG34026	120	unknown
CG6726	110	peptidase-ike, tubule-enriched			CG10911	120	unknown
Mur18B	110	tubule-specific, chitin-binding			mex1	120	unknown, similarity with mt:COII
RpL35A	120	cytoribosome			Gapdh1	130	glycolysis
CG32276	120	stress-associated ER protein			Cyp6d5	130	cytochrome P450
Cpr67Fa1	120	cuticle component			CG43085	130	unknown
CG15308	120	unknown			Ef1beta	130	translational elongation
RpS10b	120	cytoribosome			Eip55E	130	amino acid metabolism (cys-met)
CG15093	120	3-hydroxyisobutyrate dehydrogenase			RpL8	130	cytoribosome
Tal	120	pentose phosphate shunt			DOR	130	nuclear receptor coactivator
RpS19a	120	cytoribosome			CG15369	130	protease inhibitor
Sodh-1	120	sorbitol dehydrogenase			bgm	130	long-chain fatty acid mobilization
smp-30	120	unclear, possibly calcium regulation			pst	130	lipid droplets, protein secretion?
CG5958	120	lipid transport			Eig71Ee	130	metamorphosis or immunity
SdhB	120	TCA cycle, OXPHOS complex II			Sodh-1	130	sorbitol dehydrogenase
Gp93	120	protein folding (Hsp90 family)			Aldh	130	aldehyde dehydrogenase
RpL21	120	cytoribosome			CG1516	130	intermediary metabolism, pyruvate carboxylase
RpS15Aa	120	cytoribosome			Tsp29Fa	140	tetraspanin, unknown function
CG4847	120	cysteine-type protease			Cyp9b2	140	cytochrome P450
Nplp2	120	neuropeptide hormone-like			CG17826	140	gut, chitin-binding
Msr-110	120	unknown, membrane protein			CG7968	140	hormone-binding, hemolymph
Vha13	120	lysosomal acifification			RpLP0	140	cytoribosome
Cyt-c-p	120	cytochrome c, OXPHOS			CG17597	140	lipid transport
Npc2g	120	cholesterol-binding			CG8773	140	gut protease
TwdlX	130	cuticle component			RpLP2	140	cytoribosome
RpS11	130	cytoribosome			CG34330	140	unknown
CG5885	130	secretory translocon			Mdh1	140	TCA cycle
Eip55E	130	amino acid metabolism (cys-met)			CG18547	140	oxidoreductase
DOR	130	nuclear receptor coactivator			Tsp42Ep	140	tetraspanin, functions not clear
Obp99c	130	odorant-binding protein			Tsf1	150	iron transport
Oda	130	ornithine decarboxylase, polyamine synthesis			Peritrophin-15a	150	peritrophic membrane component
Gale	130	UDP-galatose epimerase			CtsB1	150	cathepsin B, protease
Pgk	130	glycolysis			Cyp6w1	150	cytochrome P450
RpL26	130	cytoribosome			Cyp6g1	150	cytochrome P450
CG6084	130	oxidoreductase (NADP-linked)			CG18493	150	gut protease
Zasp66	130	muscle protein			CG7567	150	unknown
CG8036	140	transketolase-like, sugar metabolism			RpL23A	150	cytoribosome
RpL24	140	cytoribosome			Yp3	150	lipase, yolk protein
CG6543	140	fatty acid oxidation			Act87E	150	actin cytoskeleton
RFeSP	140	OXPHOS complex III			RpL7A	160	cytoribosome
SsRbeta	140	secretory translocon			Tm1	160	muscle protein
CaBP1	140	ER protein folding, secretory pathway			RpS8	160	cytoribosome
obst-E	140	peritrophic membrane component			CG11911	160	gut protease
CG18493	140	gut protease			CG32249	160	signal transduction, larval muscle
CG4769	140	OXPHOS complex III			desat1	160	fatty acid synthesis
CG4830	140	fatty acid transport			CG6770	160	oxidative stress response, transcription?
CG4169	140	OXPHOS complex III			l(2)efl	160	small heat-shock protein
RpL10	140	cytoribosome			RpL13A	160	cytoribosome
Oscp	150	OXPHOS complex V			Sec61alpha	160	secretory translocon
desat1	150	fatty acid synthesis			GstT4	160	glutathione S-transferase
ATPsyn-d	150	OXPHOS complex V			CG31343	170	gut protease
Jon66Cii	150	gut protease			Cyp9f2	170	cytochrome P450
RpS9	150	cytoribosome			VhaAC45	170	lysosomal acdification
CG13360	150	protein kinase-like			Phae1	170	gut protease
Cpr78E	150	cuticle component			CG10827	170	gut alkaline phosphatase
CoIV	150	OXPHOS complex IV			CG9673	170	gut protease
VhaPPA1-1	150	lysosomal acidification			Dbi	170	fatty acyl-CoA binding
CG3902	150	fatty acid oxidation			CG8087	180	unknown
alphaTry	160	gut protease			CG8560	180	gut, protease-like
nimB2	160	putative growth factor			CG18179	180	gut protease
CG9603	160	OXPHOS complex IV			CG9331	190	oxidoreductase
CG13321	160	unknown, gut/tubule-specific			CG31698	190	extracellular adhesion protein
CG4692	160	OXPHOS complex V			CG13510	190	unknown		actually bit up
Tsp42Ep	160	tetraspanin, functions not clear			Mec2	190	ion transport
CG9331	160	oxidoreductase			CG8093	190	gut lipase
Actn	160	cytoskeletal organization			CG11300	200	unknown, salivary gland-specific
Tsf1	160	iron transport			CG10650	200	unknwn		actually bit up
Cpr49Af	160	cuticlle component			CG14302	200	unknown
CG17134	160	protease, salivary-gland specific			Vha55	200	lysosomal acidification
CG1516	160	intermediary metabolism, pyruvate carboxylase			Oda	210	ornithine decarboxylase, polyamine synthesis
awd	160	nucleoside diphosphate kinase			CG3884	210	unknown
RpL23	160	cytoribosome			LysB	210	gut lysozyme
CG31313	170	protease inhibitor			CG11313	210	protease, hemolymph coagulation
serp	170	ECM protein			CG16885	210	unknown, larval muscle
RpS25	170	cytoribosome			blw	210	OXPHOS complex V
RpL18	170	cytoribosome			RpL3	210	cytoribosome
LysS	170	gut-specific lysozyme			Vha16-1	220	lysosomal acidification
ImpL3	170	lactate dehydrogenase			CG31148	220	glucosylceramidase, gut-specific
Cpr47Ec	170	cuticle component			CG32284	220	gut, chitin-binding
CG9914	170	fatty acid oxidation			CG6283	220	gut lipase
Tctp	180	signal transduction			CG8952	220	potassium channel
CG3731	180	OXPHOS complex III			Fer1HCH	230	iron transport
Vha16-1	180	lysosomal acidification			Lip3	230	gut triglyceride lipase
thetaTry	180	gut protease			Hsc70-3	230	chaperone
CG5804	180	fatty acid transport			CG5084	230	unknown
CG15369	180	protease inhibitor			RpLP1	230	cytoribosome
ATPsyn-b	180	OXPHOS complex V			Muc18B	230	gut, chitin-binding
Mpcp	180	mt phosphate carrier			CG32198	240	unknown
CoVa	180	OXPHOS complex IV			Fst	240	gut-enriched, cold resistance
CG7920	190	acetyl-CoA hydrolase/transferase			CG5804	240	fatty acid transport
RpL5	190	cytoribosome			Fer2LCH	240	iron transport
Yp3	190	lipase, yolk protein			CG5210	250	chitin-binding, extracellular
kdn	190	TCA cycle			RpL22	250	cytoribosome
TpnC47D	190	troponinc C			CG31233	250	gut protease
RpL19	190	cytoribosome			CG5767	250	gut-specific, unknown
Ef1beta	190	translational elongation			Tsp29Fb	250	tetraspanin, unknown function
RpL37A	190	cytoribosome			CG3902	250	fatty acid oxidation
RpL17	200	cytoribosome			CG9466	270	gut alpha mannosidase
RpL9	200	cytoribosome			Jon99Ci	280	gut protease
Mlp84B	200	muscle protein			CG7606	280	unknown
Oat	200	intermediary metabolism, ornithine aminotransferase			GstD1	280	glutathione S-transferase
CG8299	200	gut protease			CG13460	290	unknown
CG12310	200	unknown, salivary-gland specific			CG17571	290	gut protease
RpS17	200	cytoribosome			CG6188	290	amino acid metabolism
TRAM	200	secretory translocon			TotA	290	stress-inducible hormone
CG5023	200	muscle protein			Amyrel	300	gut alpha amylase
Glycogenin	210	glycogen synthesis			CG31198	310	gut protease-like
porin	210	mt OM ion channel			CG31075	320	aldehyde dehydrogenase
Crc	210	ER protein folding(calcium homeostasis			fon	320	hemolymph coagulation, pupariation
CG15784	210	unknown, salivary-gland specific			mt:CoII	330	OXPHOS complex IV
RpS18	210	cytoribosome			Rack1	340	signal transduction
CG8628	220	SRP, secretory translocon			CG15043	350	gut-specific, unknown
VhaAC45	220	lysosomal acdification			CG6839	350	gut nuclease/hydrolase
CG32603	220	unknown			CG13321	350	unknown, gut/tubule-specific
CG17145	220	gut, chitin-binding			RpS6	350	cytoribosome
l(1)G0320	220	secretory translocon			CG8628	360	SRP, secretory translocon
RpL6	220	cytoribosome			CG17145	360	gut, chitin-binding
CG3868	220	unknown, gut-specific			Jon65Ai	360	gut protease
Sodh-2	220	sorbitol dehydrogenase			Cat	370	antioxidant (catalase)
Pax	230	signal transduction			Jon66Cii	380	gut protease
Aldh	230	aldehyde dehydrogenase			Cht4	390	chitinase
RpL15	230	cytoribosome			regucalcin	390	calcium homeostasis
Cyp28a5	230	cytochrome P450			CG6295	400	gut lipase
Mlp60A	240	cytoskeletal organization			alphaTub84B	400	microtubules
RpS26	240	cytoribosome			Cyp28a5	410	cytochrome P450
CG6296	240	gut lipase			CG8299	420	gut protease
verm	240	chitin-binding, function unclear			Pebp1	420	phosphatidylethanolamine binding protein
RpL18A	240	cytoribosome			CG13324	420	unknown
Ca-P60A	240	calcium transport/homeostasis			CG7714	430	gut, chitin-binding
RpS4	250	cytoribosome			CG31789	430	unknown
Vha55	250	lysosomal acidification			Pdi	430	ER protein folding, secretory pathway
CG17571	250	gut protease			CG3292	450	alkaline phosphatase
CG12715	260	unknown, salivary gland-specific			CG10910	470	gut-specific transcription factor
Muc55B	260	gut-specific, chitin-binding			Sgs8	470	puparial adhesion, salivary secretion
CG7587	260	unknown, salivary gland-specific			fabp	480	fatty acid transport
PyK	260	glycolysis			mt:CoIII	480	OXPHOS complex IV
ATPsyn-gamma	260	OXPHOSC complex V			CG16749	490	gut-enriched protease
Ef1gamma	270	translational elongation			Act5C	490	actin cytoskeleton
RpS5a	270	cytoribosome			CG5399	510	calycin-like, function unknown
CG6188	270	amino acid metabolism			CG3264	520	alkaline phosphatase
RpL7	280	cytoribosome			LysS	530	gut-specific lysozyme
RpL22	280	cytoribosome			CG7465	560	unknown, larval muscle
CG13460	280	unknown			CG6296	560	gut lipase
CG32198	280	unknown			CG15829	560	fatty acyl-CoA binding, gut specific
CG2233	280	unknown			CG9468	560	gut alpha-mannosidase
Cat	290	antioxidant (catalase)			Sgs7	580	puparial adhesion, salivary secretion
CG5177	290	trehalose phosphatase			Argk	610	arginine kinase (energy storage)
Sgs8	290	puparial adhesion, salivary secretion			CG13135	610	unknown
CG42500	290	unknown			yip7	620	gut protease
RpL4	310	cytoribosome			CG13323	630	unknown
RpL23A	310	cytoribosome			Fbp2	650	nutrient transport
Sec61alpha	310	secretory translocon			CG3868	650	unknown, gut-specific
Mdh2	320	TCA cycle			Adh	660	alcohol dehydrogenase
CG43085	320	unknown			epsilonTry	660	gut protease
fau	320	anoxia response			CG2233	670	unknown
CG11313	320	protease, hemolymph coagulation			mag	670	gut triglyceride lipase
CG5210	330	chitin-binding, extracellular			Sgs4	700	puparial adhesion, salivary secretion
CG6839	340	gut nuclease/hydrolase			CG34166	700	unknown
CG8560	340	gut, protease-like			Jon99Fi	710	gut protease
CG17105	340	unknown			LysE	720	gut lysozyme
RpL13	340	cytoribosome			CG15784	750	unknown, salivary-gland specific
Sgs4	360	puparial adhesion, salivary secretion			alphaTry	770	gut protease
RpLP2	360	cytoribosome			Jon65Aii	790	gut protease
TotA	360	stress-inducible hormone			CG10912	790	gut, lysosome-associated protein
Gdh	360	intermediary metabolism			Cht9	800	chitinase
Clect27	370	C-type lectin			Amy-p	830	alpha amylase
CG10527	370	lipophilic hormone metabolism			CG4734	890	gut-specific, unknown
Pglym78	370	glycolysis			CG7916	970	hormone-binding, hemolymph
CG18180	380	gut protease			Muc55B	1000	gut-specific, chitin-binding
CG7296	390	unknown			Lcp3	1100	cuticle component
RpS3	390	cytoribosome			Jon25Bii	1100	gut protease
RpS7	390	cytoribosome			Sgs3	1100	puparial adhesion, salivary secretion
epsilonTry	390	gut protease			CG10472	1100	gut protease
CG8997	390	hormone binding, hemolymph			Jon25Bi	1100	gut protease
Hsc70-3	400	chaperone			CG9672	1200	gut, protease-like
Lcp9	400	cuticle component			CG6933	1200	peritrophic membrane component
Jon65Aii	400	gut protease			CG7298	1200	peritrophic membrane component
CG16884	410	unknown			mt:CoI	1200	OXPHOS complex IV
Mhc	410	myosin heavy chain, muscle			CG7587	1300	unknown, salivary gland-specific
RpS8	420	cytoribosome			Jon99Fii	1300	gut protease
RpLP1	430	cytoribosome			Act57B	1300	actin cytoskeleton
Prm	440	muscle protein			CG7290	1400	peritrophic membrane component
sta	440	cytoribosome			CG17633	1400	gut protease
CG3292	440	alkaline phosphatase			LysC	1700	gut lysozyme
CG9672	440	gut, protease-like			Jon44E	1700	gut protease
Mdh1	440	TCA cycle			CG32302	1800	gut, chitin-binding
Tpi	450	glycolysis			Jon99Cii	1900	gut protease
CG10472	450	gut protease			Bace	1900	protease
ATPsyn-beta	460	OXPHOS complex V			CG8997	2100	hormone binding, hemolymph
RpL7A	470	cytoribosome			CG7953	2100	hormone binding, hemolymph
RpS2	480	cytoribosome			Jon74E	2200	gut protease
CG31075	500	aldehyde dehydrogenase			Jon66Ci	2200	gut protease
yip7	510	gut protease			Ag5r2	2500	gut-specific, cyseine-rich secreted protein
RpL3	510	cytoribosome			CG6271	2700	gut lipase
CG7290	530	peritrophic membrane component			Jon65Aiii	2700	gut protease
wupA	550	Troponin			Jon99Ciii	2700	gut protease
TpnC73F	570	Troponin C			Obp99b	2900	odorant-binding protein
Eig71Ee	570	metamorphosis or immunity			betaTry	3400	gut protease
mt:CoII	570	OXPHOS complex IV			Jon25Biii	4000	gut protease
Jon99Cii	580	gut protease			LysD	4200	gut lysozyme
LysE	580	gut lysozyme			Jon65Aiv	6700	gut protease
betaTub56D	580	microtubules			CG18180	6900	gut protease
Amy-d	590	gut alpha amylase
RpL13A	590	cytoribosome
RpLP0	600	cytoribosome
CG7953	600	hormone binding, hemolymph
Jon25Bi	620	gut protease
sesB	620	adenine nucleotide translocase
CG3264	630	alkaline phosphatase
fabp	650	fatty acid transport
RpL8	650	cytoribosome
Act5C	650	actin cytoskeleton
fon	660	hemolymph coagulation, pupariation
Rack1	670	signal transduction
l(2)efl	670	small heat-shock protein
CG34166	700	unknown
RpS6	700	cytoribosome
Jon66Ci	700	gut protease
CG1746	710	OXPHOS complex V
CG11300	720	unknown, salivary gland-specific
Pebp1	730	phosphatidylethanolamine binding protein
Jon44E	760	gut protease
Jon65Ai	770	gut protease
GstD1	780	glutathione S-transferase
blw	780	OXPHOS complex V
Jon99Ciii	800	gut protease
mt:CoIII	810	OXPHOS complex IV
Pdi	840	ER protein folding, secretory pathway
Tm2	850	muscle protein
up	860	muscle protein
Jon25Bii	880	gut protease
Mlc1	890	myosin light chain, muscle fibres
CG11350	890	unknown
Jon99Fii	920	gut protease
Eno	950	glycolysis
Mf	960	muscle protein
Jon74E	990	gut protease
CG17633	1000	gut protease
CG7465	1000	unknown, larval muscle
CG16885	1000	unknown, larval muscle
LysC	1000	gut lysozyme
Act87E	1100	actin cytoskeleton
Lcp2	1100	cuticle component
alphaTub84B	1100	microtubules
Adh	1200	alcohol dehydrogenase
Tm1	1200	muscle protein
Mp20	1200	muscle protein
regucalcin	1300	calcium homeostasis
Ald	1300	glycolysis
Jon99Fi	1400	gut protease
Gapdh1	1400	glycolysis
Jon65Aiii	1500	gut protease
CG32249	1600	signal transduction, larval muscle
Gapdh2	1600	glycolysis
Mlc2	1700	myosin light chain, muscle fibres
betaTry	1800	gut protease
mt:CoI	1800	mt OXPHOS complex IV
Lcp1	1900	cuticle component
Fbp2	2700	nutrient transport
Lcp4	2900	cuticle component
Jon65Aiv	3300	gut protease
LysD	3600	gut lysozyme
Obp99b	4200	odorant-binding protein
Lcp3	4300	cuticle component
Argk	4400	arginine kinase (energy storage)

## Sheet: Sheet S4B
S4B Table												oppositely regulated than on other diet
Genes regulated by genotype, absolute changes												same direction on other diet, but of lesser magnitude
												same direction on the two dets, similar magnitude
NON-CODING RNAs												same direction on other diet, but substantially greater magnitude
												does not appear at all the the list of substantial changes for the other diet
UP					UP						showing only those changes (UP or DOWN) of deltaFPKM of 100 or greater
tko25t vs OR on HS		ZS?			tko25t vs OR on ZS		HS?
gene	delta				gene	delta
snoRNA:Me28S-G2017	14000				CR34335	1700
CR34335	1400				mir-2497	370
mir-4948	1200				mir-4948	330
CR42862	100				mir-4976	120
					snoRNA:Me28S-C1237	110
DOWN					DOWN
tko25t vs OR on HS		ZS?			tko25t vs OR on ZS		HS?
gene	delta				gene	delta
CR40621	120				CR40640	110
mir-4970	140				CR41605	120
mir-4985	140				CR40668	120
CR41535	190				CR40621	130
snoRNA:M	230				CR40712	260
CR41583	300				CR40734	340
CR40734	330				CR41583	350
CR41609	340				CR41535	380
CR40546	480				mir-967	500
CR41617	500				CR41617	570
CR41548	570				CR41609	690
CR41544	570				CR41544	790
CR41540	990				CR40546	970
CR40779	1300				CR40779	1500
CR40469	1700				CR40469	1600

## Sheet: Sheet S4C
S4C Table												oppositely regulated in then other genotype
Genes regulated by diet, absolute changes												same direction in other genotypes, but of lesser magnitude
												same direction in the two genotypes, similar magnitude
PROTEIN-CODNG GENES												same direction in the other genotype, but substantially greater magnitude
												does not appear at all the the list of substantial changes for the other genotype
UP					UP						showing only those changes (UP or DOWN) of deltaFPKM of 100 or greater
HS vs ZS in OR			tko?		HS vs ZS in tko25t			OR?
gene	delta	function			gene	delta	function
Lcp4	3100	cuticle component			CG18180	1600	gut protease
Argk	3100	arginine kinase, energy storage			Jon99Ciii	1100	gut protease
Lcp3	3000	cuticle component			Jon99Cii	910	gut protease
Lcp1	2500	cuticle component			Ag5r2	910	gut-specific, cyseine-rich secreted protein
Mlc2	1300	muscle protein			CG7017	810	peritrophic membrane component
CG32249	1200	signal transduction, larval muscle			Jon99Fi	710	gut protease
Ald	1200	glycolysis			Jon65Aiii	660	gut protease
Gapdh2	1200	glycolysis			CG12934	630	unknown
Mp20	1100	muscle protein			Jon66Ci	610	gut protease
Jon99Fi	1100	gut protease			CG11911	570	gut protease
Gapdh1	1000	glycolysis			CG7298	530	peritrophic membrane component
Tm1	880	muscle protein			epsilonTry	490	gut protease
Act87E	860	actin cytoskeleton			Fst	490	gut-enriched, cold resistance
Lcp2	850	cuticle component			CG6933	450	peritrophic membrane component
regucalcin	830	calcium homeostasis			CG7714	400	gut, chitin-binding
CG11350	800	unknown			CG10472	360	gut protease
up	750	muscle protein			CG10910	350	gut-specific transcription factor
Mf	720	muscle protein			Jon65Ai	340	gut protease
Eno	700	glycolysis			Muc26B	340	gut, chitin-binding
alphaTub84B	680	microtubules			CG7290	330	peritrophic membrane component
Tm2	670	muscle protein			CG10725	330	peritrophic membrane component
Eig71Ee	660	metamorphosis or immunity			Eig71Ee	330	metamorphosis or immunity
sesB	650	adenine nucleotide translocase			CG31198	330	gut protease-like
Mlc1	640	muscle protein			CG7715	320	gut, chitin-binding
CG16885	630	unknown, larval muscle			CG33128	320	gut, protease-like
Jon65Ai	620	gut protease			CG43896	310	gut, chitin-binding
CG11300	590	unknown, salivary gland-specific			Jon99Fii	310	gut protease
Hsc70-4	570	chaperone			LysD	280	gut lysozyme
blw	540	OXPHOS complex V			Sgs5	270	puparial adhesion, salivary secretion
CG1746	530	OXPHOS complex V			yip7	250	gut protease
betaTub56D	490	microtubules			CG9682	250	gut-specific, unknown
Mhc	490	muscle protein			ng3	240	puparial adhesion, salivary secretion
wupA	480	muscle protein			Muc11A	230	gut, chitin-binding
Prm	450	muscle protein			Jon44E	220	gut protease
RpL8	420	cytoribosome			LysB	210	gut lysozyme
Sgs5	410	puparial adhesion, salivary secretion			Peritrophin-15a	200	peritrophic membrane component
RpLP0	410	cytoribosome			CG17571	190	gut protease
TpnC73F	400	troponin C, calcium homeostasis/muscle			CG11300	170	unknown, salivary gland-specific
CG7465	390	unknown, larval muscle			CG5084	160	unknown
ATPsyn-beta	360	OXPHOS complex V			CG17633	150	gut protease
RpS2	360	cytoribosome			Jon74E	150	gut protease
l(2)efl	360	small heat-shock protein			CG3868	140	unknown, gut-specific
RpL13A	350	cytoribosome			Lcp3	140	cuticle component
ImpL3	330	lactate dehydrogenase, glycolytic metabolism			CG12310	130	gut, protease-like
RpS6	320	cytoribosome			Kaz-m1	130	gut-specific protease inhibitor
fau	320	anoxia response			CG5506	130	gut-specific, unknown
sta	310	cytoribosome			CG3264	120	alkaline phosphatase
GstD1	310	glutathione S-transferase			CG14265	110	unknown
PyK	300	glycolysis			CG9568	100	unknown
Ca-P60A	290	calcium transport/homeostasis			CG5399	100	calycin-like, function unknown
Clect27	290	C-type lectin
RpL3	290	cytoribosome
Pdi	290	ER protein folding
Adh	290	alcohol dehydrogenase
fon	290	hemolymph coagulation, pupariation
Tpi	290	glycolysis
Pglym78	290	glycolysis
RpL4	280	cytoribosome
Rack1	270	signal transduction
CG8664	270	unknown
verm	260	chitin-binding, function unclear
GlyP	260	glycogen metabolism
RpL7A	260	cytoribosome
CG16884	260	unknown
Pebp1	250	phosphatidylethanolamine binding protein, functions unclear
CG5177	250	trehalose phosphatase
Glycogenin	250	glycogen metabolism
RpL5	250	cytoribosome
RpS8	250	cytoribosome
CG12310	240	unknown, salivary-gland specific
Lcp9	230	cuticle component
RpS3	220	cytoribosome
Mlp60A	210	muscle protein
Mlp84B	210	muscle protein
Pax	210	signal transduction
CG8560	210	gut, protease-like
Ef2b	210	cytosolic translational elongation
CG10527	210	lipophilic hormone metabolism
CG34227	210	unknown
Mdh2	200	TCA cycle
Ef1gamma	200	cytosolic translational elongation
porin	200	mt OM transport
Gdh	200	intermediary metabolism
RpL13	190	cytoribosome
RpS7	190	cytoribosome
CG3264	190	alkaline phosphatase
ATPsyn-gamma	190	OXPHOS complex V
serp	180	ECM protein
CG42500	180	unknown
RpL23A	180	cytoribosome
Actn	180	cytoskeletal organization
Mdh1	180	TCA cycle
Pepck	180	intermediary metabolism
Tctp	180	signal transduction
eIF-4a	170	cytosolic translational initiation
CG43085	170	unknown
Hsp83	170	chaperone, cytosolic
CG3731	160	OXPHOS complex III
RpS5a	160	cytoribosome
RpL11	160	cytoribosome
RpL7	160	cytoribosome
kdn	150	TCA cycle
CG32603	150	unknown
CG7296	150	unknown
RpL19	150	cytoribosome
PO45	150	pigmentation/neurotransmitter synthesis
RpL10	150	cytoribosome
CG9914	150	fatty acid oxidation
RpL9	150	cytoribosome
RpS9	140	cytoribosome
Mpcp	140	mt phosphate carrier
thetaTry	140	gut protease
ATPsyn-b	140	OXPHOS complex V
epsilonTry	140	gut protease
obst-E	140	peritrophic membrane component
CG17105	140	unknown
RpLP2	130	cytoribosome
RpLP1	130	cytoribosome
Pgi	130	glycolysis
Cpr47Ec	130	cuticle component
RpS18	130	cytoribosome
TpnC47D	130	troponin C, calium homeostasis/muscle
Hsc70-3	130	chaperone
Zasp66	130	muscle protein
CG5023	120	muscle protein
CG6084	120	oxidoreductase
Sec61alpha	120	secretory translocon
Cpr49Af	120	cuticle component
CG12715	120	unknown, salivary gland-specific
CG8036	120	transketolase-like, sugar metabolism
ng2	120	puparial adhesion, salivary secretion
CoVa	120	OXPHOS complex IV
CG17571	120	gut protease
CG4769	120	OXPHOS complex III
Gs2	110	aminoacid metabolism
TRAM	110	secretory translocon
RpS4	110	cytoribosome
RFeSP	110	OXPHOS complex III
l(1)G0320	110	secretory translocon
CG10625	110	cuticle component
CG17134	110	protease, salivary-gland specific
Pgk	110	glycolysis
RpS15Aa	110	cytoribosome
CG4692	110	OXPHOS complex V
Nplp2	110	neuropeptide hormone-like
RpL17	110	cytoribosome
CG13560	110	unknown
Cyt-c-p	110	OXPHOS, cytochrome c
RpL6	110	cytoribosome
CoIV	100	OXPHOS complex IV
CG4830	100	fatty acid transport
Oscp	100	OXPHOS complex V
CG4169	100	OXPHOS complex III
Aldh	100	aldehyde dehydrogenase
CG13731	100	unknown
Acon	100	TCA cycle
CG13360	100	protein kinase-like
ATPsyn-d	100	OXPHOS complex V
awd	100	nucleoside diphosphate kinase
Cpr67Fa1	100	cuticle component
CG11313	100	protease, hemolymph coagulation
CG33128	100	gut, protease-like
CG7920	100	acetyl-CoA hydrolase/transferase
DOWN					DOWN
HS vs ZS, in OR			tko25t?		HS vs ZS, in tko25t			OR?
gene	delta	function			gene	delta	function
CG34026	100	unknown			CG5391	100	unknown
Act42A	100	actin cytoskeleton			Amy-p	100	gut alpha amylase
Chd64	100	muscle protein			mag	100	gut triglyceride lipase
mex1	100	unknown, similarity with mt:COII			Mlc2	100	muscle protein
Muc18B	100	gut, chitin-binding			CG8087	100	unknown
Ubi-p5E	100	ubiquitin			Jon25Bi	100	gut protease
CG7252	100	peritrophic membrane component			Hsp27	100	small heat-shock protein
Lerp	100	vesicle trafficking			RpL18	100	cytoribosome
Eip55E	100	amino acid metabolism (cys-met)			Mdh1	100	TCA cycle
CG3292	100	alkaline phosphatase			Mlc1	100	muscle protein
Thor	100	cytosolic translational regulation			proPO-A1	100	pigmentation, neurotransmitter synthesis
Jon99Fii	110	gut protease			Fer2LCH	110	iron transport
CG6206	110	lysosomal alpha mannosidase			RpS25	110	cytoribosome
tobi	110	alpha glucosidase			Fer1HCH	110	iron transport
Hexo1	110	hexosaminidase. Carbohydrate metabolism			RpS18	110	cytoribosome
Cyp6w1	110	cytochrome P450			Lip3	110	gut triglyceride lipase
Dbi	110	fatty acyl-CoA binding			CG6295	120	gut lipase
CG15098	110	unknown			l(2)efl	120	small heat-shock protein
prtp	110	ER protein folding			CG14852	120	unknown
Rfabg	120	lipid transport			cathD	120	aspartic peptidase
CG34330	120	unknown			Eip55E	120	amino acid metabolism (cys-met)
CG33306	120	hormone-binding, hemolymph			Sgs4	120	puparial adhesion, salivary secretion
CG5767	120	gut-specific, unknown			CG8628	130	SRP, secretory translocon
ade3	120	purine biosynthesis			cib	130	cytoskeletal organization
LysE	120	gut lysozyme			RpL15	130	cytoribosome
mt:CoIII	120	mt OXPHOS complex IV			TpnC73F	130	troponin C, calcium homeostasis/muscle
CG5059	130	mt, apoptosis regulation			Tpi	140	glycolysis
Atg8a	130	autuphagy			Bace	140	protease
Cyp9b2	130	cytochrome P450			CG5804	140	fatty acid transport
CG15533	130	sphingomyeliniase, lipid metabolism			Sap-r	150	sphingolipid metabolism
CG12163	130	cysteine protease			ple	150	pigmentation, neurotransmitter synthesis
CG7968	130	hormone-binding, hemolymph			Gdh	150	intermediary metabolism
CG14302	140	unknown			CG12951	160	protease
Tsp29Fa	140	tetraspanin, unknown function			GstD1	160	glutathione s-transferase
Muc96D	140	gut, chitin-binding			Gapdh1	160	glycolysis
CG3902	140	fatty acid oxidation			PO45	170	pigmentation/neurotransmitter synthesis
Jon66Cii	140	gut protease			CG14850	170	unknown
Cyp6d5	140	cytochrome P450			CG11089	180	purine synthesis, IMP cyclohydrolase
Muc26B	140	gut, chitin-binding			Zasp66	180	muscle protein
Cyp12a4	140	cytochrome P450			CG7296	180	unknown
Oda	140	ornithine decarboxylase, polyamine synthesis			Amyrel	180	gut alpha amylase
CG31233	150	gut protease			PGRP-SC2	180	antibacterial defence
CG7017	150	peritrophic membrane component			fau	190	anoxia response
CG6277	150	gut lipase			CG7606	190	unknown
CG3884	150	unknown			Adh	190	alcohol dehydrogenase
CG16727	150	organic cation transporter, tubule-specific			ImpL3	190	lactate dehydrogenase, glycolytic metabolism
CREG	150	transcriptional repressor			Act57B	190	actin cytoskeleton
CG18179	160	gut protease			CG17105	200	unknown
CG12057	160	gut-specific, unknown			CG31075	210	aldehyde dehydrogenase
CG32284	160	gut, chitin-binding			Ald	220	glycolysis
CG31198	160	gut protease-like			CG7916	220	hormone-binding, hemolymph
CG8952	160	potassium channel			CG6770	230	DNA-binding, oxidartive stress response?
Mec2	160	ion transport			Act5C	230	actin cytoskeleton
cib	160	cytoskeletal organization			Cat	230	antioxidant (catalase)
Peritrophin-15a	170	peritrophic membrane component			Gapdh2	240	glycolysis
Cyp9f2	170	cytochrome P450			CG2444	250	unknown, extracellular
CG5804	170	fatty acid transport			fabp	250	fatty acid transport
CG13321	180	unknown, gut/tubule-specific			mt:CoII	250	mt OXPHOS complex IV
Cp1	180	cysteine protease			Oat	250	intermediary metabolism, ornithine aminotransferase
Tsp29Fb	190	tetraspanin, unknown function			Tsf1	260	iron transport
Arc1	190	nucleic acid binding, starvation response			Cht9	290	chitinase
CG8087	200	unknown			CG2233	300	unknown
Cyp28a5	200	cytochrome P450			mt:Cyt-b	310	mt OXPHOS complex III
CG1681	210	glutathione S-transferase			CG6283	330	gut lipase
CG31148	210	glucosylceramidase, gut-specific			CG34166	330	unknown
mt:ATPase6	210	mt OXPHOS complex V			CG7587	360	unknown, salivary gland-specific
Jon25Bii	210	gut protease			CG7953	370	hormone binding, hemolymph
CG8299	210	gut protease			CG13135	380	unknown
Tsf1	210	iron transport			Argk	390	arginine kinase, energy storage
CG10650	210	unknown			CG11912	400	gut protease
CG13510	210	unknown			Hsp23	430	small heat-shock protein
CG11089	220	purine synthesis, IMP cyclohydrolase			CG34227	450	unknown
Sgs8	230	puparial adhesion, salivary secretion			Lcp4	450	cuticle component
CG8628	240	SRP, secretory translocon			mt:CoIII	480	mt OXPHOS complex IV
Fer2LCH	250	iron transport			mt:ATPase8	500	mt OXPHOS complex V
CG6296	250	gut lipase			mt:CoI	510	mt OXPHOS complex IV
LysB	250	gut lysozyme			CG8997	510	hormone binding, hemolymph
CG42807	260	unknown			Lcp2	550	cuticle component
PGRP-SC2	260	antibacterial defence			Sgs7	560	puparial adhesion, salivary secretion
Jon99Ci	260	gut protease			CG4362	670	gut, chitin-binding
Fer1HCH	270	iron transport			CG42807	670	unknown
cathD	270	aspartic peptidase			CG15404	670	unknown
Cat	270	antioxidant (catalase)			Cpr49Ac	670	cuticle component
LysS	280	gut lysozyme			CG31698	760	extracellular adhesion protein
CtsB1	280	cathepsin B, protease			CG6271	800	gut lipase
CG3868	280	unknown, gut-specific			Jon25Biii	1100	gut protease
CG7714	290	gut, chitin-binding			CG42500	1200	unknown
CG17633	290	gut protease			mt:ATPase6	1400	mt OXPHOS complex V
CG9466	290	gut alpha mannosidase			Sgs3	1500	puparial adhesion, salivary secretion
Jon65Aii	300	gut protease			Fbp2	2700	nutrient transport
CG31789	310	unknown			Lcp1	2900	cuticle component
CG34166	310	unknown			Obp99b	3000	odorant-binding protein
CG13324	320	unknown
Lip3	320	gut triglyceride lipase
CG10472	330	gut protease
CG5399	330	calycin-like, function unknown
CG15043	330	gut-specific, unknown
Fbp2	390	nutrient transport
CG7606	400	unknown
CG8093	400	gut lipase
CG10910	410	gut-specific transcription factor
CG6295	410	gut lipase
LysD	420	gut lysozyme
CG16749	420	gut-enriched protease
CG6770	430	DNA-binding, oxidartive stress response?
Sgs4	430	puparial adhesion, salivary secretion
Sap-r	480	sphingolipid metabolism
Cht4	490	chitinase
CG15784	490	unknown, salivary-gland specific
CG15829	490	fatty acyl-CoA binding, gut specific
Jon99Cii	520	gut protease
alphaTry	540	gut protease
Amyrel	540	gut alpha amylase
CG11912	550	gut protease
CG9468	560	gut alpha-mannosidase
CG7290	560	peritrophic membrane component
Jon25Bi	560	gut protease
LysC	600	gut lysozyme
mag	600	gut triglyceride lipase
CG2233	610	unknown
Jon65Aiii	630	gut protease
CG13323	630	unknown
CG6933	660	peritrophic membrane component
CG15404	690	unknown
CG9672	700	gut. protease-like
CG4362	700	gut, chitin-binding
Muc55B	700	gut, chitin-binding
Jon44E	750	gut protease
CG10912	750	gut, lysosome-associated protein
CG6283	760	gut lipase
CG4734	790	gut-specific,unknown
CG7298	800	peritrophic membrane component
CG13135	800	unknown
CG31698	830	extracellular adhesion protein
Jon99Ciii	930	gut protease
Sgs7	930	puparial adhesion, salivary secretion
Jon66Ci	950	gut protease
Cht9	970	chitinase
Jon74E	1000	gut protease
CG7916	1100	hormone-binding, hemolymph
Amy-p	1100	gut alpha amylase
CG7587	1200	unknown, salivary gland-specific
Obp99b	1500	odorant-binding protein
betaTry	1500	gut protease
Ag5r2	1500	gut-specific, cyseine-rich secreted protein
CG32302	1500	gut, chitin-binding
CG7953	1700	hormone binding, hemolymph
CG8997	2000	hormone binding, hemolymph
Bace	2000	protease
Sgs3	3100	puparial adhesion, salivary secretion
Jon65Aiv	3300	gut protease
CG6271	3300	gut lipase
CG18180	4700	gut protease
Jon25Biii	5400	gut protease

## Sheet: Sheet S4D
S4D Table												oppositely regulated in than other genotype
Genes regulated by diet, absolute changes												same direction in the other genotype, but of lesser magnitude
												same direction in the two genotypes, similar magnitude
NON-CODING RNAs												same direction in the other genotype, but substantially greater magnitude
												does not appear at all the the list of substantial changes for the other genotype
UP					UP						showing only those changes (UP or DOWN) of deltaFPKM of 100 or greater
HS vs ZS, OR		tko25t?			HS vs ZS, tko25t		OR?
gene	delta				gene	delta
mir-4948	900				snoRNA:Me28S-G2017	16000
CR40779	410				mir-4948	2100
CR41540	260				CR40779	800
snoRNA:M	200				CR41540	780
CR41617	150				CR40546	550
CR40734	150				CR41548	460
mir-4985	130				CR41544	390
CR41583	110				CR41609	380
					CR41617	290
					CR41583	210
					CR40734	210
					CR41535	200
					CR40712	130
DOWN					DOWN
HS vs ZS, OR		tko25t?			HS vs ZS, tko25t		OR?
gene	delta				gene	delta
CR42862	120				snoRNA:Me28S-C1237	120
CR30029	130				snoRNA:Me18S-C1366	120
mir-967	690				mir-4976	130
					mir-4970	130
					mir-33	150
					CR30029	160
					CR34335	290
					mir-2497	410
