# Supplementary material for: Mitochondrial Dysfunction Plus High-Sugar Diet Provokes a Metabolic Crisis That Inhibits Growth
Source: PLoS One. 2016 Jan 26;11(1):e0145836. doi: 10.1371/journal.pone.0145836 (PMC4728084; doi:10.1371/journal.pone.0145836)
Supplement: S6 Table — (XLS) [file pone.0145836.s013.xls]

## Sheet: Sheet1
S6 Table - Oligonuceotide primers used for QRTPCR
Gene	Oligos
CG15406	ggccatccaacagcaaaaca	gctttcaaggagcgcttggt
CG6484	cctggaggagtcccagaagc	ggagcacagcgattccaaga
CG7882	attgagggaacccgcaccta	tgatcatcgtctgcgccttt
RpL32	aggcccaagatcgtgaagaa	tgtgcaccaggaacttcttgaa
Gene	QuantTect Primer Assay (Qiagen)	Catalog No
CG30360	Dm_CG30360_1_SG	QT00990507
CG9468	Dm_CG9468_1_SG	QT00932778
CG9466	Dm_CG9466_1_SG	QT00932771
CG3285	Dm_CG3285_1_SG	QT00928907
CG33282	Dm_CG33282_1_SG	QT00514717
CG11909	Dm_CG11909_1_SG	QT00982646
