# Supplementary material for: Mitochondrial Dysfunction Plus High-Sugar Diet Provokes a Metabolic Crisis That Inhibits Growth
Source: PLoS One. 2016 Jan 26;11(1):e0145836. doi: 10.1371/journal.pone.0145836 (PMC4728084; doi:10.1371/journal.pone.0145836)
Supplement: S7 Table — (XLS) [file pone.0145836.s014.xls]

## Sheet: Comparison p < 0.05
S7 Table - Statistical analysis of metabolome data
Concentration in Drosophila												Student's T-test					Pairwise comparisons, p < 0.05
[ nmol g-1]																																	tko25t HS > wt HS			tko25t HS < wt HS			tko25t HS > wt HS			tko25t HS < wt HS			wt ZS > wt HS			wt HS > wt ZS
												wt HS	tko25t HS	tko25t HS	tko25t ZS		tko25t HS		tko25t HS		tko25t HS		wt HS		tko25t HS		wt HS		tko25t ZS		tko25t ZS		AND			AND			AND			AND
			Average	STDEV	Average	STDEV	Average	STDEV	Average	STDEV		vs.	vs.	vs.	vs.		>		<		<		<		>		>		>		<		tko25t ZS > wt ZS			tko25t ZS < wt ZS			tko25t ZS < tko25t HS			tko25t ZS > tko25t HS			tko25t ZS > tko25t HS			tko25t HS > tko25t ZS
Anions/Cations		KEGG	wt HS		wt ZS		tko25t HS		tko25t ZS			wt ZS	wt HS	tko25t ZS	wt ZS		wt HS		wt HS		tko25t ZS		wt ZS		tko25t ZS		wt ZS		wt ZS		wt ZS
G1P		C00103	81.9752	11.897	67.7611	9.25042	72.5866	14.3578	78.6438	9.37733		0.111149	0.354074	0.510506	0.149553
G6P		C00092	843.603	186.763	828.253	188.465	988.373	114.086	1183.22	148.474		0.911658	0.243486	0.0856829	0.0269823														TRUE
F6P		C00085	159.651	33.2117	155.669	21.6863	161.674	38.1026	197.186	18.6689		0.848534	0.938849	0.163518	0.0279667														TRUE
F1,6P		C00354	78.3656	12.7311	77.7707	19.6081	22.7167	6.43532	32.1717	11.8152		0.961323	0.000939124	0.22321	0.0108168				TRUE												TRUE					TRUE
DHAP		C00111	35.0685	7.93729	28.7775	5.66417	30.5784	4.35673	38.6548	16.0307		0.249191	0.36999	0.394169	0.314061
Glycerophosphate		C00093	1425.75	331.683	1755.29	104.065	2685.28	1335.18	3686.61	629.214		0.139067	0.154344	0.24215	0.00773568														TRUE
3PG		C00197	166.456	32.3269	154.581	23.479	114.648	37.672	100.123	33.248		0.575935	0.0829726	0.584518	0.0407835																TRUE
2PG		C00631	20.1646	5.41109	15.2889	3.37752	14.2625	6.18305	11.3166	4.04682		0.18653	0.20168	0.460297	0.184035
PEP		C00074	8.22571	2.47286	9.12414	3.18032	11.3388	6.48672	8.8656	2.34903		0.67214	0.422269	0.515245	0.900581
Pyruvate		C00022	187.369	67.2926	107.042	14.8661	481.047	156.443	486.721	46.921		0.0942679	0.0253365	0.948361	0.000204441		TRUE												TRUE				TRUE
Acetyl CoA		C00024	0.572696	0.396998	0.644731	0.0539904	0	0	0.509382	0.621773		0.258096	#DIV/0!	#DIV/0!	0.36907		#DIV/0!		#DIV/0!		#DIV/0!				#DIV/0!								#DIV/0!			#DIV/0!			#DIV/0!			#DIV/0!			#DIV/0!			#DIV/0!
Lactate		C00186	3464.42	1042.37	2069.68	577.084	4705.92	966.051	4066.84	601.437		0.0698002	0.131496	0.312163	0.00303906														TRUE
Glucosamine 6-phosphate		C00352	14.2637	1.83196	15.2583	2.55277	16.3545	11.2361	14.5575	4.61755		0.552328	0.736623	0.782112	0.801812
Citrate		C00158	1137.24	207.815	1614.36	355.041	1557.28	327.29	2230.51	239.559		0.0698162	0.0816002	0.0182325	0.0327028						TRUE								TRUE
cis-Aconitate		C00417	38.1851	7.91679	43.6022	8.70646	36.7458	5.74783	43.1073	8.09981		0.393035	0.779414	0.252358	0.936377
Isocitrate		C00311	43.8996	6.4906	59.9173	10.5276	49.1493	10.9241	67.7958	9.14405		0.04889	0.447127	0.0408507	0.302423						TRUE		TRUE																						TRUE
2-Oxoglutarate		C00026	0	0	0	0	37.5333	75.0667	151.147	23.7208		#DIV/0!	#DIV/0!	#DIV/0!	#DIV/0!		#DIV/0!		#DIV/0!		#DIV/0!		#DIV/0!		#DIV/0!		#DIV/0!		#DIV/0!		#DIV/0!		#DIV/0!			#DIV/0!			#DIV/0!			#DIV/0!			#DIV/0!			#DIV/0!
2-Hydroxyglutarate		C02630	651.289	190.227	526.935	110.449	699.613	123.48	934.678	165.251		0.311338	0.687228	0.066385	0.00846995														TRUE
Succinate		C00042	616.198	62.936	417.584	48.2783	521.569	79.3625	446.475	27.8124		0.00293099	0.113444	0.153905	0.349151												TRUE
Fumarate		C00122	239.215	40.2893	254.714	30.3583	207.621	14.124	222.618	50.242		0.563121	0.218005	0.600647	0.324662
Malate		C00711	1182.37	165.294	1352.3	235.523	1236.78	97.9341	1383.08	164.669		0.287129	0.596188	0.188573	0.838261
6-Phosphogluconate		C00345	8.73494	1.40439	6.68548	0.528606	8.59416	1.32003	5.96317	1.24257		0.0548488	0.88866	0.027356	0.344244										TRUE
Ru5P		C00199	73.1544	16.9891	69.995	13.031	62.4819	16.2234	48.8156	8.6622		0.778496	0.398636	0.202548	0.0405927																TRUE
R5P		C00117	3.5957	4.15796	2.52703	1.7145	5.19019	1.78796	3.6173	2.44071		0.00518949	0.108908	0.716564	0.0148288												TRUE		TRUE
S7P		C05382	130.79	24.6798	77.08	10.1166	72.9818	13.2707	52.7827	3.84629		0.0159221	0.0108709	0.0507337	0.0119049				TRUE								TRUE				TRUE					TRUE
3-Hydroxypropionate		C01013	418.12	76.9409	1541.34	125.167	299.826	64.9317	263.952	33.5304		2.22486e-05	0.058255	0.37606	0.00011911								TRUE								TRUE
Malonate		C00383	24.1663	2.91198	21.3645	4.5015	18.0209	6.9201	21.2373	3.12712		0.342609	0.176429	0.442759	0.964657
3-Hydroxybutyrate		C01089	60.9896	13.2123	89.1727	14.3944	78.6635	10.7914	70.6577	8.41198		0.0281118	0.0855112	0.288798	0.0788604								TRUE
Glycerate		C00258	0	0	36.6741	31.5525	49.2604	57.8177	17.0891	34.1783		#DIV/0!	#DIV/0!	#DIV/0!	#DIV/0!		#DIV/0!		#DIV/0!		#DIV/0!		#DIV/0!		#DIV/0!		#DIV/0!		#DIV/0!		#DIV/0!		#DIV/0!			#DIV/0!			#DIV/0!			#DIV/0!			#DIV/0!			#DIV/0!
4-Oxopentanoate		-	0	0	1.68671	3.37342	0	0	2.1248	4.24961		#DIV/0!	#DIV/0!	#DIV/0!	#DIV/0!		#DIV/0!		#DIV/0!		#DIV/0!		#DIV/0!		#DIV/0!		#DIV/0!		#DIV/0!		#DIV/0!		#DIV/0!			#DIV/0!			#DIV/0!			#DIV/0!			#DIV/0!			#DIV/0!
2-Oxoisopentanoate		C00141	9.00518	1.73557	8.37152	1.15762	12.8594	0.789054	18.2413	3.05296		0.568958	0.0141841	0.0347114	0.00428456		TRUE				TRUE								TRUE				TRUE
Hexanoate		C01585	1.37261	2.74522	1.98666	2.31505	0.908983	1.81797	0.990772	1.98154		#DIV/0!	#DIV/0!	#DIV/0!	#DIV/0!		#DIV/0!		#DIV/0!		#DIV/0!		#DIV/0!		#DIV/0!		#DIV/0!		#DIV/0!		#DIV/0!		#DIV/0!			#DIV/0!			#DIV/0!			#DIV/0!			#DIV/0!			#DIV/0!
2-Hydroxypentanoate		-	7.1881	0.7665	7.10829	0.912863	6.96382	2.2944	7.49242	1.8258		0.897973	0.862704	0.731392	0.724055
Nicotinate		C00253	5.46082	10.9216	0	0	0	0	0	0		#DIV/0!	#DIV/0!	#DIV/0!	#DIV/0!		#DIV/0!		#DIV/0!		#DIV/0!		#DIV/0!		#DIV/0!		#DIV/0!		#DIV/0!		#DIV/0!		#DIV/0!			#DIV/0!			#DIV/0!			#DIV/0!			#DIV/0!			#DIV/0!
Isethionate		C05123	0	0	0	0	0	0	0.555842	1.11168		#DIV/0!	#DIV/0!	#DIV/0!	#DIV/0!		#DIV/0!		#DIV/0!		#DIV/0!		#DIV/0!		#DIV/0!		#DIV/0!		#DIV/0!		#DIV/0!		#DIV/0!			#DIV/0!			#DIV/0!			#DIV/0!			#DIV/0!			#DIV/0!
5-Oxoproline		C01879	119.624	23.6988	127.78	12.0095	131.974	29.5303	143.971	13.6863		0.569291	0.539462	0.499798	0.126491
Itaconate		C00490	0	0	0.292206	0.584412	0	0	0	0		#DIV/0!	#DIV/0!	#DIV/0!	#DIV/0!		#DIV/0!		#DIV/0!		#DIV/0!		#DIV/0!		#DIV/0!		#DIV/0!		#DIV/0!		#DIV/0!		#DIV/0!			#DIV/0!			#DIV/0!			#DIV/0!			#DIV/0!			#DIV/0!
4-Methyl-2-oxopentanoate		C00233	18.2385	4.98405	20.7696	2.13655	25.3332	2.15135	39.665	7.81734		0.402592	0.0580049	0.0307093	0.0136014						TRUE								TRUE
4-Acetylbutyrate		C02129	3.05227	2.40225	1.50822	1.81083	0.748902	1.4978	0	0		0.40466	#DIV/0!	#DIV/0!	#DIV/0!		#DIV/0!		#DIV/0!		#DIV/0!				#DIV/0!				#DIV/0!		#DIV/0!		#DIV/0!			#DIV/0!			#DIV/0!			#DIV/0!			#DIV/0!			#DIV/0!
Heptanoate		C17714	0.888668	1.02778	1.09931	0.801757	0	0	0.253186	0.506372		0.30762	#DIV/0!	#DIV/0!	#DIV/0!		#DIV/0!		#DIV/0!		#DIV/0!				#DIV/0!				#DIV/0!		#DIV/0!		#DIV/0!			#DIV/0!			#DIV/0!			#DIV/0!			#DIV/0!			#DIV/0!
N-Acetyl-beta-alanine		C01073	0.618672	1.23734	2.23959	1.50939	0.361911	0.723822	1.08707	1.26283		#DIV/0!	#DIV/0!	#DIV/0!	0.0511094		#DIV/0!		#DIV/0!		#DIV/0!		#DIV/0!		#DIV/0!		#DIV/0!						#DIV/0!			#DIV/0!			#DIV/0!			#DIV/0!			#DIV/0!			#DIV/0!
Glutarate		C00489	18.0275	0.323156	18.6214	4.05609	8.976	3.75606	12.4788	2.1407		0.789158	0.0166194	0.168962	0.0483354				TRUE												TRUE					TRUE
3-Ureidopropionate		C02642	0	0	16.4825	11.0324	5.99906	11.9981	7.57125	9.68125		#DIV/0!	#DIV/0!	#DIV/0!	0.404606		#DIV/0!		#DIV/0!		#DIV/0!		#DIV/0!		#DIV/0!		#DIV/0!						#DIV/0!			#DIV/0!			#DIV/0!			#DIV/0!			#DIV/0!			#DIV/0!
2-Hydroxy-4-methylpentanoate		C03264	0	0	0	0	2.01744	1.58199	3.42916	0.278426		#DIV/0!	#DIV/0!	0.335475	#DIV/0!		#DIV/0!		#DIV/0!				#DIV/0!				#DIV/0!		#DIV/0!		#DIV/0!		#DIV/0!			#DIV/0!			#DIV/0!			#DIV/0!			#DIV/0!			#DIV/0!
Threonate		C01620	29.9096	3.67076	21.3999	2.04132	16.3014	1.73645	17.1515	1.65978		0.0111688	0.00202019	0.505664	0.0189811				TRUE								TRUE				TRUE					TRUE
p-Hydroxybenzoate		C00156	16.5102	11.2807	8.39643	9.71786	13.9671	16.1324	0	0		0.0819109	0.0687384	#DIV/0!	#DIV/0!						#DIV/0!				#DIV/0!				#DIV/0!		#DIV/0!		#DIV/0!			#DIV/0!			#DIV/0!			#DIV/0!			#DIV/0!			#DIV/0!
Ethanolamine phosphate		C00346	455.728	105.034	533.752	20.1495	398.308	91.9714	297.963	46.4734		0.234636	0.442727	0.116267	0.000666529																TRUE
Octanoate		C06423	3.20318	2.6148	1.25694	1.56519	0	0	3.04617	0.937268		0.265392	#DIV/0!	#DIV/0!	0.60024		#DIV/0!		#DIV/0!		#DIV/0!				#DIV/0!								#DIV/0!			#DIV/0!			#DIV/0!			#DIV/0!			#DIV/0!			#DIV/0!
threo-beta-methylaspartate + Glu		C03618	3712.64	438.686	4045.03	272.158	3198.92	343.671	3743.85	313.124		0.254099	0.117596	0.0578786	0.197656
Citramalate		C02614	0.903086	1.80617	2.91816	1.98301	0	0	2.01053	2.32754		#DIV/0!	#DIV/0!	#DIV/0!	0.72725		#DIV/0!		#DIV/0!		#DIV/0!		#DIV/0!		#DIV/0!		#DIV/0!						#DIV/0!			#DIV/0!			#DIV/0!			#DIV/0!			#DIV/0!			#DIV/0!
3-Phenylpropionate		C05629	17.4976	7.03022	3.73688	7.47375	15.767	2.60933	13.7398	3.74437		#DIV/0!	0.669495	0.412448	#DIV/0!								#DIV/0!				#DIV/0!		#DIV/0!		#DIV/0!		#DIV/0!			#DIV/0!									#DIV/0!			#DIV/0!
Cysteine sulfinate		C00606	0	0	1.26928	2.53856	0	0	0	0		#DIV/0!	#DIV/0!	#DIV/0!	#DIV/0!		#DIV/0!		#DIV/0!		#DIV/0!		#DIV/0!		#DIV/0!		#DIV/0!		#DIV/0!		#DIV/0!		#DIV/0!			#DIV/0!			#DIV/0!			#DIV/0!			#DIV/0!			#DIV/0!
Pelargonate		C01601	8.81028	1.54154	6.14929	0.767001	5.97697	0.391538	5.71338	0.397343		0.0321684	0.0310123	0.381124	0.363968				TRUE								TRUE
Pimelate		C02656	2.61498	0.821711	2.32709	0.832529	3.61537	0.447168	2.83578	0.377381		0.640051	0.0898165	0.0383099	0.325536										TRUE
2-Hydroxyoctanoate		-	0	0	0.117869	0.235739	0.104128	0.208255	0	0		#DIV/0!	#DIV/0!	#DIV/0!	#DIV/0!		#DIV/0!		#DIV/0!		#DIV/0!		#DIV/0!		#DIV/0!		#DIV/0!		#DIV/0!		#DIV/0!		#DIV/0!			#DIV/0!			#DIV/0!			#DIV/0!			#DIV/0!			#DIV/0!
3-Hydroxy-3-methylglutarate		C03761	5.40471	1.3178	5.46564	1.46008	3.60063	0.234333	4.17672	0.153164		0.952633	0.0693028	0.00859154	0.175387						TRUE
Phthalate		C01606	0.554286	0.640135	0.724516	0.281945	0.681994	0.16097	0	0		0.0715888	0.0118586	#DIV/0!	#DIV/0!		TRUE				#DIV/0!				#DIV/0!				#DIV/0!		#DIV/0!		#DIV/0!			#DIV/0!			#DIV/0!			#DIV/0!			#DIV/0!			#DIV/0!
Terephthalate		C06337	1.68816	1.16016	0.74659	0.884106	0	0	1.16407	0.777115		0.11923	#DIV/0!	#DIV/0!	0.847025		#DIV/0!		#DIV/0!		#DIV/0!				#DIV/0!								#DIV/0!			#DIV/0!			#DIV/0!			#DIV/0!			#DIV/0!			#DIV/0!
4-Hydroxy-3-methoxybenzoate + Urate		C06672	278.769	136.606	361.482	124.573	1189.33	536.765	1519.9	675.838		0.405637	0.0386762	0.474132	0.0392941		TRUE												TRUE				TRUE
Decanoate		C01571	2.32285	3.10605	2.51124	0.231058	0	0	2.21664	1.52344		0.465615	#DIV/0!	#DIV/0!	0.225218		#DIV/0!		#DIV/0!		#DIV/0!				#DIV/0!								#DIV/0!			#DIV/0!			#DIV/0!			#DIV/0!			#DIV/0!			#DIV/0!
2-Quinolinecarboxylate		C06325	0	0	0.487173	0.974345	0	0	0.707261	1.41452		#DIV/0!	#DIV/0!	#DIV/0!	#DIV/0!		#DIV/0!		#DIV/0!		#DIV/0!		#DIV/0!		#DIV/0!		#DIV/0!		#DIV/0!		#DIV/0!		#DIV/0!			#DIV/0!			#DIV/0!			#DIV/0!			#DIV/0!			#DIV/0!
N-Acetylleucine		C02710	0.38485	0.284899	0.371038	0.174696	0.567395	0.11522	0.334658	0.389065		0.304714	0.634498	0.288862	0.0452133																TRUE
N-Acetylaspartate		C01042	28.8888	5.50979	25.5959	1.4407	36.4719	4.17726	40.04	5.8902		0.322095	0.0740149	0.365153	0.0135405														TRUE
Allantoate		C00499	0	0	0	0	0	0	23.6999	4.50705		#DIV/0!	#DIV/0!	#DIV/0!	#DIV/0!		#DIV/0!		#DIV/0!		#DIV/0!		#DIV/0!		#DIV/0!		#DIV/0!		#DIV/0!		#DIV/0!		#DIV/0!			#DIV/0!			#DIV/0!			#DIV/0!			#DIV/0!			#DIV/0!
2-Isopropylmalate		C02504	1.6379	0.292651	2.57911	0.980895	1.535	0.907944	2.4707	0.321069		0.149231	0.840794	0.128865	0.844841
4-Pyridoxate		C00847	0.271917	0.543834	0.178779	0.357558	0.554703	0.60193	0	0		#DIV/0!	#DIV/0!	#DIV/0!	#DIV/0!		#DIV/0!		#DIV/0!		#DIV/0!		#DIV/0!		#DIV/0!		#DIV/0!		#DIV/0!		#DIV/0!		#DIV/0!			#DIV/0!			#DIV/0!			#DIV/0!			#DIV/0!			#DIV/0!
O-Phosphoserine		C01005	42.2814	9.06901	77.46	10.7378	72.0211	18.2137	53.3764	21.1163		0.00263958	0.0383585	0.230613	0.104625		TRUE						TRUE
Undecanoate		C17715	0.545251	0.630304	1.43785	0.049381	0	0	0.322457	0.373504		0.0159088	#DIV/0!	#DIV/0!	0.0029584		#DIV/0!		#DIV/0!		#DIV/0!		TRUE		#DIV/0!						TRUE		#DIV/0!			#DIV/0!			#DIV/0!			#DIV/0!			#DIV/0!			#DIV/0!
Azelate		C08261	3.53432	0.655103	2.60513	0.770822	3.90782	0.595873	3.33009	0.465296		0.117123	0.431543	0.180148	0.169064
10-Hydroxydecanoate		C02774	0.0956781	0.191356	0.165648	0.239169	0	0	0	0		#DIV/0!	#DIV/0!	#DIV/0!	#DIV/0!		#DIV/0!		#DIV/0!		#DIV/0!		#DIV/0!		#DIV/0!		#DIV/0!		#DIV/0!		#DIV/0!		#DIV/0!			#DIV/0!			#DIV/0!			#DIV/0!			#DIV/0!			#DIV/0!
N-Acetylglutamate		C00624	5.24855	0.373256	5.60049	0.875178	6.83559	1.33472	6.19175	0.645262		0.49995	0.0940499	0.430581	0.322004
N-Acetylmethionine		C02712	0	0	0.153228	0.306457	0	0	0.544275	0.645439		#DIV/0!	#DIV/0!	#DIV/0!	#DIV/0!		#DIV/0!		#DIV/0!		#DIV/0!		#DIV/0!		#DIV/0!		#DIV/0!		#DIV/0!		#DIV/0!		#DIV/0!			#DIV/0!			#DIV/0!			#DIV/0!			#DIV/0!			#DIV/0!
Glucuronate		C00191	11.8664	0.842809	14.8273	0.393695	7.57992	1.58776	10.2288	0.583762		0.00253489	0.00634153	0.0377321	3.28316e-05				TRUE		TRUE		TRUE								TRUE					TRUE						TRUE			TRUE
o-Hydroxyhippurate		C07588	1.317	1.58765	1.87386	0.664709	1.38153	1.01531	1.50198	1.02835		0.376367	0.36415	0.671907	0.745114
Gluconate		C00257	1013.39	314.422	23.4003	2.16057	583.278	360.203	40.6847	16.8388		0.00808807	0.122995	0.0569202	0.131619												TRUE
Dodecanoate		C02679	41.0971	5.78575	20.9014	3.20565	12.2992	3.5476	16.4883	1.96678		0.00214402	0.000382141	0.097552	0.0660444				TRUE								TRUE
Sebacate		C08277	1.50908	0.350324	1.23406	0.348994	1.63373	0.549268	1.30864	0.533028		0.308559	0.717432	0.428231	0.823884
N-Acetylphenylalanine		C03519	0.156594	0.313187	0.10028	0.20056	0.118826	0.145269	0	0		#DIV/0!	#DIV/0!	#DIV/0!	#DIV/0!		#DIV/0!		#DIV/0!		#DIV/0!		#DIV/0!		#DIV/0!		#DIV/0!		#DIV/0!		#DIV/0!		#DIV/0!			#DIV/0!			#DIV/0!			#DIV/0!			#DIV/0!			#DIV/0!
Mucate		C00879	0.501879	1.00376	3.43375	0.552404	0	0	3.51075	1.42598		#DIV/0!	#DIV/0!	#DIV/0!	0.924774		#DIV/0!		#DIV/0!		#DIV/0!		#DIV/0!		#DIV/0!		#DIV/0!						#DIV/0!			#DIV/0!			#DIV/0!			#DIV/0!			#DIV/0!			#DIV/0!
Pantothenate		C00864	32.9009	3.32862	26.9893	3.21065	31.3398	5.67909	31.2468	4.07242		0.0431593	0.655872	0.979727	0.154394												TRUE
Porphobilinogen		C00931	1.48422	1.73149	2.80497	1.87961	2.69305	1.89052	4.57471	0.865471		0.195688	0.314585	0.16488	0.1481
Sorbitol 6-phosphate		C01096	582.418	70.1812	506.654	71.7956	513.605	101.203	530.021	56.2926		0.181996	0.311494	0.788861	0.627787
N-Acetylglucosamine 1-phosphate		C04501	20.9496	0.721465	19.9506	0.655727	12.7472	3.21879	13.3855	1.05768		0.0867586	0.0124056	0.727214	0.000130665				TRUE												TRUE					TRUE
N-Acetylglucosamine 6-phosphate		C00357	52.2733	2.29124	53.0524	2.05166	32.2602	5.06222	28.7259	2.25775		0.630701	0.00166142	0.268958	4.17937e-06				TRUE												TRUE					TRUE
Ribulose 1,5-diphosphate		C01182	3.43616	2.58349	3.20583	0.78943	0	0	0.365602	0.731204		0.240223	#DIV/0!	#DIV/0!	#DIV/0!		#DIV/0!		#DIV/0!		#DIV/0!				#DIV/0!				#DIV/0!		#DIV/0!		#DIV/0!			#DIV/0!			#DIV/0!			#DIV/0!			#DIV/0!			#DIV/0!
CMP		C00055	25.8384	3.84765	23.1979	2.48648	26.6756	4.83176	25.4676	3.36741		0.299831	0.795861	0.697546	0.323216
cAMP		C00575	0	0	0.639965	0.165647	0.283376	0.566751	0	0		#DIV/0!	#DIV/0!	#DIV/0!	#DIV/0!		#DIV/0!		#DIV/0!		#DIV/0!		#DIV/0!		#DIV/0!		#DIV/0!		#DIV/0!		#DIV/0!		#DIV/0!			#DIV/0!			#DIV/0!			#DIV/0!			#DIV/0!			#DIV/0!
AMP		C00020	530.763	69.1968	384.472	46.194	552.521	112.332	450.514	14.6549		0.0157597	0.754915	0.166491	0.0591419												TRUE
GMP		C00144	64.0514	8.38961	47.8362	3.64216	66.8129	12.5162	57.5496	3.06001		0.0230032	0.72829	0.236735	0.00688826												TRUE		TRUE
NADPH		C00005	14.635	2.28778	30.7789	6.31188	2.64501	3.21701	14.0092	5.98942		0.00991612	0.0142911	0.0579802	0.00846011				TRUE				TRUE								TRUE					TRUE
CoA		C00010	1.27597	1.5557	4.22016	1.50603	1.81023	0.462213	4.44718	1.0132		0.168871	0.424029	0.00805305	0.81197						TRUE
dTDP		C00363	0.4092	0.818401	1.22586	0.834327	0.48871	0.97742	0	0		#DIV/0!	#DIV/0!	#DIV/0!	#DIV/0!		#DIV/0!		#DIV/0!		#DIV/0!		#DIV/0!		#DIV/0!		#DIV/0!		#DIV/0!		#DIV/0!		#DIV/0!			#DIV/0!			#DIV/0!			#DIV/0!			#DIV/0!			#DIV/0!
CDP		C00112	12.0502	2.0274	13.3937	1.92095	9.88175	1.14294	11.7905	1.73048		0.373273	0.124728	0.122791	0.261697
UDP		C00015	16.7115	0.888579	18.8989	3.51452	10.8284	1.51475	11.7068	2.06322		0.305075	0.00126536	0.520315	0.0176281				TRUE												TRUE					TRUE
dADP		C00206	0	0	0.945036	0.68851	0.795836	0.938331	0	0		#DIV/0!	#DIV/0!	#DIV/0!	#DIV/0!		#DIV/0!		#DIV/0!		#DIV/0!		#DIV/0!		#DIV/0!		#DIV/0!		#DIV/0!		#DIV/0!		#DIV/0!			#DIV/0!			#DIV/0!			#DIV/0!			#DIV/0!			#DIV/0!
Trehalose 6-phosphate		C00689	93.1651	18.1186	74.9921	9.12523	84.7146	7.8568	136.755	10.4569		0.140681	0.439352	0.000303007	0.000124025						TRUE								TRUE
Adenosine 3',5'-diphosphate		C00054	3.41762	1.09484	7.55345	2.54256	0	0	0.66419	0.856412		0.0394691	#DIV/0!	#DIV/0!	0.0123479		#DIV/0!		#DIV/0!		#DIV/0!		TRUE		#DIV/0!						TRUE		#DIV/0!			#DIV/0!			#DIV/0!			#DIV/0!			#DIV/0!			#DIV/0!
ADP		C00008	469.132	56.8237	412.612	41.1431	380.868	28.5396	438.897	40.7781		0.163032	0.044717	0.0635078	0.399117				TRUE
IDP		C00104	1.78977	2.07648	1.73761	2.01214	0	0	0	0		0.770073	#DIV/0!	#DIV/0!	#DIV/0!		#DIV/0!		#DIV/0!		#DIV/0!				#DIV/0!				#DIV/0!		#DIV/0!		#DIV/0!			#DIV/0!			#DIV/0!			#DIV/0!			#DIV/0!			#DIV/0!
GDP		C00035	40.5745	2.50287	36.9655	4.62394	22.7244	2.56867	24.4238	3.63564		0.232711	5.9703e-05	0.477184	0.00598686				TRUE												TRUE					TRUE
Adenylosuccinate		C03794	23.9764	4.94374	31.0678	3.11338	9.15532	1.06609	27.1635	9.87892		0.0590071	0.00769561	0.034781	0.497333				TRUE		TRUE																					TRUE
CTP		C00063	6.59348	0.770174	11.1237	2.4916	3.19267	1.24224	5.29252	1.38575		0.030604	0.00553822	0.0653664	0.0107727				TRUE				TRUE								TRUE					TRUE
UTP		C00075	8.65041	2.40301	15.4682	5.92292	3.93134	1.73392	5.62828	2.74603		0.100507	0.0215994	0.343304	0.0366171				TRUE												TRUE					TRUE
ATP		C00002	289.268	42.1177	389.56	81.5227	133.123	25.8931	228.073	56.6742		0.0866176	0.00148202	0.0357542	0.0205101				TRUE		TRUE										TRUE					TRUE						TRUE
dGTP		C00286	1.75902	3.51805	1.68505	3.37011	0	0	0	0		#DIV/0!	#DIV/0!	#DIV/0!	#DIV/0!		#DIV/0!		#DIV/0!		#DIV/0!		#DIV/0!		#DIV/0!		#DIV/0!		#DIV/0!		#DIV/0!		#DIV/0!			#DIV/0!			#DIV/0!			#DIV/0!			#DIV/0!			#DIV/0!
CDP-choline		C00307	5.29428	1.51258	3.01319	2.11129	7.56959	1.6272	5.34879	2.42208		0.212669	0.086693	0.185714	0.364876
UDP-glucose		C00029	63.7912	11.4134	64.9109	8.96469	57.8606	4.16653	59.0429	5.57372		0.882706	0.387136	0.746482	0.316649
UDP-glucuronate		C00167	5.89457	0.607786	4.68261	0.340238	3.95006	0.895521	4.15414	0.5906		0.0194452	0.0142592	0.718662	0.184147				TRUE								TRUE
ADP-glucose		C00498	0.696024	0.810757	1.52017	0.338376	1.49707	0.138798	1.38255	0.942275		0.583794	0.566989	0.111265	0.199368
GDP-mannose		C00096	5.4428	0.614332	4.90342	0.527104	5.96156	0.993235	6.19945	1.11767		0.232077	0.415001	0.761264	0.0995199
UDP-N-acetylglucosamine		C00043	173.498	19.3993	175.363	17.3931	128.222	11.4333	154.361	12.5398		0.89092	0.0107116	0.0218817	0.102642				TRUE		TRUE																					TRUE
NAD+		C00003	135.657	17.853	118.308	15.032	138.675	33.8212	94.1029	7.27467		0.189039	0.881365	0.0750299	0.0401285																TRUE
NADH		C00004	9.46407	3.3295	9.66005	2.22112	9.95263	3.80721	13.4558	4.35987		0.92563	0.853288	0.272408	0.188448
NADP+		C00006	8.92835	2.02788	6.07431	0.524229	10.6369	2.44599	6.64091	1.11293		0.0629567	0.324849	0.0386473	0.406026										TRUE
FAD		C00016	7.3717	0.692994	7.1602	0.64431	7.26679	2.39162	10.1949	1.4435		0.670614	0.937438	0.090964	0.0172445														TRUE
Urea		C00086	603.982	179.152	813.176	35.279	197.29	160.793	86.6141	119.161		0.0994812	0.0280755	0.464171	0.0667947				TRUE
Gly		C00037	1332.22	86.1828	1875.18	58.6191	2177.79	238.209	2181.57	262.032		0.000100856	0.00321638	0.983665	0.0986944		TRUE						TRUE
Putrescine(1,4-Butanediamine)		C00134	36.5256	2.28864	20.509	3.18498	17.4943	3.70476	14.7012	2.1856		0.000295621	0.000325176	0.252215	0.0276653				TRUE								TRUE				TRUE					TRUE
Sarcosine		C00213	70.3067	6.06089	137.453	10.9227	68.243	12.3907	66.6199	5.70072		0.000176499	0.778498	0.823009	0.000161558								TRUE								TRUE
beta-Ala		C00099	1526.42	127.602	1835.16	219.742	1082.71	217.213	554.83	84.4869		0.0612783	0.0177445	0.0112999	0.000484177				TRUE						TRUE						TRUE					TRUE
Ala		C00041	7140.52	674.399	4627.75	471.153	14438.6	2337.06	9212.64	1481.4		0.00132413	0.00590636	0.0125704	0.00571401		TRUE								TRUE		TRUE		TRUE				TRUE						TRUE									TRUE
N-Methylalanine		C02721	15.7694	1.96213	13.6508	1.22523	22.7779	13.4221	24.4208	4.09117		0.126135	0.374617	0.827717	0.0100171														TRUE
GABA		C00334	85.5582	10.7918	67.9692	7.278	63.8301	8.35224	44.2985	4.6805		0.0404788	0.0206295	0.0107779	0.00258243				TRUE						TRUE		TRUE				TRUE					TRUE												TRUE
3-Aminoisobutyrate		C05145	83.1491	9.30766	111.872	17.1103	105.881	25.4467	28.1691	6.31358		0.0350345	0.17264	0.00686745	0.000989741								TRUE		TRUE						TRUE
2AB		C02356	19.0768	2.93087	25.8814	1.97047	46.4174	17.1932	35.7343	9.67091		0.0108838	0.0480341	0.330898	0.132744		TRUE						TRUE
Choline		C00114	99.6825	10.376	107.726	10.9305	93.582	15.0609	106.405	14.6425		0.326927	0.532521	0.267938	0.890138
2,3-Diaminopropionate		C06393	0	0	0	0	0	0	12.75	2.84041		#DIV/0!	#DIV/0!	#DIV/0!	#DIV/0!		#DIV/0!		#DIV/0!		#DIV/0!		#DIV/0!		#DIV/0!		#DIV/0!		#DIV/0!		#DIV/0!		#DIV/0!			#DIV/0!			#DIV/0!			#DIV/0!			#DIV/0!			#DIV/0!
Ser		C00065	784.536	32.5121	894.821	29.0625	1717.53	334.611	1927.42	177.383		0.00240059	0.0109729	0.322664	0.00110534		TRUE						TRUE						TRUE				TRUE
Histamine		C00388	121.502	23.3419	92.735	16.0064	20.6208	7.14278	1.14577	0.840654		0.094455	0.00191192	0.0125729	0.00143885				TRUE						TRUE						TRUE					TRUE
Pro		C00148	2828.76	220.299	3180.17	153.23	3067.7	581.507	2745.19	294.478		0.0441536	0.486693	0.373157	0.0520458								TRUE
Betaine		C00719	283.488	59.0537	286.339	19.4622	102.877	39.3344	29.3212	5.48947		0.931739	0.00335274	0.0320336	4.51714e-05				TRUE						TRUE						TRUE					TRUE
Val		C00183	882.775	92.5142	912.748	57.3841	943.163	98.8307	772.241	142.983		0.605531	0.406804	0.102776	0.143274
Alpha-MethyZSerine		C02115	99.6099	7.00021	131.687	21.0119	403.258	246.212	389.345	158.813		0.0493101	0.0902827	0.927934	0.046405								TRUE						TRUE
Thr		C00188	2325.13	292.357	2821.57	359.121	3056	428.173	7177.48	740.188		0.0776015	0.0348173	0.000252823	0.000291502		TRUE				TRUE								TRUE				TRUE
Homoserine		C00263	34.4193	4.93346	20.8561	3.35683	5.69369	7.25179	1.2927	2.58539		0.00535001	0.0385335	#DIV/0!	#DIV/0!				TRUE		#DIV/0!				#DIV/0!		TRUE		#DIV/0!		#DIV/0!		#DIV/0!			#DIV/0!			#DIV/0!			#DIV/0!			#DIV/0!			#DIV/0!
Cys		C00097	57.6315	13.6098	40.1186	9.73533	42.4994	3.01647	57.2369	3.74108		0.0860871	0.110294	0.00101248	0.0319766						TRUE								TRUE
Nicotinamide		C00153	2.12371	4.24743	0	0	0	0	0	0		#DIV/0!	#DIV/0!	#DIV/0!	#DIV/0!		#DIV/0!		#DIV/0!		#DIV/0!		#DIV/0!		#DIV/0!		#DIV/0!		#DIV/0!		#DIV/0!		#DIV/0!			#DIV/0!			#DIV/0!			#DIV/0!			#DIV/0!			#DIV/0!
Taurine		C00245	413.059	19.7381	257.203	17.1665	631.836	198.663	433.4	93.0261		2.42302e-05	0.114333	0.140372	0.0300904												TRUE		TRUE
Thymine		C00178	899.673	96.5166	601.549	29.6678	698.193	71.566	639.486	53.7035		0.00588363	0.0173518	0.240957	0.274701				TRUE								TRUE
Pipecolate		C00408	16.4694	0.955772	33.8503	4.58661	7.95988	2.77276	9.4641	1.61981		0.00378917	0.00554931	0.39324	0.000777976				TRUE				TRUE								TRUE					TRUE
Agmatine		C00179	0.522422	0.60343	0.882259	0.599729	2.57375	2.3951	1.42175	0.953628		0.250693	0.180783	0.32313	0.00306896														TRUE
Hydroxyproline		C01015	46.2274	3.34487	27.3521	1.48614	0	0	0	0		0.000417165	#DIV/0!	#DIV/0!	#DIV/0!		#DIV/0!		#DIV/0!		#DIV/0!				#DIV/0!		TRUE		#DIV/0!		#DIV/0!		#DIV/0!			#DIV/0!			#DIV/0!			#DIV/0!			#DIV/0!			#DIV/0!
5-Aminolevulinate		C00430	24.903	1.82697	28.997	3.22948	44.9011	26.1495	28.3866	6.98428		0.0813701	0.223624	0.299636	0.88124
Creatine		C00300	0	0	0	0	0	0	1.67064	3.34129		#DIV/0!	#DIV/0!	#DIV/0!	#DIV/0!		#DIV/0!		#DIV/0!		#DIV/0!		#DIV/0!		#DIV/0!		#DIV/0!		#DIV/0!		#DIV/0!		#DIV/0!			#DIV/0!			#DIV/0!			#DIV/0!			#DIV/0!			#DIV/0!
Ile		C00407	377.008	71.5501	372.562	32.362	348.863	61.1583	316.019	76.9739		0.915083	0.572192	0.530105	0.246613
Leu		C00123	564.861	92.6712	568.856	42.5504	546.215	94.8389	523.104	92.4223		0.941142	0.787971	0.738992	0.416877
Gly-Gly		C02037	0	0	0	0	0	0	1.48427	2.96855		#DIV/0!	#DIV/0!	#DIV/0!	#DIV/0!		#DIV/0!		#DIV/0!		#DIV/0!		#DIV/0!		#DIV/0!		#DIV/0!		#DIV/0!		#DIV/0!		#DIV/0!			#DIV/0!			#DIV/0!			#DIV/0!			#DIV/0!			#DIV/0!
Asn		C00152	2152.11	130.299	2597.24	202.945	1229.89	198.251	1253.84	127.541		0.0135675	0.000477504	0.846795	9.27473e-05				TRUE				TRUE								TRUE					TRUE
Ornithine		C00077	285.156	46.781	140.486	22.3908	567.549	238.454	93.9089	34.6491		0.0040573	0.0964301	0.0271692	0.0721484										TRUE		TRUE																					TRUE
Asp		C00049	494.968	142.496	641.395	137.401	210.809	58.559	203.118	43.7514		0.189578	0.0211753	0.840845	0.00516361				TRUE												TRUE					TRUE
Hypoxanthine		C00262	25.9707	8.43032	23.0145	8.08983	19.0672	3.80421	34.129	7.51918		0.630921	0.206889	0.0195127	0.091073						TRUE
Urocanate		C00785	0	0	0	0	0	0	6.57214	13.1443		#DIV/0!	#DIV/0!	#DIV/0!	#DIV/0!		#DIV/0!		#DIV/0!		#DIV/0!		#DIV/0!		#DIV/0!		#DIV/0!		#DIV/0!		#DIV/0!		#DIV/0!			#DIV/0!			#DIV/0!			#DIV/0!			#DIV/0!			#DIV/0!
gamma-Butyrobetaine		C01181	13.7185	2.37876	9.45849	1.62289	8.4023	2.3568	5.8766	1.40701		0.0294312	0.0191947	0.126315	0.0161782				TRUE								TRUE				TRUE					TRUE
Spermidine		C00315	33.8684	4.945	25.6294	3.0602	52.9591	5.0756	53.9477	8.30455		0.0364892	0.00168634	0.847078	0.00364214		TRUE										TRUE		TRUE				TRUE
Gln		C00064	5581.13	441.627	7988.78	434.199	5398.57	1114.47	6268.96	427.526		0.000238603	0.77618	0.2209	0.0013264								TRUE								TRUE
Lys		C00047	5685.18	551.665	6070.18	924.653	4524.54	514.307	3318.28	282.787		0.507164	0.0218633	0.0107267	0.00666731				TRUE						TRUE						TRUE					TRUE
Glu		C00025	3884.23	363.406	4406.08	282.818	3209.22	254.458	3902.01	362.277		0.0666134	0.0261324	0.0235168	0.0733782				TRUE		TRUE																					TRUE
Met		C00073	139.028	12.1412	161.481	17.9992	165.25	46.1222	173.758	34.1569		0.0906383	0.342928	0.777692	0.555438
Dopamine		C03758	0	0	1.23981	2.47962	2.10281	4.20562	0	0		#DIV/0!	#DIV/0!	#DIV/0!	#DIV/0!		#DIV/0!		#DIV/0!		#DIV/0!		#DIV/0!		#DIV/0!		#DIV/0!		#DIV/0!		#DIV/0!		#DIV/0!			#DIV/0!			#DIV/0!			#DIV/0!			#DIV/0!			#DIV/0!
4-(beta-Acetylaminoethyl)imidazole		C05135	6.29155	1.24347	7.0172	0.807991	7.32494	2.75178	0	0		0.37145	0.529804	#DIV/0!	#DIV/0!						#DIV/0!				#DIV/0!				#DIV/0!		#DIV/0!		#DIV/0!			#DIV/0!			#DIV/0!			#DIV/0!			#DIV/0!			#DIV/0!
His		C00135	2417.81	276.687	2004.26	218.986	1161.77	231.347	746.427	156.029		0.0597639	0.000497382	0.0290273	0.000150951				TRUE						TRUE						TRUE					TRUE
Allantoin		C01551	742.975	79.3931	608.137	32.3929	573.493	77.3066	662.566	76.7017		0.0350187	0.0222773	0.152991	0.260555				TRUE								TRUE
Ala-Ala		C00993	6.98617	1.10539	5.24833	0.742711	3.53689	2.38156	2.91039	2.02527		0.0454898	0.0195078	0.170454	0.0610901				TRUE								TRUE
alpha-Aminoadipate		C00956	44.3739	8.23345	47.0145	6.13661	33.9288	6.4989	39.8	3.88469		0.626886	0.0960858	0.182789	0.102882
Carnitine		C00318	34.117	7.39039	49.1279	3.41395	29.8475	5.84149	41.29	3.77186		0.0191272	0.401414	0.0208718	0.0219028						TRUE		TRUE								TRUE														TRUE
Methionine sulfoxide		C02989	266.347	64.5085	426.853	69.4824	646.513	164.931	303.908	141.965		0.0148764	0.0134506	0.0204398	0.188933		TRUE						TRUE		TRUE														TRUE
Phe		C00079	198.615	33.4144	186.935	29.9028	175.747	59.9975	247.259	61.2775		0.621286	0.536723	0.146436	0.145715
Pyridoxal		C00250	0	0	0	0	1.20255	2.4051	0	0		#DIV/0!	#DIV/0!	#DIV/0!	#DIV/0!		#DIV/0!		#DIV/0!		#DIV/0!		#DIV/0!		#DIV/0!		#DIV/0!		#DIV/0!		#DIV/0!		#DIV/0!			#DIV/0!			#DIV/0!			#DIV/0!			#DIV/0!			#DIV/0!
3-Methylhistidine		C01152	9.57903	1.60358	8.56089	0.453111	7.58679	1.94811	8.96228	0.988544		0.298052	0.167199	0.269954	0.499444
N-Acetylornithine		C00437	0	0	6.11425	0.420743	0	0	12.3795	1.09223		#DIV/0!	#DIV/0!	#DIV/0!	0.000511823		#DIV/0!		#DIV/0!		#DIV/0!		#DIV/0!		#DIV/0!		#DIV/0!		TRUE				#DIV/0!			#DIV/0!			#DIV/0!			#DIV/0!			#DIV/0!			#DIV/0!
Arg		C00062	3121.3	388.874	3205.96	165.896	2380.03	219.943	2870.74	296.613		0.708973	0.0227933	0.0407079	0.109078				TRUE		TRUE																					TRUE
Citrulline		C00327	14.4276	2.53561	38.7107	8.79336	19.8494	5.60263	95.8236	22.9993		0.0087685	0.149547	0.00541492	0.0106115						TRUE		TRUE						TRUE																TRUE
Tyr		C00082	2523.51	603.266	3109.47	677.69	3611.06	1630.37	5358.32	1232.57		0.244609	0.282243	0.141835	0.0265544														TRUE
Phosphorylcholine		C00588	769.873	76.7558	964.598	36.4178	1477.03	135.465	1405.32	169.4		0.00861943	0.000353838	0.534137	0.0118077		TRUE						TRUE						TRUE				TRUE
N1-AcetyZSpermidine		C00612	1.88788	0.508699	1.04277	0.711077	1.99031	0.271355	3.44605	0.921254		0.146103	0.738108	0.0457758	0.018284						TRUE								TRUE
N8-AcetyZSpermidine		C01029	0	0	0	0	0	0	0.663351	0.806933		#DIV/0!	#DIV/0!	#DIV/0!	#DIV/0!		#DIV/0!		#DIV/0!		#DIV/0!		#DIV/0!		#DIV/0!		#DIV/0!		#DIV/0!		#DIV/0!		#DIV/0!			#DIV/0!			#DIV/0!			#DIV/0!			#DIV/0!			#DIV/0!
N-epsilon-Acetyllysine		C02727	2.45018	2.85665	7.20446	1.11339	7.12296	2.27976	19.5233	4.28009		0.0439502	0.150713	0.00478496	0.00808828						TRUE		TRUE						TRUE																TRUE
Gly-Leu		C02155	6.91086	0.909151	7.00316	1.00138	4.14195	3.05421	7.19083	1.1784		0.895941	0.270797	0.210674	0.816514
N6,N6,N6-Trimethyllysine		C03793	5.21329	0.661824	5.01707	0.0680809	7.50449	1.21172	10.5705	1.52103		0.595969	0.0235022	0.0210775	0.00524731		TRUE				TRUE								TRUE				TRUE
SAH		C00021	0	0	1.12114	1.30654	4.3521	4.13249	0	0		#DIV/0!	#DIV/0!	#DIV/0!	#DIV/0!		#DIV/0!		#DIV/0!		#DIV/0!		#DIV/0!		#DIV/0!		#DIV/0!		#DIV/0!		#DIV/0!		#DIV/0!			#DIV/0!			#DIV/0!			#DIV/0!			#DIV/0!			#DIV/0!
DOPA		C00355	20.6139	4.29555	18.496	2.36087	12.1181	1.64813	17.6436	3.51274		0.429715	0.0222696	0.0431952	0.702971				TRUE		TRUE																					TRUE
SAM+		C00019	13.7556	2.75052	11.0573	1.63777	24.4103	4.13427	19.7718	2.27648		0.153966	0.00705748	0.110615	0.00115107		TRUE												TRUE				TRUE
ADMA		C03626	0	0	4.26189	0.646846	0	0	3.67298	2.45139		#DIV/0!	#DIV/0!	#DIV/0!	0.142614		#DIV/0!		#DIV/0!		#DIV/0!		#DIV/0!		#DIV/0!		#DIV/0!						#DIV/0!			#DIV/0!			#DIV/0!			#DIV/0!			#DIV/0!			#DIV/0!
SDMA		-	0	0	0.476123	0.952246	0	0	0	0		#DIV/0!	#DIV/0!	#DIV/0!	#DIV/0!		#DIV/0!		#DIV/0!		#DIV/0!		#DIV/0!		#DIV/0!		#DIV/0!		#DIV/0!		#DIV/0!		#DIV/0!			#DIV/0!			#DIV/0!			#DIV/0!			#DIV/0!			#DIV/0!
o-Acetylcarnitine		C02571	151.603	23.4026	120.66	20.4358	246.619	58.0018	213.229	46.9343		0.0943398	0.0390814	0.40668	0.0215142		TRUE												TRUE				TRUE
Trp		C00078	114.92	10.1038	132.046	6.68487	90.0008	20.1581	107.307	17.2258		0.0351803	0.0851958	0.240693	0.0571091								TRUE
alpha-Lipoamide+5-Methoxyindoleacetate		C00248	59.6532	16.6183	45.2424	9.01234	59.4476	13.7559	55.4649	11.3028		0.192528	0.985427	0.670863	0.209357
Kynurenine		C00328	33.82	4.89307	37.6049	4.14995	30.4242	12.4603	34.9632	13.7128		0.283845	0.639233	0.641721	0.733246
Cysteine-glutathione disulphide -Divalent		-	18.9577	5.1489	25.2754	4.36302	13.1065	4.2563	17.7076	6.00321		0.111652	0.132119	0.262507	0.0919968
N-Acetylglucosamine		C00140	154.904	18.9666	96.9998	39.4164	26.1475	19.9518	0	0		0.0528098	8.59033e-05	#DIV/0!	#DIV/0!				TRUE		#DIV/0!				#DIV/0!				#DIV/0!		#DIV/0!		#DIV/0!			#DIV/0!			#DIV/0!			#DIV/0!			#DIV/0!			#DIV/0!
Cystathionine		C02291	62.828	11.0495	45.8706	3.39633	65.0474	18.1254	50.1067	16.2063		0.0492062	0.842686	0.265634	0.641524												TRUE
3-Hydroxykynurenine		C02794	1019.84	74.1645	805.781	9.631	618.849	74.6064	415.491	49.4798		0.0096595	0.000265645	0.00555903	0.000387169				TRUE						TRUE		TRUE				TRUE					TRUE												TRUE
7,8-Dihydrobiopterin		C02953	12.6525	9.94201	16.4868	1.83974	13.8938	10.4669	12.7926	0.937478		0.928586	0.760648	0.236697	0.0193145																TRUE
Cystine		C00491	0	0	2.5216	1.80499	0	0	0	0		#DIV/0!	#DIV/0!	#DIV/0!	#DIV/0!		#DIV/0!		#DIV/0!		#DIV/0!		#DIV/0!		#DIV/0!		#DIV/0!		#DIV/0!		#DIV/0!		#DIV/0!			#DIV/0!			#DIV/0!			#DIV/0!			#DIV/0!			#DIV/0!
Cytidine		C00475	8.81424	1.05305	7.53163	1.32406	9.35313	1.1699	8.88079	2.77715		0.182691	0.519347	0.769461	0.426772
Uridine		C00299	169.041	31.9729	122.34	13.5185	176.771	45.0536	215.354	14.3305		0.0540541	0.789983	0.185803	8.18649e-05														TRUE
Pyridoxamine 5'-phosphate		C00647	1.33109	2.66218	7.08257	1.04426	0	0	3.33605	2.41024		#DIV/0!	#DIV/0!	#DIV/0!	0.0325306		#DIV/0!		#DIV/0!		#DIV/0!		#DIV/0!		#DIV/0!		#DIV/0!				TRUE		#DIV/0!			#DIV/0!			#DIV/0!			#DIV/0!			#DIV/0!			#DIV/0!
gamma-Glu-cys		C00669	48.3481	59.5798	27.3563	32.2774	42.0207	52.1315	23.6803	47.3607		0.329815	0.749601	#DIV/0!	#DIV/0!						#DIV/0!				#DIV/0!				#DIV/0!		#DIV/0!		#DIV/0!			#DIV/0!			#DIV/0!			#DIV/0!			#DIV/0!			#DIV/0!
Glycerophosphorylcholine		C00670	32.5964	22.5793	28.1824	3.77886	49.0166	0.861341	38.9606	11.8856		0.0540224	0.328287	0.189105	0.166877
Thiamine		C00378	7.21656	1.41189	10.7672	2.62804	10.1003	2.92354	15.5222	3.00579		0.0675902	0.144857	0.041457	0.0553692						TRUE
2'-Deoxyguanosine		C00330	0	0	0	0	12.8559	10.9014	0	0		#DIV/0!	#DIV/0!	#DIV/0!	#DIV/0!		#DIV/0!		#DIV/0!		#DIV/0!		#DIV/0!		#DIV/0!		#DIV/0!		#DIV/0!		#DIV/0!		#DIV/0!			#DIV/0!			#DIV/0!			#DIV/0!			#DIV/0!			#DIV/0!
Adenosine		C00212	5.0318	1.32371	4.74421	0.467269	4.75953	1.69796	3.90256	0.734047		0.704385	0.809257	0.405609	0.109851
Inosine		C00294	95.2878	16.6474	98.0564	12.5809	121.944	13.8653	142.037	16.8001		0.80025	0.0503841	0.116368	0.00679319														TRUE
Glu-Glu		C01425	0	0	1.00566	1.16359	0.746794	1.49359	3.65701	0.93107		#DIV/0!	#DIV/0!	#DIV/0!	0.0361654		#DIV/0!		#DIV/0!		#DIV/0!		#DIV/0!		#DIV/0!		#DIV/0!		TRUE				#DIV/0!			#DIV/0!			#DIV/0!			#DIV/0!			#DIV/0!			#DIV/0!
Saccharopine		C00449	20.6289	3.1299	17.232	1.83334	31.0809	3.08082	15.4963	2.77996		0.121855	0.00312911	0.000302726	0.343287		TRUE								TRUE														TRUE
1-Methyladenosine		C02494	2.89591	0.285375	6.74154	0.762439	7.93873	3.56328	7.48541	1.16201		0.000866257	0.0656821	0.821895	0.331739								TRUE
Guanosine		C00387	15.0783	2.3934	18.0962	2.6268	25.0189	8.05147	21.0123	3.21879		0.140765	0.0858174	0.408518	0.21186
Ophthalmate		-	0.701387	1.40277	4.0785	2.02762	5.91829	0.911383	9.79843	3.47296		#DIV/0!	#DIV/0!	0.108533	0.0374813		#DIV/0!		#DIV/0!				#DIV/0!				#DIV/0!		TRUE				#DIV/0!			#DIV/0!			#DIV/0!			#DIV/0!			#DIV/0!			#DIV/0!
Argininosuccinate		C03406	45.9889	8.91264	39.4224	3.74663	35.5763	3.98263	45.1541	6.52473		0.245436	0.097312	0.0544575	0.190695
5-Methylthioadenosine		C00170	0.229238	0.458475	0.822744	0.961342	0.310711	0.621422	0.679695	0.785054		#DIV/0!	#DIV/0!	#DIV/0!	0.3546		#DIV/0!		#DIV/0!		#DIV/0!		#DIV/0!		#DIV/0!		#DIV/0!						#DIV/0!			#DIV/0!			#DIV/0!			#DIV/0!			#DIV/0!			#DIV/0!
Glutathione(ox)		C00127	137.906	33.1499	187.847	15.1155	123.893	14.3113	128.761	30.4449		0.0491866	0.480156	0.785803	0.0218482								TRUE								TRUE
Glutathione(red)		C00051	409.857	53.4112	433.652	69.1108	501.201	73.8574	617.437	79.5964		0.606715	0.0965395	0.0763075	0.0134498														TRUE
Thiamine monophosphate		C01081	7.40242	5.09068	8.92215	1.12013	8.06074	5.40324	12.9647	0.73277		0.422216	0.436599	0.0110834	0.00159317						TRUE								TRUE
Riboflavin		C00255	22.1608	2.1745	17.0235	2.78748	31.698	10.362	19.4292	7.81789		0.0289753	0.16194	0.111265	0.595162												TRUE

## Sheet: Comparison p < 0.1
Concentration in Drosophila												Student's T-test					Pairwise comparisons, p < 0.05
[ nmol g-1]																																	tko25t HS > wt HS			tko25t HS < wt HS			tko25t HS > wt HS			tko25t HS < wt HS			wt ZS > wt HS			wt HS > wt ZS
												wt HS	tko25t HS	tko25t HS	tko25t ZS		tko25t HS		tko25t HS		tko25t HS		wt HS		tko25t HS		wt HS		tko25t ZS		tko25t ZS		AND			AND			AND			AND
			Average	STDEV	Average	STDEV	Average	STDEV	Average	STDEV		vs.	vs.	vs.	vs.		>		<		<		<		>		>		>		<		tko25t ZS > wt ZS			tko25t ZS < wt ZS			tko25t ZS < tko25t HS			tko25t ZS > tko25t HS			tko25t ZS > tko25t HS			tko25t HS > tko25t ZS
Anions/Cations		KEGG	wt HS		wt ZS		tko25t HS		tko25t ZS			wt ZS	wt HS	tko25t ZS	wt ZS		wt HS		wt HS		tko25t ZS		wt ZS		tko25t ZS		wt ZS		wt ZS		wt ZS
G1P		C00103	81.9752	11.897	67.7611	9.25042	72.5866	14.3578	78.6438	9.37733		0.111149	0.354074	0.510506	0.149553
G6P		C00092	843.603	186.763	828.253	188.465	988.373	114.086	1183.22	148.474		0.911658	0.243486	0.0856829	0.0269823						TRUE								TRUE
F6P		C00085	159.651	33.2117	155.669	21.6863	161.674	38.1026	197.186	18.6689		0.848534	0.938849	0.163518	0.0279667														TRUE
F1,6P		C00354	78.3656	12.7311	77.7707	19.6081	22.7167	6.43532	32.1717	11.8152		0.961323	0.000939124	0.22321	0.0108168				TRUE												TRUE					TRUE
DHAP		C00111	35.0685	7.93729	28.7775	5.66417	30.5784	4.35673	38.6548	16.0307		0.249191	0.36999	0.394169	0.314061
Glycerophosphate		C00093	1425.75	331.683	1755.29	104.065	2685.28	1335.18	3686.61	629.214		0.139067	0.154344	0.24215	0.00773568														TRUE
3PG		C00197	166.456	32.3269	154.581	23.479	114.648	37.672	100.123	33.248		0.575935	0.0829726	0.584518	0.0407835				TRUE												TRUE					TRUE
2PG		C00631	20.1646	5.41109	15.2889	3.37752	14.2625	6.18305	11.3166	4.04682		0.18653	0.20168	0.460297	0.184035
PEP		C00074	8.22571	2.47286	9.12414	3.18032	11.3388	6.48672	8.8656	2.34903		0.67214	0.422269	0.515245	0.900581
Pyruvate		C00022	187.369	67.2926	107.042	14.8661	481.047	156.443	486.721	46.921		0.0942679	0.0253365	0.948361	0.000204441		TRUE										TRUE		TRUE				TRUE
Acetyl CoA		C00024	0.572696	0.396998	0.644731	0.0539904	0	0	0.509382	0.621773		0.258096	#DIV/0!	#DIV/0!	0.36907		#DIV/0!		#DIV/0!		#DIV/0!				#DIV/0!								#DIV/0!			#DIV/0!			#DIV/0!			#DIV/0!			#DIV/0!			#DIV/0!
Lactate		C00186	3464.42	1042.37	2069.68	577.084	4705.92	966.051	4066.84	601.437		0.0698002	0.131496	0.312163	0.00303906												TRUE		TRUE
Glucosamine 6-phosphate		C00352	14.2637	1.83196	15.2583	2.55277	16.3545	11.2361	14.5575	4.61755		0.552328	0.736623	0.782112	0.801812
Citrate		C00158	1137.24	207.815	1614.36	355.041	1557.28	327.29	2230.51	239.559		0.0698162	0.0816002	0.0182325	0.0327028		TRUE				TRUE		TRUE						TRUE				TRUE												TRUE
cis-Aconitate		C00417	38.1851	7.91679	43.6022	8.70646	36.7458	5.74783	43.1073	8.09981		0.393035	0.779414	0.252358	0.936377
Isocitrate		C00311	43.8996	6.4906	59.9173	10.5276	49.1493	10.9241	67.7958	9.14405		0.04889	0.447127	0.0408507	0.302423						TRUE		TRUE																						TRUE
2-Oxoglutarate		C00026	0	0	0	0	37.5333	75.0667	151.147	23.7208		#DIV/0!	#DIV/0!	#DIV/0!	#DIV/0!		#DIV/0!		#DIV/0!		#DIV/0!		#DIV/0!		#DIV/0!		#DIV/0!		#DIV/0!		#DIV/0!		#DIV/0!			#DIV/0!			#DIV/0!			#DIV/0!			#DIV/0!			#DIV/0!
2-Hydroxyglutarate		C02630	651.289	190.227	526.935	110.449	699.613	123.48	934.678	165.251		0.311338	0.687228	0.066385	0.00846995						TRUE								TRUE
Succinate		C00042	616.198	62.936	417.584	48.2783	521.569	79.3625	446.475	27.8124		0.00293099	0.113444	0.153905	0.349151												TRUE
Fumarate		C00122	239.215	40.2893	254.714	30.3583	207.621	14.124	222.618	50.242		0.563121	0.218005	0.600647	0.324662
Malate		C00711	1182.37	165.294	1352.3	235.523	1236.78	97.9341	1383.08	164.669		0.287129	0.596188	0.188573	0.838261
6-Phosphogluconate		C00345	8.73494	1.40439	6.68548	0.528606	8.59416	1.32003	5.96317	1.24257		0.0548488	0.88866	0.027356	0.344244										TRUE		TRUE																					TRUE
Ru5P		C00199	73.1544	16.9891	69.995	13.031	62.4819	16.2234	48.8156	8.6622		0.778496	0.398636	0.202548	0.0405927																TRUE
R5P		C00117	3.5957	4.15796	2.52703	1.7145	5.19019	1.78796	3.6173	2.44071		0.00518949	0.108908	0.716564	0.0148288												TRUE		TRUE
S7P		C05382	130.79	24.6798	77.08	10.1166	72.9818	13.2707	52.7827	3.84629		0.0159221	0.0108709	0.0507337	0.0119049				TRUE						TRUE		TRUE				TRUE					TRUE												TRUE
3-Hydroxypropionate		C01013	418.12	76.9409	1541.34	125.167	299.826	64.9317	263.952	33.5304		2.22486e-05	0.058255	0.37606	0.00011911				TRUE				TRUE								TRUE					TRUE
Malonate		C00383	24.1663	2.91198	21.3645	4.5015	18.0209	6.9201	21.2373	3.12712		0.342609	0.176429	0.442759	0.964657
3-Hydroxybutyrate		C01089	60.9896	13.2123	89.1727	14.3944	78.6635	10.7914	70.6577	8.41198		0.0281118	0.0855112	0.288798	0.0788604		TRUE						TRUE								TRUE
Glycerate		C00258	0	0	36.6741	31.5525	49.2604	57.8177	17.0891	34.1783		#DIV/0!	#DIV/0!	#DIV/0!	#DIV/0!		#DIV/0!		#DIV/0!		#DIV/0!		#DIV/0!		#DIV/0!		#DIV/0!		#DIV/0!		#DIV/0!		#DIV/0!			#DIV/0!			#DIV/0!			#DIV/0!			#DIV/0!			#DIV/0!
4-Oxopentanoate		-	0	0	1.68671	3.37342	0	0	2.1248	4.24961		#DIV/0!	#DIV/0!	#DIV/0!	#DIV/0!		#DIV/0!		#DIV/0!		#DIV/0!		#DIV/0!		#DIV/0!		#DIV/0!		#DIV/0!		#DIV/0!		#DIV/0!			#DIV/0!			#DIV/0!			#DIV/0!			#DIV/0!			#DIV/0!
2-Oxoisopentanoate		C00141	9.00518	1.73557	8.37152	1.15762	12.8594	0.789054	18.2413	3.05296		0.568958	0.0141841	0.0347114	0.00428456		TRUE				TRUE								TRUE				TRUE
Hexanoate		C01585	1.37261	2.74522	1.98666	2.31505	0.908983	1.81797	0.990772	1.98154		#DIV/0!	#DIV/0!	#DIV/0!	#DIV/0!		#DIV/0!		#DIV/0!		#DIV/0!		#DIV/0!		#DIV/0!		#DIV/0!		#DIV/0!		#DIV/0!		#DIV/0!			#DIV/0!			#DIV/0!			#DIV/0!			#DIV/0!			#DIV/0!
2-Hydroxypentanoate		-	7.1881	0.7665	7.10829	0.912863	6.96382	2.2944	7.49242	1.8258		0.897973	0.862704	0.731392	0.724055
Nicotinate		C00253	5.46082	10.9216	0	0	0	0	0	0		#DIV/0!	#DIV/0!	#DIV/0!	#DIV/0!		#DIV/0!		#DIV/0!		#DIV/0!		#DIV/0!		#DIV/0!		#DIV/0!		#DIV/0!		#DIV/0!		#DIV/0!			#DIV/0!			#DIV/0!			#DIV/0!			#DIV/0!			#DIV/0!
Isethionate		C05123	0	0	0	0	0	0	0.555842	1.11168		#DIV/0!	#DIV/0!	#DIV/0!	#DIV/0!		#DIV/0!		#DIV/0!		#DIV/0!		#DIV/0!		#DIV/0!		#DIV/0!		#DIV/0!		#DIV/0!		#DIV/0!			#DIV/0!			#DIV/0!			#DIV/0!			#DIV/0!			#DIV/0!
5-Oxoproline		C01879	119.624	23.6988	127.78	12.0095	131.974	29.5303	143.971	13.6863		0.569291	0.539462	0.499798	0.126491
Itaconate		C00490	0	0	0.292206	0.584412	0	0	0	0		#DIV/0!	#DIV/0!	#DIV/0!	#DIV/0!		#DIV/0!		#DIV/0!		#DIV/0!		#DIV/0!		#DIV/0!		#DIV/0!		#DIV/0!		#DIV/0!		#DIV/0!			#DIV/0!			#DIV/0!			#DIV/0!			#DIV/0!			#DIV/0!
4-Methyl-2-oxopentanoate		C00233	18.2385	4.98405	20.7696	2.13655	25.3332	2.15135	39.665	7.81734		0.402592	0.0580049	0.0307093	0.0136014		TRUE				TRUE								TRUE				TRUE
4-Acetylbutyrate		C02129	3.05227	2.40225	1.50822	1.81083	0.748902	1.4978	0	0		0.40466	#DIV/0!	#DIV/0!	#DIV/0!		#DIV/0!		#DIV/0!		#DIV/0!				#DIV/0!				#DIV/0!		#DIV/0!		#DIV/0!			#DIV/0!			#DIV/0!			#DIV/0!			#DIV/0!			#DIV/0!
Heptanoate		C17714	0.888668	1.02778	1.09931	0.801757	0	0	0.253186	0.506372		0.30762	#DIV/0!	#DIV/0!	#DIV/0!		#DIV/0!		#DIV/0!		#DIV/0!				#DIV/0!				#DIV/0!		#DIV/0!		#DIV/0!			#DIV/0!			#DIV/0!			#DIV/0!			#DIV/0!			#DIV/0!
N-Acetyl-beta-alanine		C01073	0.618672	1.23734	2.23959	1.50939	0.361911	0.723822	1.08707	1.26283		#DIV/0!	#DIV/0!	#DIV/0!	0.0511094		#DIV/0!		#DIV/0!		#DIV/0!		#DIV/0!		#DIV/0!		#DIV/0!				TRUE		#DIV/0!			#DIV/0!			#DIV/0!			#DIV/0!			#DIV/0!			#DIV/0!
Glutarate		C00489	18.0275	0.323156	18.6214	4.05609	8.976	3.75606	12.4788	2.1407		0.789158	0.0166194	0.168962	0.0483354				TRUE												TRUE					TRUE
3-Ureidopropionate		C02642	0	0	16.4825	11.0324	5.99906	11.9981	7.57125	9.68125		#DIV/0!	#DIV/0!	#DIV/0!	0.404606		#DIV/0!		#DIV/0!		#DIV/0!		#DIV/0!		#DIV/0!		#DIV/0!						#DIV/0!			#DIV/0!			#DIV/0!			#DIV/0!			#DIV/0!			#DIV/0!
2-Hydroxy-4-methylpentanoate		C03264	0	0	0	0	2.01744	1.58199	3.42916	0.278426		#DIV/0!	#DIV/0!	0.335475	#DIV/0!		#DIV/0!		#DIV/0!				#DIV/0!				#DIV/0!		#DIV/0!		#DIV/0!		#DIV/0!			#DIV/0!			#DIV/0!			#DIV/0!			#DIV/0!			#DIV/0!
Threonate		C01620	29.9096	3.67076	21.3999	2.04132	16.3014	1.73645	17.1515	1.65978		0.0111688	0.00202019	0.505664	0.0189811				TRUE								TRUE				TRUE					TRUE
p-Hydroxybenzoate		C00156	16.5102	11.2807	8.39643	9.71786	13.9671	16.1324	0	0		0.0819109	0.0687384	#DIV/0!	#DIV/0!				TRUE		#DIV/0!				#DIV/0!		TRUE		#DIV/0!		#DIV/0!		#DIV/0!			#DIV/0!			#DIV/0!			#DIV/0!			#DIV/0!			#DIV/0!
Ethanolamine phosphate		C00346	455.728	105.034	533.752	20.1495	398.308	91.9714	297.963	46.4734		0.234636	0.442727	0.116267	0.000666529																TRUE
Octanoate		C06423	3.20318	2.6148	1.25694	1.56519	0	0	3.04617	0.937268		0.265392	#DIV/0!	#DIV/0!	0.60024		#DIV/0!		#DIV/0!		#DIV/0!				#DIV/0!								#DIV/0!			#DIV/0!			#DIV/0!			#DIV/0!			#DIV/0!			#DIV/0!
threo-beta-methylaspartate + Glu		C03618	3712.64	438.686	4045.03	272.158	3198.92	343.671	3743.85	313.124		0.254099	0.117596	0.0578786	0.197656						TRUE
Citramalate		C02614	0.903086	1.80617	2.91816	1.98301	0	0	2.01053	2.32754		#DIV/0!	#DIV/0!	#DIV/0!	0.72725		#DIV/0!		#DIV/0!		#DIV/0!		#DIV/0!		#DIV/0!		#DIV/0!						#DIV/0!			#DIV/0!			#DIV/0!			#DIV/0!			#DIV/0!			#DIV/0!
3-Phenylpropionate		C05629	17.4976	7.03022	3.73688	7.47375	15.767	2.60933	13.7398	3.74437		#DIV/0!	0.669495	0.412448	#DIV/0!								#DIV/0!				#DIV/0!		#DIV/0!		#DIV/0!		#DIV/0!			#DIV/0!									#DIV/0!			#DIV/0!
Cysteine sulfinate		C00606	0	0	1.26928	2.53856	0	0	0	0		#DIV/0!	#DIV/0!	#DIV/0!	#DIV/0!		#DIV/0!		#DIV/0!		#DIV/0!		#DIV/0!		#DIV/0!		#DIV/0!		#DIV/0!		#DIV/0!		#DIV/0!			#DIV/0!			#DIV/0!			#DIV/0!			#DIV/0!			#DIV/0!
Pelargonate		C01601	8.81028	1.54154	6.14929	0.767001	5.97697	0.391538	5.71338	0.397343		0.0321684	0.0310123	0.381124	0.363968				TRUE								TRUE
Pimelate		C02656	2.61498	0.821711	2.32709	0.832529	3.61537	0.447168	2.83578	0.377381		0.640051	0.0898165	0.0383099	0.325536		TRUE								TRUE														TRUE
2-Hydroxyoctanoate		-	0	0	0.117869	0.235739	0.104128	0.208255	0	0		#DIV/0!	#DIV/0!	#DIV/0!	#DIV/0!		#DIV/0!		#DIV/0!		#DIV/0!		#DIV/0!		#DIV/0!		#DIV/0!		#DIV/0!		#DIV/0!		#DIV/0!			#DIV/0!			#DIV/0!			#DIV/0!			#DIV/0!			#DIV/0!
3-Hydroxy-3-methylglutarate		C03761	5.40471	1.3178	5.46564	1.46008	3.60063	0.234333	4.17672	0.153164		0.952633	0.0693028	0.00859154	0.175387				TRUE		TRUE																					TRUE
Phthalate		C01606	0.554286	0.640135	0.724516	0.281945	0.681994	0.16097	0	0		0.0715888	0.0118586	#DIV/0!	#DIV/0!		TRUE				#DIV/0!		TRUE		#DIV/0!				#DIV/0!		#DIV/0!		#DIV/0!			#DIV/0!			#DIV/0!			#DIV/0!			#DIV/0!			#DIV/0!
Terephthalate		C06337	1.68816	1.16016	0.74659	0.884106	0	0	1.16407	0.777115		0.11923	#DIV/0!	#DIV/0!	0.847025		#DIV/0!		#DIV/0!		#DIV/0!				#DIV/0!								#DIV/0!			#DIV/0!			#DIV/0!			#DIV/0!			#DIV/0!			#DIV/0!
4-Hydroxy-3-methoxybenzoate + Urate		C06672	278.769	136.606	361.482	124.573	1189.33	536.765	1519.9	675.838		0.405637	0.0386762	0.474132	0.0392941		TRUE												TRUE				TRUE
Decanoate		C01571	2.32285	3.10605	2.51124	0.231058	0	0	2.21664	1.52344		0.465615	#DIV/0!	#DIV/0!	0.225218		#DIV/0!		#DIV/0!		#DIV/0!				#DIV/0!								#DIV/0!			#DIV/0!			#DIV/0!			#DIV/0!			#DIV/0!			#DIV/0!
2-Quinolinecarboxylate		C06325	0	0	0.487173	0.974345	0	0	0.707261	1.41452		#DIV/0!	#DIV/0!	#DIV/0!	#DIV/0!		#DIV/0!		#DIV/0!		#DIV/0!		#DIV/0!		#DIV/0!		#DIV/0!		#DIV/0!		#DIV/0!		#DIV/0!			#DIV/0!			#DIV/0!			#DIV/0!			#DIV/0!			#DIV/0!
N-Acetylleucine		C02710	0.38485	0.284899	0.371038	0.174696	0.567395	0.11522	0.334658	0.389065		0.304714	0.634498	0.288862	0.0452133																TRUE
N-Acetylaspartate		C01042	28.8888	5.50979	25.5959	1.4407	36.4719	4.17726	40.04	5.8902		0.322095	0.0740149	0.365153	0.0135405		TRUE												TRUE				TRUE
Allantoate		C00499	0	0	0	0	0	0	23.6999	4.50705		#DIV/0!	#DIV/0!	#DIV/0!	#DIV/0!		#DIV/0!		#DIV/0!		#DIV/0!		#DIV/0!		#DIV/0!		#DIV/0!		#DIV/0!		#DIV/0!		#DIV/0!			#DIV/0!			#DIV/0!			#DIV/0!			#DIV/0!			#DIV/0!
2-Isopropylmalate		C02504	1.6379	0.292651	2.57911	0.980895	1.535	0.907944	2.4707	0.321069		0.149231	0.840794	0.128865	0.844841
4-Pyridoxate		C00847	0.271917	0.543834	0.178779	0.357558	0.554703	0.60193	0	0		#DIV/0!	#DIV/0!	#DIV/0!	#DIV/0!		#DIV/0!		#DIV/0!		#DIV/0!		#DIV/0!		#DIV/0!		#DIV/0!		#DIV/0!		#DIV/0!		#DIV/0!			#DIV/0!			#DIV/0!			#DIV/0!			#DIV/0!			#DIV/0!
O-Phosphoserine		C01005	42.2814	9.06901	77.46	10.7378	72.0211	18.2137	53.3764	21.1163		0.00263958	0.0383585	0.230613	0.104625		TRUE						TRUE
Undecanoate		C17715	0.545251	0.630304	1.43785	0.049381	0	0	0.322457	0.373504		0.0159088	#DIV/0!	#DIV/0!	0.0029584		#DIV/0!		#DIV/0!		#DIV/0!		TRUE		#DIV/0!						TRUE		#DIV/0!			#DIV/0!			#DIV/0!			#DIV/0!			#DIV/0!			#DIV/0!
Azelate		C08261	3.53432	0.655103	2.60513	0.770822	3.90782	0.595873	3.33009	0.465296		0.117123	0.431543	0.180148	0.169064
10-Hydroxydecanoate		C02774	0.0956781	0.191356	0.165648	0.239169	0	0	0	0		#DIV/0!	#DIV/0!	#DIV/0!	#DIV/0!		#DIV/0!		#DIV/0!		#DIV/0!		#DIV/0!		#DIV/0!		#DIV/0!		#DIV/0!		#DIV/0!		#DIV/0!			#DIV/0!			#DIV/0!			#DIV/0!			#DIV/0!			#DIV/0!
N-Acetylglutamate		C00624	5.24855	0.373256	5.60049	0.875178	6.83559	1.33472	6.19175	0.645262		0.49995	0.0940499	0.430581	0.322004		TRUE
N-Acetylmethionine		C02712	0	0	0.153228	0.306457	0	0	0.544275	0.645439		#DIV/0!	#DIV/0!	#DIV/0!	#DIV/0!		#DIV/0!		#DIV/0!		#DIV/0!		#DIV/0!		#DIV/0!		#DIV/0!		#DIV/0!		#DIV/0!		#DIV/0!			#DIV/0!			#DIV/0!			#DIV/0!			#DIV/0!			#DIV/0!
Glucuronate		C00191	11.8664	0.842809	14.8273	0.393695	7.57992	1.58776	10.2288	0.583762		0.00253489	0.00634153	0.0377321	3.28316e-05				TRUE		TRUE		TRUE								TRUE					TRUE						TRUE			TRUE
o-Hydroxyhippurate		C07588	1.317	1.58765	1.87386	0.664709	1.38153	1.01531	1.50198	1.02835		0.376367	0.36415	0.671907	0.745114
Gluconate		C00257	1013.39	314.422	23.4003	2.16057	583.278	360.203	40.6847	16.8388		0.00808807	0.122995	0.0569202	0.131619										TRUE		TRUE																					TRUE
Dodecanoate		C02679	41.0971	5.78575	20.9014	3.20565	12.2992	3.5476	16.4883	1.96678		0.00214402	0.000382141	0.097552	0.0660444				TRUE		TRUE						TRUE				TRUE					TRUE						TRUE
Sebacate		C08277	1.50908	0.350324	1.23406	0.348994	1.63373	0.549268	1.30864	0.533028		0.308559	0.717432	0.428231	0.823884
N-Acetylphenylalanine		C03519	0.156594	0.313187	0.10028	0.20056	0.118826	0.145269	0	0		#DIV/0!	#DIV/0!	#DIV/0!	#DIV/0!		#DIV/0!		#DIV/0!		#DIV/0!		#DIV/0!		#DIV/0!		#DIV/0!		#DIV/0!		#DIV/0!		#DIV/0!			#DIV/0!			#DIV/0!			#DIV/0!			#DIV/0!			#DIV/0!
Mucate		C00879	0.501879	1.00376	3.43375	0.552404	0	0	3.51075	1.42598		#DIV/0!	#DIV/0!	#DIV/0!	0.924774		#DIV/0!		#DIV/0!		#DIV/0!		#DIV/0!		#DIV/0!		#DIV/0!						#DIV/0!			#DIV/0!			#DIV/0!			#DIV/0!			#DIV/0!			#DIV/0!
Pantothenate		C00864	32.9009	3.32862	26.9893	3.21065	31.3398	5.67909	31.2468	4.07242		0.0431593	0.655872	0.979727	0.154394												TRUE
Porphobilinogen		C00931	1.48422	1.73149	2.80497	1.87961	2.69305	1.89052	4.57471	0.865471		0.195688	0.314585	0.16488	0.1481
Sorbitol 6-phosphate		C01096	582.418	70.1812	506.654	71.7956	513.605	101.203	530.021	56.2926		0.181996	0.311494	0.788861	0.627787
N-Acetylglucosamine 1-phosphate		C04501	20.9496	0.721465	19.9506	0.655727	12.7472	3.21879	13.3855	1.05768		0.0867586	0.0124056	0.727214	0.000130665				TRUE								TRUE				TRUE					TRUE
N-Acetylglucosamine 6-phosphate		C00357	52.2733	2.29124	53.0524	2.05166	32.2602	5.06222	28.7259	2.25775		0.630701	0.00166142	0.268958	4.17937e-06				TRUE												TRUE					TRUE
Ribulose 1,5-diphosphate		C01182	3.43616	2.58349	3.20583	0.78943	0	0	0.365602	0.731204		0.240223	#DIV/0!	#DIV/0!	#DIV/0!		#DIV/0!		#DIV/0!		#DIV/0!				#DIV/0!				#DIV/0!		#DIV/0!		#DIV/0!			#DIV/0!			#DIV/0!			#DIV/0!			#DIV/0!			#DIV/0!
CMP		C00055	25.8384	3.84765	23.1979	2.48648	26.6756	4.83176	25.4676	3.36741		0.299831	0.795861	0.697546	0.323216
cAMP		C00575	0	0	0.639965	0.165647	0.283376	0.566751	0	0		#DIV/0!	#DIV/0!	#DIV/0!	#DIV/0!		#DIV/0!		#DIV/0!		#DIV/0!		#DIV/0!		#DIV/0!		#DIV/0!		#DIV/0!		#DIV/0!		#DIV/0!			#DIV/0!			#DIV/0!			#DIV/0!			#DIV/0!			#DIV/0!
AMP		C00020	530.763	69.1968	384.472	46.194	552.521	112.332	450.514	14.6549		0.0157597	0.754915	0.166491	0.0591419												TRUE		TRUE
GMP		C00144	64.0514	8.38961	47.8362	3.64216	66.8129	12.5162	57.5496	3.06001		0.0230032	0.72829	0.236735	0.00688826												TRUE		TRUE
NADPH		C00005	14.635	2.28778	30.7789	6.31188	2.64501	3.21701	14.0092	5.98942		0.00991612	0.0142911	0.0579802	0.00846011				TRUE		TRUE		TRUE								TRUE					TRUE						TRUE			TRUE
CoA		C00010	1.27597	1.5557	4.22016	1.50603	1.81023	0.462213	4.44718	1.0132		0.168871	0.424029	0.00805305	0.81197						TRUE
dTDP		C00363	0.4092	0.818401	1.22586	0.834327	0.48871	0.97742	0	0		#DIV/0!	#DIV/0!	#DIV/0!	#DIV/0!		#DIV/0!		#DIV/0!		#DIV/0!		#DIV/0!		#DIV/0!		#DIV/0!		#DIV/0!		#DIV/0!		#DIV/0!			#DIV/0!			#DIV/0!			#DIV/0!			#DIV/0!			#DIV/0!
CDP		C00112	12.0502	2.0274	13.3937	1.92095	9.88175	1.14294	11.7905	1.73048		0.373273	0.124728	0.122791	0.261697
UDP		C00015	16.7115	0.888579	18.8989	3.51452	10.8284	1.51475	11.7068	2.06322		0.305075	0.00126536	0.520315	0.0176281				TRUE												TRUE					TRUE
dADP		C00206	0	0	0.945036	0.68851	0.795836	0.938331	0	0		#DIV/0!	#DIV/0!	#DIV/0!	#DIV/0!		#DIV/0!		#DIV/0!		#DIV/0!		#DIV/0!		#DIV/0!		#DIV/0!		#DIV/0!		#DIV/0!		#DIV/0!			#DIV/0!			#DIV/0!			#DIV/0!			#DIV/0!			#DIV/0!
Trehalose 6-phosphate		C00689	93.1651	18.1186	74.9921	9.12523	84.7146	7.8568	136.755	10.4569		0.140681	0.439352	0.000303007	0.000124025						TRUE								TRUE
Adenosine 3',5'-diphosphate		C00054	3.41762	1.09484	7.55345	2.54256	0	0	0.66419	0.856412		0.0394691	#DIV/0!	#DIV/0!	0.0123479		#DIV/0!		#DIV/0!		#DIV/0!		TRUE		#DIV/0!						TRUE		#DIV/0!			#DIV/0!			#DIV/0!			#DIV/0!			#DIV/0!			#DIV/0!
ADP		C00008	469.132	56.8237	412.612	41.1431	380.868	28.5396	438.897	40.7781		0.163032	0.044717	0.0635078	0.399117				TRUE		TRUE																					TRUE
IDP		C00104	1.78977	2.07648	1.73761	2.01214	0	0	0	0		0.770073	#DIV/0!	#DIV/0!	#DIV/0!		#DIV/0!		#DIV/0!		#DIV/0!				#DIV/0!				#DIV/0!		#DIV/0!		#DIV/0!			#DIV/0!			#DIV/0!			#DIV/0!			#DIV/0!			#DIV/0!
GDP		C00035	40.5745	2.50287	36.9655	4.62394	22.7244	2.56867	24.4238	3.63564		0.232711	5.9703e-05	0.477184	0.00598686				TRUE												TRUE					TRUE
Adenylosuccinate		C03794	23.9764	4.94374	31.0678	3.11338	9.15532	1.06609	27.1635	9.87892		0.0590071	0.00769561	0.034781	0.497333				TRUE		TRUE		TRUE																			TRUE			TRUE
CTP		C00063	6.59348	0.770174	11.1237	2.4916	3.19267	1.24224	5.29252	1.38575		0.030604	0.00553822	0.0653664	0.0107727				TRUE		TRUE		TRUE								TRUE					TRUE						TRUE			TRUE
UTP		C00075	8.65041	2.40301	15.4682	5.92292	3.93134	1.73392	5.62828	2.74603		0.100507	0.0215994	0.343304	0.0366171				TRUE												TRUE					TRUE
ATP		C00002	289.268	42.1177	389.56	81.5227	133.123	25.8931	228.073	56.6742		0.0866176	0.00148202	0.0357542	0.0205101				TRUE		TRUE		TRUE								TRUE					TRUE						TRUE			TRUE
dGTP		C00286	1.75902	3.51805	1.68505	3.37011	0	0	0	0		#DIV/0!	#DIV/0!	#DIV/0!	#DIV/0!		#DIV/0!		#DIV/0!		#DIV/0!		#DIV/0!		#DIV/0!		#DIV/0!		#DIV/0!		#DIV/0!		#DIV/0!			#DIV/0!			#DIV/0!			#DIV/0!			#DIV/0!			#DIV/0!
CDP-choline		C00307	5.29428	1.51258	3.01319	2.11129	7.56959	1.6272	5.34879	2.42208		0.212669	0.086693	0.185714	0.364876		TRUE
UDP-glucose		C00029	63.7912	11.4134	64.9109	8.96469	57.8606	4.16653	59.0429	5.57372		0.882706	0.387136	0.746482	0.316649
UDP-glucuronate		C00167	5.89457	0.607786	4.68261	0.340238	3.95006	0.895521	4.15414	0.5906		0.0194452	0.0142592	0.718662	0.184147				TRUE								TRUE
ADP-glucose		C00498	0.696024	0.810757	1.52017	0.338376	1.49707	0.138798	1.38255	0.942275		0.583794	0.566989	0.111265	0.199368
GDP-mannose		C00096	5.4428	0.614332	4.90342	0.527104	5.96156	0.993235	6.19945	1.11767		0.232077	0.415001	0.761264	0.0995199														TRUE
UDP-N-acetylglucosamine		C00043	173.498	19.3993	175.363	17.3931	128.222	11.4333	154.361	12.5398		0.89092	0.0107116	0.0218817	0.102642				TRUE		TRUE																					TRUE
NAD+		C00003	135.657	17.853	118.308	15.032	138.675	33.8212	94.1029	7.27467		0.189039	0.881365	0.0750299	0.0401285										TRUE						TRUE
NADH		C00004	9.46407	3.3295	9.66005	2.22112	9.95263	3.80721	13.4558	4.35987		0.92563	0.853288	0.272408	0.188448
NADP+		C00006	8.92835	2.02788	6.07431	0.524229	10.6369	2.44599	6.64091	1.11293		0.0629567	0.324849	0.0386473	0.406026										TRUE		TRUE																					TRUE
FAD		C00016	7.3717	0.692994	7.1602	0.64431	7.26679	2.39162	10.1949	1.4435		0.670614	0.937438	0.090964	0.0172445						TRUE								TRUE
Urea		C00086	603.982	179.152	813.176	35.279	197.29	160.793	86.6141	119.161		0.0994812	0.0280755	0.464171	0.0667947				TRUE				TRUE								TRUE					TRUE
Gly		C00037	1332.22	86.1828	1875.18	58.6191	2177.79	238.209	2181.57	262.032		0.000100856	0.00321638	0.983665	0.0986944		TRUE						TRUE						TRUE				TRUE
Putrescine(1,4-Butanediamine)		C00134	36.5256	2.28864	20.509	3.18498	17.4943	3.70476	14.7012	2.1856		0.000295621	0.000325176	0.252215	0.0276653				TRUE								TRUE				TRUE					TRUE
Sarcosine		C00213	70.3067	6.06089	137.453	10.9227	68.243	12.3907	66.6199	5.70072		0.000176499	0.778498	0.823009	0.000161558								TRUE								TRUE
beta-Ala		C00099	1526.42	127.602	1835.16	219.742	1082.71	217.213	554.83	84.4869		0.0612783	0.0177445	0.0112999	0.000484177				TRUE				TRUE		TRUE						TRUE					TRUE
Ala		C00041	7140.52	674.399	4627.75	471.153	14438.6	2337.06	9212.64	1481.4		0.00132413	0.00590636	0.0125704	0.00571401		TRUE								TRUE		TRUE		TRUE				TRUE						TRUE									TRUE
N-Methylalanine		C02721	15.7694	1.96213	13.6508	1.22523	22.7779	13.4221	24.4208	4.09117		0.126135	0.374617	0.827717	0.0100171														TRUE
GABA		C00334	85.5582	10.7918	67.9692	7.278	63.8301	8.35224	44.2985	4.6805		0.0404788	0.0206295	0.0107779	0.00258243				TRUE						TRUE		TRUE				TRUE					TRUE												TRUE
3-Aminoisobutyrate		C05145	83.1491	9.30766	111.872	17.1103	105.881	25.4467	28.1691	6.31358		0.0350345	0.17264	0.00686745	0.000989741								TRUE		TRUE						TRUE
2AB		C02356	19.0768	2.93087	25.8814	1.97047	46.4174	17.1932	35.7343	9.67091		0.0108838	0.0480341	0.330898	0.132744		TRUE						TRUE
Choline		C00114	99.6825	10.376	107.726	10.9305	93.582	15.0609	106.405	14.6425		0.326927	0.532521	0.267938	0.890138
2,3-Diaminopropionate		C06393	0	0	0	0	0	0	12.75	2.84041		#DIV/0!	#DIV/0!	#DIV/0!	#DIV/0!		#DIV/0!		#DIV/0!		#DIV/0!		#DIV/0!		#DIV/0!		#DIV/0!		#DIV/0!		#DIV/0!		#DIV/0!			#DIV/0!			#DIV/0!			#DIV/0!			#DIV/0!			#DIV/0!
Ser		C00065	784.536	32.5121	894.821	29.0625	1717.53	334.611	1927.42	177.383		0.00240059	0.0109729	0.322664	0.00110534		TRUE						TRUE						TRUE				TRUE
Histamine		C00388	121.502	23.3419	92.735	16.0064	20.6208	7.14278	1.14577	0.840654		0.094455	0.00191192	0.0125729	0.00143885				TRUE						TRUE		TRUE				TRUE					TRUE												TRUE
Pro		C00148	2828.76	220.299	3180.17	153.23	3067.7	581.507	2745.19	294.478		0.0441536	0.486693	0.373157	0.0520458								TRUE								TRUE
Betaine		C00719	283.488	59.0537	286.339	19.4622	102.877	39.3344	29.3212	5.48947		0.931739	0.00335274	0.0320336	4.51714e-05				TRUE						TRUE						TRUE					TRUE
Val		C00183	882.775	92.5142	912.748	57.3841	943.163	98.8307	772.241	142.983		0.605531	0.406804	0.102776	0.143274
Alpha-MethyZSerine		C02115	99.6099	7.00021	131.687	21.0119	403.258	246.212	389.345	158.813		0.0493101	0.0902827	0.927934	0.046405		TRUE						TRUE						TRUE				TRUE
Thr		C00188	2325.13	292.357	2821.57	359.121	3056	428.173	7177.48	740.188		0.0776015	0.0348173	0.000252823	0.000291502		TRUE				TRUE		TRUE						TRUE				TRUE												TRUE
Homoserine		C00263	34.4193	4.93346	20.8561	3.35683	5.69369	7.25179	1.2927	2.58539		0.00535001	0.0385335	#DIV/0!	#DIV/0!				TRUE		#DIV/0!				#DIV/0!		TRUE		#DIV/0!		#DIV/0!		#DIV/0!			#DIV/0!			#DIV/0!			#DIV/0!			#DIV/0!			#DIV/0!
Cys		C00097	57.6315	13.6098	40.1186	9.73533	42.4994	3.01647	57.2369	3.74108		0.0860871	0.110294	0.00101248	0.0319766						TRUE						TRUE		TRUE
Nicotinamide		C00153	2.12371	4.24743	0	0	0	0	0	0		#DIV/0!	#DIV/0!	#DIV/0!	#DIV/0!		#DIV/0!		#DIV/0!		#DIV/0!		#DIV/0!		#DIV/0!		#DIV/0!		#DIV/0!		#DIV/0!		#DIV/0!			#DIV/0!			#DIV/0!			#DIV/0!			#DIV/0!			#DIV/0!
Taurine		C00245	413.059	19.7381	257.203	17.1665	631.836	198.663	433.4	93.0261		2.42302e-05	0.114333	0.140372	0.0300904												TRUE		TRUE
Thymine		C00178	899.673	96.5166	601.549	29.6678	698.193	71.566	639.486	53.7035		0.00588363	0.0173518	0.240957	0.274701				TRUE								TRUE
Pipecolate		C00408	16.4694	0.955772	33.8503	4.58661	7.95988	2.77276	9.4641	1.61981		0.00378917	0.00554931	0.39324	0.000777976				TRUE				TRUE								TRUE					TRUE
Agmatine		C00179	0.522422	0.60343	0.882259	0.599729	2.57375	2.3951	1.42175	0.953628		0.250693	0.180783	0.32313	0.00306896														TRUE
Hydroxyproline		C01015	46.2274	3.34487	27.3521	1.48614	0	0	0	0		0.000417165	#DIV/0!	#DIV/0!	#DIV/0!		#DIV/0!		#DIV/0!		#DIV/0!				#DIV/0!		TRUE		#DIV/0!		#DIV/0!		#DIV/0!			#DIV/0!			#DIV/0!			#DIV/0!			#DIV/0!			#DIV/0!
5-Aminolevulinate		C00430	24.903	1.82697	28.997	3.22948	44.9011	26.1495	28.3866	6.98428		0.0813701	0.223624	0.299636	0.88124								TRUE
Creatine		C00300	0	0	0	0	0	0	1.67064	3.34129		#DIV/0!	#DIV/0!	#DIV/0!	#DIV/0!		#DIV/0!		#DIV/0!		#DIV/0!		#DIV/0!		#DIV/0!		#DIV/0!		#DIV/0!		#DIV/0!		#DIV/0!			#DIV/0!			#DIV/0!			#DIV/0!			#DIV/0!			#DIV/0!
Ile		C00407	377.008	71.5501	372.562	32.362	348.863	61.1583	316.019	76.9739		0.915083	0.572192	0.530105	0.246613
Leu		C00123	564.861	92.6712	568.856	42.5504	546.215	94.8389	523.104	92.4223		0.941142	0.787971	0.738992	0.416877
Gly-Gly		C02037	0	0	0	0	0	0	1.48427	2.96855		#DIV/0!	#DIV/0!	#DIV/0!	#DIV/0!		#DIV/0!		#DIV/0!		#DIV/0!		#DIV/0!		#DIV/0!		#DIV/0!		#DIV/0!		#DIV/0!		#DIV/0!			#DIV/0!			#DIV/0!			#DIV/0!			#DIV/0!			#DIV/0!
Asn		C00152	2152.11	130.299	2597.24	202.945	1229.89	198.251	1253.84	127.541		0.0135675	0.000477504	0.846795	9.27473e-05				TRUE				TRUE								TRUE					TRUE
Ornithine		C00077	285.156	46.781	140.486	22.3908	567.549	238.454	93.9089	34.6491		0.0040573	0.0964301	0.0271692	0.0721484		TRUE								TRUE		TRUE				TRUE								TRUE									TRUE
Asp		C00049	494.968	142.496	641.395	137.401	210.809	58.559	203.118	43.7514		0.189578	0.0211753	0.840845	0.00516361				TRUE												TRUE					TRUE
Hypoxanthine		C00262	25.9707	8.43032	23.0145	8.08983	19.0672	3.80421	34.129	7.51918		0.630921	0.206889	0.0195127	0.091073						TRUE								TRUE
Urocanate		C00785	0	0	0	0	0	0	6.57214	13.1443		#DIV/0!	#DIV/0!	#DIV/0!	#DIV/0!		#DIV/0!		#DIV/0!		#DIV/0!		#DIV/0!		#DIV/0!		#DIV/0!		#DIV/0!		#DIV/0!		#DIV/0!			#DIV/0!			#DIV/0!			#DIV/0!			#DIV/0!			#DIV/0!
gamma-Butyrobetaine		C01181	13.7185	2.37876	9.45849	1.62289	8.4023	2.3568	5.8766	1.40701		0.0294312	0.0191947	0.126315	0.0161782				TRUE								TRUE				TRUE					TRUE
Spermidine		C00315	33.8684	4.945	25.6294	3.0602	52.9591	5.0756	53.9477	8.30455		0.0364892	0.00168634	0.847078	0.00364214		TRUE										TRUE		TRUE				TRUE
Gln		C00064	5581.13	441.627	7988.78	434.199	5398.57	1114.47	6268.96	427.526		0.000238603	0.77618	0.2209	0.0013264								TRUE								TRUE
Lys		C00047	5685.18	551.665	6070.18	924.653	4524.54	514.307	3318.28	282.787		0.507164	0.0218633	0.0107267	0.00666731				TRUE						TRUE						TRUE					TRUE
Glu		C00025	3884.23	363.406	4406.08	282.818	3209.22	254.458	3902.01	362.277		0.0666134	0.0261324	0.0235168	0.0733782				TRUE		TRUE		TRUE								TRUE					TRUE						TRUE			TRUE
Met		C00073	139.028	12.1412	161.481	17.9992	165.25	46.1222	173.758	34.1569		0.0906383	0.342928	0.777692	0.555438								TRUE
Dopamine		C03758	0	0	1.23981	2.47962	2.10281	4.20562	0	0		#DIV/0!	#DIV/0!	#DIV/0!	#DIV/0!		#DIV/0!		#DIV/0!		#DIV/0!		#DIV/0!		#DIV/0!		#DIV/0!		#DIV/0!		#DIV/0!		#DIV/0!			#DIV/0!			#DIV/0!			#DIV/0!			#DIV/0!			#DIV/0!
4-(beta-Acetylaminoethyl)imidazole		C05135	6.29155	1.24347	7.0172	0.807991	7.32494	2.75178	0	0		0.37145	0.529804	#DIV/0!	#DIV/0!						#DIV/0!				#DIV/0!				#DIV/0!		#DIV/0!		#DIV/0!			#DIV/0!			#DIV/0!			#DIV/0!			#DIV/0!			#DIV/0!
His		C00135	2417.81	276.687	2004.26	218.986	1161.77	231.347	746.427	156.029		0.0597639	0.000497382	0.0290273	0.000150951				TRUE						TRUE		TRUE				TRUE					TRUE												TRUE
Allantoin		C01551	742.975	79.3931	608.137	32.3929	573.493	77.3066	662.566	76.7017		0.0350187	0.0222773	0.152991	0.260555				TRUE								TRUE
Ala-Ala		C00993	6.98617	1.10539	5.24833	0.742711	3.53689	2.38156	2.91039	2.02527		0.0454898	0.0195078	0.170454	0.0610901				TRUE								TRUE				TRUE					TRUE
alpha-Aminoadipate		C00956	44.3739	8.23345	47.0145	6.13661	33.9288	6.4989	39.8	3.88469		0.626886	0.0960858	0.182789	0.102882				TRUE
Carnitine		C00318	34.117	7.39039	49.1279	3.41395	29.8475	5.84149	41.29	3.77186		0.0191272	0.401414	0.0208718	0.0219028						TRUE		TRUE								TRUE														TRUE
Methionine sulfoxide		C02989	266.347	64.5085	426.853	69.4824	646.513	164.931	303.908	141.965		0.0148764	0.0134506	0.0204398	0.188933		TRUE						TRUE		TRUE														TRUE
Phe		C00079	198.615	33.4144	186.935	29.9028	175.747	59.9975	247.259	61.2775		0.621286	0.536723	0.146436	0.145715
Pyridoxal		C00250	0	0	0	0	1.20255	2.4051	0	0		#DIV/0!	#DIV/0!	#DIV/0!	#DIV/0!		#DIV/0!		#DIV/0!		#DIV/0!		#DIV/0!		#DIV/0!		#DIV/0!		#DIV/0!		#DIV/0!		#DIV/0!			#DIV/0!			#DIV/0!			#DIV/0!			#DIV/0!			#DIV/0!
3-Methylhistidine		C01152	9.57903	1.60358	8.56089	0.453111	7.58679	1.94811	8.96228	0.988544		0.298052	0.167199	0.269954	0.499444
N-Acetylornithine		C00437	0	0	6.11425	0.420743	0	0	12.3795	1.09223		#DIV/0!	#DIV/0!	#DIV/0!	0.000511823		#DIV/0!		#DIV/0!		#DIV/0!		#DIV/0!		#DIV/0!		#DIV/0!		TRUE				#DIV/0!			#DIV/0!			#DIV/0!			#DIV/0!			#DIV/0!			#DIV/0!
Arg		C00062	3121.3	388.874	3205.96	165.896	2380.03	219.943	2870.74	296.613		0.708973	0.0227933	0.0407079	0.109078				TRUE		TRUE																					TRUE
Citrulline		C00327	14.4276	2.53561	38.7107	8.79336	19.8494	5.60263	95.8236	22.9993		0.0087685	0.149547	0.00541492	0.0106115						TRUE		TRUE						TRUE																TRUE
Tyr		C00082	2523.51	603.266	3109.47	677.69	3611.06	1630.37	5358.32	1232.57		0.244609	0.282243	0.141835	0.0265544														TRUE
Phosphorylcholine		C00588	769.873	76.7558	964.598	36.4178	1477.03	135.465	1405.32	169.4		0.00861943	0.000353838	0.534137	0.0118077		TRUE						TRUE						TRUE				TRUE
N1-AcetyZSpermidine		C00612	1.88788	0.508699	1.04277	0.711077	1.99031	0.271355	3.44605	0.921254		0.146103	0.738108	0.0457758	0.018284						TRUE								TRUE
N8-AcetyZSpermidine		C01029	0	0	0	0	0	0	0.663351	0.806933		#DIV/0!	#DIV/0!	#DIV/0!	#DIV/0!		#DIV/0!		#DIV/0!		#DIV/0!		#DIV/0!		#DIV/0!		#DIV/0!		#DIV/0!		#DIV/0!		#DIV/0!			#DIV/0!			#DIV/0!			#DIV/0!			#DIV/0!			#DIV/0!
N-epsilon-Acetyllysine		C02727	2.45018	2.85665	7.20446	1.11339	7.12296	2.27976	19.5233	4.28009		0.0439502	0.150713	0.00478496	0.00808828						TRUE		TRUE						TRUE																TRUE
Gly-Leu		C02155	6.91086	0.909151	7.00316	1.00138	4.14195	3.05421	7.19083	1.1784		0.895941	0.270797	0.210674	0.816514
N6,N6,N6-Trimethyllysine		C03793	5.21329	0.661824	5.01707	0.0680809	7.50449	1.21172	10.5705	1.52103		0.595969	0.0235022	0.0210775	0.00524731		TRUE				TRUE								TRUE				TRUE
SAH		C00021	0	0	1.12114	1.30654	4.3521	4.13249	0	0		#DIV/0!	#DIV/0!	#DIV/0!	#DIV/0!		#DIV/0!		#DIV/0!		#DIV/0!		#DIV/0!		#DIV/0!		#DIV/0!		#DIV/0!		#DIV/0!		#DIV/0!			#DIV/0!			#DIV/0!			#DIV/0!			#DIV/0!			#DIV/0!
DOPA		C00355	20.6139	4.29555	18.496	2.36087	12.1181	1.64813	17.6436	3.51274		0.429715	0.0222696	0.0431952	0.702971				TRUE		TRUE																					TRUE
SAM+		C00019	13.7556	2.75052	11.0573	1.63777	24.4103	4.13427	19.7718	2.27648		0.153966	0.00705748	0.110615	0.00115107		TRUE												TRUE				TRUE
ADMA		C03626	0	0	4.26189	0.646846	0	0	3.67298	2.45139		#DIV/0!	#DIV/0!	#DIV/0!	0.142614		#DIV/0!		#DIV/0!		#DIV/0!		#DIV/0!		#DIV/0!		#DIV/0!						#DIV/0!			#DIV/0!			#DIV/0!			#DIV/0!			#DIV/0!			#DIV/0!
SDMA		-	0	0	0.476123	0.952246	0	0	0	0		#DIV/0!	#DIV/0!	#DIV/0!	#DIV/0!		#DIV/0!		#DIV/0!		#DIV/0!		#DIV/0!		#DIV/0!		#DIV/0!		#DIV/0!		#DIV/0!		#DIV/0!			#DIV/0!			#DIV/0!			#DIV/0!			#DIV/0!			#DIV/0!
o-Acetylcarnitine		C02571	151.603	23.4026	120.66	20.4358	246.619	58.0018	213.229	46.9343		0.0943398	0.0390814	0.40668	0.0215142		TRUE										TRUE		TRUE				TRUE
Trp		C00078	114.92	10.1038	132.046	6.68487	90.0008	20.1581	107.307	17.2258		0.0351803	0.0851958	0.240693	0.0571091				TRUE				TRUE								TRUE					TRUE
alpha-Lipoamide+5-Methoxyindoleacetate		C00248	59.6532	16.6183	45.2424	9.01234	59.4476	13.7559	55.4649	11.3028		0.192528	0.985427	0.670863	0.209357
Kynurenine		C00328	33.82	4.89307	37.6049	4.14995	30.4242	12.4603	34.9632	13.7128		0.283845	0.639233	0.641721	0.733246
Cysteine-glutathione disulphide -Divalent		-	18.9577	5.1489	25.2754	4.36302	13.1065	4.2563	17.7076	6.00321		0.111652	0.132119	0.262507	0.0919968																TRUE
N-Acetylglucosamine		C00140	154.904	18.9666	96.9998	39.4164	26.1475	19.9518	0	0		0.0528098	8.59033e-05	#DIV/0!	#DIV/0!				TRUE		#DIV/0!				#DIV/0!		TRUE		#DIV/0!		#DIV/0!		#DIV/0!			#DIV/0!			#DIV/0!			#DIV/0!			#DIV/0!			#DIV/0!
Cystathionine		C02291	62.828	11.0495	45.8706	3.39633	65.0474	18.1254	50.1067	16.2063		0.0492062	0.842686	0.265634	0.641524												TRUE
3-Hydroxykynurenine		C02794	1019.84	74.1645	805.781	9.631	618.849	74.6064	415.491	49.4798		0.0096595	0.000265645	0.00555903	0.000387169				TRUE						TRUE		TRUE				TRUE					TRUE												TRUE
7,8-Dihydrobiopterin		C02953	12.6525	9.94201	16.4868	1.83974	13.8938	10.4669	12.7926	0.937478		0.928586	0.760648	0.236697	0.0193145																TRUE
Cystine		C00491	0	0	2.5216	1.80499	0	0	0	0		#DIV/0!	#DIV/0!	#DIV/0!	#DIV/0!		#DIV/0!		#DIV/0!		#DIV/0!		#DIV/0!		#DIV/0!		#DIV/0!		#DIV/0!		#DIV/0!		#DIV/0!			#DIV/0!			#DIV/0!			#DIV/0!			#DIV/0!			#DIV/0!
Cytidine		C00475	8.81424	1.05305	7.53163	1.32406	9.35313	1.1699	8.88079	2.77715		0.182691	0.519347	0.769461	0.426772
Uridine		C00299	169.041	31.9729	122.34	13.5185	176.771	45.0536	215.354	14.3305		0.0540541	0.789983	0.185803	8.18649e-05												TRUE		TRUE
Pyridoxamine 5'-phosphate		C00647	1.33109	2.66218	7.08257	1.04426	0	0	3.33605	2.41024		#DIV/0!	#DIV/0!	#DIV/0!	0.0325306		#DIV/0!		#DIV/0!		#DIV/0!		#DIV/0!		#DIV/0!		#DIV/0!				TRUE		#DIV/0!			#DIV/0!			#DIV/0!			#DIV/0!			#DIV/0!			#DIV/0!
gamma-Glu-cys		C00669	48.3481	59.5798	27.3563	32.2774	42.0207	52.1315	23.6803	47.3607		0.329815	0.749601	#DIV/0!	#DIV/0!						#DIV/0!				#DIV/0!				#DIV/0!		#DIV/0!		#DIV/0!			#DIV/0!			#DIV/0!			#DIV/0!			#DIV/0!			#DIV/0!
Glycerophosphorylcholine		C00670	32.5964	22.5793	28.1824	3.77886	49.0166	0.861341	38.9606	11.8856		0.0540224	0.328287	0.189105	0.166877												TRUE
Thiamine		C00378	7.21656	1.41189	10.7672	2.62804	10.1003	2.92354	15.5222	3.00579		0.0675902	0.144857	0.041457	0.0553692						TRUE		TRUE						TRUE																TRUE
2'-Deoxyguanosine		C00330	0	0	0	0	12.8559	10.9014	0	0		#DIV/0!	#DIV/0!	#DIV/0!	#DIV/0!		#DIV/0!		#DIV/0!		#DIV/0!		#DIV/0!		#DIV/0!		#DIV/0!		#DIV/0!		#DIV/0!		#DIV/0!			#DIV/0!			#DIV/0!			#DIV/0!			#DIV/0!			#DIV/0!
Adenosine		C00212	5.0318	1.32371	4.74421	0.467269	4.75953	1.69796	3.90256	0.734047		0.704385	0.809257	0.405609	0.109851
Inosine		C00294	95.2878	16.6474	98.0564	12.5809	121.944	13.8653	142.037	16.8001		0.80025	0.0503841	0.116368	0.00679319		TRUE												TRUE				TRUE
Glu-Glu		C01425	0	0	1.00566	1.16359	0.746794	1.49359	3.65701	0.93107		#DIV/0!	#DIV/0!	#DIV/0!	0.0361654		#DIV/0!		#DIV/0!		#DIV/0!		#DIV/0!		#DIV/0!		#DIV/0!		TRUE				#DIV/0!			#DIV/0!			#DIV/0!			#DIV/0!			#DIV/0!			#DIV/0!
Saccharopine		C00449	20.6289	3.1299	17.232	1.83334	31.0809	3.08082	15.4963	2.77996		0.121855	0.00312911	0.000302726	0.343287		TRUE								TRUE														TRUE
1-Methyladenosine		C02494	2.89591	0.285375	6.74154	0.762439	7.93873	3.56328	7.48541	1.16201		0.000866257	0.0656821	0.821895	0.331739		TRUE						TRUE
Guanosine		C00387	15.0783	2.3934	18.0962	2.6268	25.0189	8.05147	21.0123	3.21879		0.140765	0.0858174	0.408518	0.21186		TRUE
Ophthalmate		-	0.701387	1.40277	4.0785	2.02762	5.91829	0.911383	9.79843	3.47296		#DIV/0!	#DIV/0!	0.108533	0.0374813		#DIV/0!		#DIV/0!				#DIV/0!				#DIV/0!		TRUE				#DIV/0!			#DIV/0!			#DIV/0!			#DIV/0!			#DIV/0!			#DIV/0!
Argininosuccinate		C03406	45.9889	8.91264	39.4224	3.74663	35.5763	3.98263	45.1541	6.52473		0.245436	0.097312	0.0544575	0.190695				TRUE		TRUE																					TRUE
5-Methylthioadenosine		C00170	0.229238	0.458475	0.822744	0.961342	0.310711	0.621422	0.679695	0.785054		#DIV/0!	#DIV/0!	#DIV/0!	0.3546		#DIV/0!		#DIV/0!		#DIV/0!		#DIV/0!		#DIV/0!		#DIV/0!						#DIV/0!			#DIV/0!			#DIV/0!			#DIV/0!			#DIV/0!			#DIV/0!
Glutathione(ox)		C00127	137.906	33.1499	187.847	15.1155	123.893	14.3113	128.761	30.4449		0.0491866	0.480156	0.785803	0.0218482								TRUE								TRUE
Glutathione(red)		C00051	409.857	53.4112	433.652	69.1108	501.201	73.8574	617.437	79.5964		0.606715	0.0965395	0.0763075	0.0134498		TRUE				TRUE								TRUE				TRUE
Thiamine monophosphate		C01081	7.40242	5.09068	8.92215	1.12013	8.06074	5.40324	12.9647	0.73277		0.422216	0.436599	0.0110834	0.00159317						TRUE								TRUE
Riboflavin		C00255	22.1608	2.1745	17.0235	2.78748	31.698	10.362	19.4292	7.81789		0.0289753	0.16194	0.111265	0.595162												TRUE

## Sheet: Comparison p < 0.05 (formulas)
Concentration in Drosophila												Student's T-test					Pairwise comparisons, p < 0.05
[ nmol g-1]																																	tko25t HS > wt HS			tko25t HS < wt HS			tko25t HS > wt HS			tko25t HS < wt HS			wt ZS > wt HS			wt HS > wt ZS
												wt HS	tko25t HS	tko25t HS	tko25t ZS		tko25t HS		tko25t HS		tko25t HS		wt HS		tko25t HS		wt HS		tko25t ZS		tko25t ZS		AND			AND			AND			AND
			Average	STDEV	Average	STDEV	Average	STDEV	Average	STDEV		vs.	vs.	vs.	vs.		>		<		<		<		>		>		>		<		tko25t ZS > wt ZS			tko25t ZS < wt ZS			tko25t ZS < tko25t HS			tko25t ZS > tko25t HS			tko25t ZS > tko25t HS			tko25t HS > tko25t ZS
Anions/Cations		KEGG	wt HS		wt ZS		tko25t HS		tko25t ZS			wt ZS	wt HS	tko25t ZS	wt ZS		wt HS		wt HS		tko25t ZS		wt ZS		tko25t ZS		wt ZS		wt ZS		wt ZS
#REF!		#REF!	#REF!	11.897	67.7611	9.25042	72.5866	14.3578	78.6438	9.37733		0.111149	0.354074	0.510506	0.149553		#REF!		#REF!		FALSE		#REF!		FALSE		#REF!		FALSE		FALSE		#REF!			#REF!			#REF!			#REF!			#REF!			#REF!
G6P		C00092	843.603	186.763	828.253	188.465	988.373	114.086	1183.22	148.474		0.911658	0.243486	0.0856829	0.0269823		FALSE		FALSE		FALSE		FALSE		FALSE		FALSE		TRUE		FALSE		FALSE			FALSE			FALSE			FALSE			FALSE			FALSE
F6P		C00085	159.651	33.2117	155.669	21.6863	161.674	38.1026	197.186	18.6689		0.848534	0.938849	0.163518	0.0279667		FALSE		FALSE		FALSE		FALSE		FALSE		FALSE		TRUE		FALSE		FALSE			FALSE			FALSE			FALSE			FALSE			FALSE
F1,6P		C00354	78.3656	12.7311	77.7707	19.6081	22.7167	6.43532	32.1717	11.8152		0.961323	0.000939124	0.22321	0.0108168		FALSE		TRUE		FALSE		FALSE		FALSE		FALSE		FALSE		TRUE		FALSE			TRUE			FALSE			FALSE			FALSE			FALSE
DHAP		C00111	35.0685	7.93729	28.7775	5.66417	30.5784	4.35673	38.6548	16.0307		0.249191	0.36999	0.394169	0.314061		FALSE		FALSE		FALSE		FALSE		FALSE		FALSE		FALSE		FALSE		FALSE			FALSE			FALSE			FALSE			FALSE			FALSE
Glycerophosphate		C00093	1425.75	331.683	1755.29	104.065	2685.28	1335.18	3686.61	629.214		0.139067	0.154344	0.24215	0.00773568		FALSE		FALSE		FALSE		FALSE		FALSE		FALSE		TRUE		FALSE		FALSE			FALSE			FALSE			FALSE			FALSE			FALSE
3PG		C00197	166.456	32.3269	154.581	23.479	114.648	37.672	100.123	33.248		0.575935	0.0829726	0.584518	0.0407835		FALSE		FALSE		FALSE		FALSE		FALSE		FALSE		FALSE		TRUE		FALSE			FALSE			FALSE			FALSE			FALSE			FALSE
2PG		C00631	20.1646	5.41109	15.2889	3.37752	14.2625	6.18305	11.3166	4.04682		0.18653	0.20168	0.460297	0.184035		FALSE		FALSE		FALSE		FALSE		FALSE		FALSE		FALSE		FALSE		FALSE			FALSE			FALSE			FALSE			FALSE			FALSE
PEP		C00074	8.22571	2.47286	9.12414	3.18032	11.3388	6.48672	8.8656	2.34903		0.67214	0.422269	0.515245	0.900581		FALSE		FALSE		FALSE		FALSE		FALSE		FALSE		FALSE		FALSE		FALSE			FALSE			FALSE			FALSE			FALSE			FALSE
Pyruvate		C00022	187.369	67.2926	107.042	14.8661	481.047	156.443	486.721	46.921		0.0942679	0.0253365	0.948361	0.000204441		TRUE		FALSE		FALSE		FALSE		FALSE		FALSE		TRUE		FALSE		TRUE			FALSE			FALSE			FALSE			FALSE			FALSE
Acetyl CoA		C00024	0.572696	0.396998	0.644731	0.0539904	0	0	0.509382	0.621773		0.258096	#DIV/0!	#DIV/0!	0.36907		#DIV/0!		#DIV/0!		#DIV/0!		FALSE		#DIV/0!		FALSE		FALSE		FALSE		#DIV/0!			#DIV/0!			#DIV/0!			#DIV/0!			#DIV/0!			#DIV/0!
Lactate		C00186	3464.42	1042.37	2069.68	577.084	4705.92	966.051	4066.84	601.437		0.0698002	0.131496	0.312163	0.00303906		FALSE		FALSE		FALSE		FALSE		FALSE		FALSE		TRUE		FALSE		FALSE			FALSE			FALSE			FALSE			FALSE			FALSE
Glucosamine 6-phosphate		C00352	14.2637	1.83196	15.2583	2.55277	16.3545	11.2361	14.5575	4.61755		0.552328	0.736623	0.782112	0.801812		FALSE		FALSE		FALSE		FALSE		FALSE		FALSE		FALSE		FALSE		FALSE			FALSE			FALSE			FALSE			FALSE			FALSE
Citrate		C00158	1137.24	207.815	1614.36	355.041	1557.28	327.29	2230.51	239.559		0.0698162	0.0816002	0.0182325	0.0327028		FALSE		FALSE		FALSE		FALSE		FALSE		FALSE		TRUE		FALSE		FALSE			FALSE			FALSE			FALSE			FALSE			FALSE
cis-Aconitate		C00417	38.1851	7.91679	43.6022	8.70646	36.7458	5.74783	43.1073	8.09981		0.393035	0.779414	0.252358	0.936377		FALSE		FALSE		FALSE		FALSE		FALSE		FALSE		FALSE		FALSE		FALSE			FALSE			FALSE			FALSE			FALSE			FALSE
Isocitrate		C00311	43.8996	6.4906	59.9173	10.5276	49.1493	10.9241	67.7958	9.14405		0.04889	0.447127	0.0408507	0.302423		FALSE		FALSE		FALSE		TRUE		FALSE		FALSE		FALSE		FALSE		FALSE			FALSE			FALSE			FALSE			TRUE			FALSE
2-Oxoglutarate		C00026	0	0	0	0	37.5333	75.0667	151.147	23.7208		#DIV/0!	#DIV/0!	#DIV/0!	#DIV/0!		#DIV/0!		#DIV/0!		#DIV/0!		#DIV/0!		#DIV/0!		#DIV/0!		#DIV/0!		#DIV/0!		#DIV/0!			#DIV/0!			#DIV/0!			#DIV/0!			#DIV/0!			#DIV/0!
2-Hydroxyglutarate		C02630	651.289	190.227	526.935	110.449	699.613	123.48	934.678	165.251		0.311338	0.687228	0.066385	0.00846995		FALSE		FALSE		FALSE		FALSE		FALSE		FALSE		TRUE		FALSE		FALSE			FALSE			FALSE			FALSE			FALSE			FALSE
Succinate		C00042	616.198	62.936	417.584	48.2783	521.569	79.3625	446.475	27.8124		0.00293099	0.113444	0.153905	0.349151		FALSE		FALSE		FALSE		FALSE		FALSE		TRUE		FALSE		FALSE		FALSE			FALSE			FALSE			FALSE			FALSE			FALSE
Fumarate		C00122	239.215	40.2893	254.714	30.3583	207.621	14.124	222.618	50.242		0.563121	0.218005	0.600647	0.324662		FALSE		FALSE		FALSE		FALSE		FALSE		FALSE		FALSE		FALSE		FALSE			FALSE			FALSE			FALSE			FALSE			FALSE
Malate		C00711	1182.37	165.294	1352.3	235.523	1236.78	97.9341	1383.08	164.669		0.287129	0.596188	0.188573	0.838261		FALSE		FALSE		FALSE		FALSE		FALSE		FALSE		FALSE		FALSE		FALSE			FALSE			FALSE			FALSE			FALSE			FALSE
6-Phosphogluconate		C00345	8.73494	1.40439	6.68548	0.528606	8.59416	1.32003	5.96317	1.24257		0.0548488	0.88866	0.027356	0.344244		FALSE		FALSE		TRUE		FALSE		TRUE		FALSE		FALSE		FALSE		FALSE			FALSE			FALSE			FALSE			FALSE			FALSE
Ru5P		C00199	73.1544	16.9891	69.995	13.031	62.4819	16.2234	48.8156	8.6622		0.778496	0.398636	0.202548	0.0405927		FALSE		FALSE		FALSE		FALSE		FALSE		FALSE		FALSE		TRUE		FALSE			FALSE			FALSE			FALSE			FALSE			FALSE
R5P		C00117	3.5957	4.15796	2.52703	1.7145	5.19019	1.78796	3.6173	2.44071		0.00518949	0.108908	0.716564	0.0148288		FALSE		FALSE		FALSE		FALSE		FALSE		TRUE		TRUE		FALSE		FALSE			FALSE			FALSE			FALSE			FALSE			FALSE
S7P		C05382	130.79	24.6798	77.08	10.1166	72.9818	13.2707	52.7827	3.84629		0.0159221	0.0108709	0.0507337	0.0119049		FALSE		TRUE		FALSE		FALSE		FALSE		TRUE		FALSE		TRUE		FALSE			TRUE			FALSE			FALSE			FALSE			FALSE
3-Hydroxypropionate		C01013	418.12	76.9409	1541.34	125.167	299.826	64.9317	263.952	33.5304		2.22486e-05	0.058255	0.37606	0.00011911		FALSE		FALSE		FALSE		TRUE		FALSE		FALSE		FALSE		TRUE		FALSE			FALSE			FALSE			FALSE			FALSE			FALSE
Malonate		C00383	24.1663	2.91198	21.3645	4.5015	18.0209	6.9201	21.2373	3.12712		0.342609	0.176429	0.442759	0.964657		FALSE		FALSE		FALSE		FALSE		FALSE		FALSE		FALSE		FALSE		FALSE			FALSE			FALSE			FALSE			FALSE			FALSE
3-Hydroxybutyrate		C01089	60.9896	13.2123	89.1727	14.3944	78.6635	10.7914	70.6577	8.41198		0.0281118	0.0855112	0.288798	0.0788604		FALSE		FALSE		FALSE		TRUE		FALSE		FALSE		FALSE		FALSE		FALSE			FALSE			FALSE			FALSE			FALSE			FALSE
Glycerate		C00258	0	0	36.6741	31.5525	49.2604	57.8177	17.0891	34.1783		#DIV/0!	#DIV/0!	#DIV/0!	#DIV/0!		#DIV/0!		#DIV/0!		#DIV/0!		#DIV/0!		#DIV/0!		#DIV/0!		#DIV/0!		#DIV/0!		#DIV/0!			#DIV/0!			#DIV/0!			#DIV/0!			#DIV/0!			#DIV/0!
4-Oxopentanoate		-	0	0	1.68671	3.37342	0	0	2.1248	4.24961		#DIV/0!	#DIV/0!	#DIV/0!	#DIV/0!		#DIV/0!		#DIV/0!		#DIV/0!		#DIV/0!		#DIV/0!		#DIV/0!		#DIV/0!		#DIV/0!		#DIV/0!			#DIV/0!			#DIV/0!			#DIV/0!			#DIV/0!			#DIV/0!
2-Oxoisopentanoate		C00141	9.00518	1.73557	8.37152	1.15762	12.8594	0.789054	18.2413	3.05296		0.568958	0.0141841	0.0347114	0.00428456		TRUE		FALSE		FALSE		FALSE		FALSE		FALSE		TRUE		FALSE		TRUE			FALSE			FALSE			FALSE			FALSE			FALSE
Hexanoate		C01585	1.37261	2.74522	1.98666	2.31505	0.908983	1.81797	0.990772	1.98154		#DIV/0!	#DIV/0!	#DIV/0!	#DIV/0!		#DIV/0!		#DIV/0!		#DIV/0!		#DIV/0!		#DIV/0!		#DIV/0!		#DIV/0!		#DIV/0!		#DIV/0!			#DIV/0!			#DIV/0!			#DIV/0!			#DIV/0!			#DIV/0!
2-Hydroxypentanoate		-	7.1881	0.7665	7.10829	0.912863	6.96382	2.2944	7.49242	1.8258		0.897973	0.862704	0.731392	0.724055		FALSE		FALSE		FALSE		FALSE		FALSE		FALSE		FALSE		FALSE		FALSE			FALSE			FALSE			FALSE			FALSE			FALSE
Nicotinate		C00253	5.46082	10.9216	0	0	0	0	0	0		#DIV/0!	#DIV/0!	#DIV/0!	#DIV/0!		#DIV/0!		#DIV/0!		#DIV/0!		#DIV/0!		#DIV/0!		#DIV/0!		#DIV/0!		#DIV/0!		#DIV/0!			#DIV/0!			#DIV/0!			#DIV/0!			#DIV/0!			#DIV/0!
Isethionate		C05123	0	0	0	0	0	0	0.555842	1.11168		#DIV/0!	#DIV/0!	#DIV/0!	#DIV/0!		#DIV/0!		#DIV/0!		#DIV/0!		#DIV/0!		#DIV/0!		#DIV/0!		#DIV/0!		#DIV/0!		#DIV/0!			#DIV/0!			#DIV/0!			#DIV/0!			#DIV/0!			#DIV/0!
5-Oxoproline		C01879	119.624	23.6988	127.78	12.0095	131.974	29.5303	143.971	13.6863		0.569291	0.539462	0.499798	0.126491		FALSE		FALSE		FALSE		FALSE		FALSE		FALSE		FALSE		FALSE		FALSE			FALSE			FALSE			FALSE			FALSE			FALSE
Itaconate		C00490	0	0	0.292206	0.584412	0	0	0	0		#DIV/0!	#DIV/0!	#DIV/0!	#DIV/0!		#DIV/0!		#DIV/0!		#DIV/0!		#DIV/0!		#DIV/0!		#DIV/0!		#DIV/0!		#DIV/0!		#DIV/0!			#DIV/0!			#DIV/0!			#DIV/0!			#DIV/0!			#DIV/0!
4-Methyl-2-oxopentanoate		C00233	18.2385	4.98405	20.7696	2.13655	25.3332	2.15135	39.665	7.81734		0.402592	0.0580049	0.0307093	0.0136014		FALSE		FALSE		FALSE		FALSE		FALSE		FALSE		TRUE		FALSE		FALSE			FALSE			FALSE			FALSE			FALSE			FALSE
4-Acetylbutyrate		C02129	3.05227	2.40225	1.50822	1.81083	0.748902	1.4978	0	0		0.40466	#DIV/0!	#DIV/0!	#DIV/0!		#DIV/0!		#DIV/0!		#DIV/0!		FALSE		#DIV/0!		FALSE		#DIV/0!		#DIV/0!		#DIV/0!			#DIV/0!			#DIV/0!			#DIV/0!			#DIV/0!			#DIV/0!
Heptanoate		C17714	0.888668	1.02778	1.09931	0.801757	0	0	0.253186	0.506372		0.30762	#DIV/0!	#DIV/0!	#DIV/0!		#DIV/0!		#DIV/0!		#DIV/0!		FALSE		#DIV/0!		FALSE		#DIV/0!		#DIV/0!		#DIV/0!			#DIV/0!			#DIV/0!			#DIV/0!			#DIV/0!			#DIV/0!
N-Acetyl-beta-alanine		C01073	0.618672	1.23734	2.23959	1.50939	0.361911	0.723822	1.08707	1.26283		#DIV/0!	#DIV/0!	#DIV/0!	0.0511094		#DIV/0!		#DIV/0!		#DIV/0!		#DIV/0!		#DIV/0!		#DIV/0!		FALSE		FALSE		#DIV/0!			#DIV/0!			#DIV/0!			#DIV/0!			#DIV/0!			#DIV/0!
Glutarate		C00489	18.0275	0.323156	18.6214	4.05609	8.976	3.75606	12.4788	2.1407		0.789158	0.0166194	0.168962	0.0483354		FALSE		TRUE		FALSE		FALSE		FALSE		FALSE		FALSE		TRUE		FALSE			TRUE			FALSE			FALSE			FALSE			FALSE
3-Ureidopropionate		C02642	0	0	16.4825	11.0324	5.99906	11.9981	7.57125	9.68125		#DIV/0!	#DIV/0!	#DIV/0!	0.404606		#DIV/0!		#DIV/0!		#DIV/0!		#DIV/0!		#DIV/0!		#DIV/0!		FALSE		FALSE		#DIV/0!			#DIV/0!			#DIV/0!			#DIV/0!			#DIV/0!			#DIV/0!
2-Hydroxy-4-methylpentanoate		C03264	0	0	0	0	2.01744	1.58199	3.42916	0.278426		#DIV/0!	#DIV/0!	0.335475	#DIV/0!		#DIV/0!		#DIV/0!		FALSE		#DIV/0!		FALSE		#DIV/0!		#DIV/0!		#DIV/0!		#DIV/0!			#DIV/0!			#DIV/0!			#DIV/0!			#DIV/0!			#DIV/0!
Threonate		C01620	29.9096	3.67076	21.3999	2.04132	16.3014	1.73645	17.1515	1.65978		0.0111688	0.00202019	0.505664	0.0189811		FALSE		TRUE		FALSE		FALSE		FALSE		TRUE		FALSE		TRUE		FALSE			TRUE			FALSE			FALSE			FALSE			FALSE
p-Hydroxybenzoate		C00156	16.5102	11.2807	8.39643	9.71786	13.9671	16.1324	0	0		0.0819109	0.0687384	#DIV/0!	#DIV/0!		FALSE		FALSE		#DIV/0!		FALSE		#DIV/0!		FALSE		#DIV/0!		#DIV/0!		#DIV/0!			#DIV/0!			#DIV/0!			#DIV/0!			#DIV/0!			#DIV/0!
Ethanolamine phosphate		C00346	455.728	105.034	533.752	20.1495	398.308	91.9714	297.963	46.4734		0.234636	0.442727	0.116267	0.000666529		FALSE		FALSE		FALSE		FALSE		FALSE		FALSE		FALSE		TRUE		FALSE			FALSE			FALSE			FALSE			FALSE			FALSE
Octanoate		C06423	3.20318	2.6148	1.25694	1.56519	0	0	3.04617	0.937268		0.265392	#DIV/0!	#DIV/0!	0.60024		#DIV/0!		#DIV/0!		#DIV/0!		FALSE		#DIV/0!		FALSE		FALSE		FALSE		#DIV/0!			#DIV/0!			#DIV/0!			#DIV/0!			#DIV/0!			#DIV/0!
threo-beta-methylaspartate + Glu		C03618	3712.64	438.686	4045.03	272.158	3198.92	343.671	3743.85	313.124		0.254099	0.117596	0.0578786	0.197656		FALSE		FALSE		FALSE		FALSE		FALSE		FALSE		FALSE		FALSE		FALSE			FALSE			FALSE			FALSE			FALSE			FALSE
Citramalate		C02614	0.903086	1.80617	2.91816	1.98301	0	0	2.01053	2.32754		#DIV/0!	#DIV/0!	#DIV/0!	0.72725		#DIV/0!		#DIV/0!		#DIV/0!		#DIV/0!		#DIV/0!		#DIV/0!		FALSE		FALSE		#DIV/0!			#DIV/0!			#DIV/0!			#DIV/0!			#DIV/0!			#DIV/0!
3-Phenylpropionate		C05629	17.4976	7.03022	3.73688	7.47375	15.767	2.60933	13.7398	3.74437		#DIV/0!	0.669495	0.412448	#DIV/0!		FALSE		FALSE		FALSE		#DIV/0!		FALSE		#DIV/0!		#DIV/0!		#DIV/0!		#DIV/0!			#DIV/0!			FALSE			FALSE			#DIV/0!			#DIV/0!
Cysteine sulfinate		C00606	0	0	1.26928	2.53856	0	0	0	0		#DIV/0!	#DIV/0!	#DIV/0!	#DIV/0!		#DIV/0!		#DIV/0!		#DIV/0!		#DIV/0!		#DIV/0!		#DIV/0!		#DIV/0!		#DIV/0!		#DIV/0!			#DIV/0!			#DIV/0!			#DIV/0!			#DIV/0!			#DIV/0!
Pelargonate		C01601	8.81028	1.54154	6.14929	0.767001	5.97697	0.391538	5.71338	0.397343		0.0321684	0.0310123	0.381124	0.363968		FALSE		TRUE		FALSE		FALSE		FALSE		TRUE		FALSE		FALSE		FALSE			FALSE			FALSE			FALSE			FALSE			FALSE
Pimelate		C02656	2.61498	0.821711	2.32709	0.832529	3.61537	0.447168	2.83578	0.377381		0.640051	0.0898165	0.0383099	0.325536		FALSE		FALSE		TRUE		FALSE		TRUE		FALSE		FALSE		FALSE		FALSE			FALSE			FALSE			FALSE			FALSE			FALSE
2-Hydroxyoctanoate		-	0	0	0.117869	0.235739	0.104128	0.208255	0	0		#DIV/0!	#DIV/0!	#DIV/0!	#DIV/0!		#DIV/0!		#DIV/0!		#DIV/0!		#DIV/0!		#DIV/0!		#DIV/0!		#DIV/0!		#DIV/0!		#DIV/0!			#DIV/0!			#DIV/0!			#DIV/0!			#DIV/0!			#DIV/0!
3-Hydroxy-3-methylglutarate		C03761	5.40471	1.3178	5.46564	1.46008	3.60063	0.234333	4.17672	0.153164		0.952633	0.0693028	0.00859154	0.175387		FALSE		FALSE		FALSE		FALSE		FALSE		FALSE		FALSE		FALSE		FALSE			FALSE			FALSE			FALSE			FALSE			FALSE
Phthalate		C01606	0.554286	0.640135	0.724516	0.281945	0.681994	0.16097	0	0		0.0715888	0.0118586	#DIV/0!	#DIV/0!		TRUE		FALSE		#DIV/0!		FALSE		#DIV/0!		FALSE		#DIV/0!		#DIV/0!		#DIV/0!			#DIV/0!			#DIV/0!			#DIV/0!			#DIV/0!			#DIV/0!
Terephthalate		C06337	1.68816	1.16016	0.74659	0.884106	0	0	1.16407	0.777115		0.11923	#DIV/0!	#DIV/0!	0.847025		#DIV/0!		#DIV/0!		#DIV/0!		FALSE		#DIV/0!		FALSE		FALSE		FALSE		#DIV/0!			#DIV/0!			#DIV/0!			#DIV/0!			#DIV/0!			#DIV/0!
4-Hydroxy-3-methoxybenzoate + Urate		C06672	278.769	136.606	361.482	124.573	1189.33	536.765	1519.9	675.838		0.405637	0.0386762	0.474132	0.0392941		TRUE		FALSE		FALSE		FALSE		FALSE		FALSE		TRUE		FALSE		TRUE			FALSE			FALSE			FALSE			FALSE			FALSE
Decanoate		C01571	2.32285	3.10605	2.51124	0.231058	0	0	2.21664	1.52344		0.465615	#DIV/0!	#DIV/0!	0.225218		#DIV/0!		#DIV/0!		#DIV/0!		FALSE		#DIV/0!		FALSE		FALSE		FALSE		#DIV/0!			#DIV/0!			#DIV/0!			#DIV/0!			#DIV/0!			#DIV/0!
2-Quinolinecarboxylate		C06325	0	0	0.487173	0.974345	0	0	0.707261	1.41452		#DIV/0!	#DIV/0!	#DIV/0!	#DIV/0!		#DIV/0!		#DIV/0!		#DIV/0!		#DIV/0!		#DIV/0!		#DIV/0!		#DIV/0!		#DIV/0!		#DIV/0!			#DIV/0!			#DIV/0!			#DIV/0!			#DIV/0!			#DIV/0!
N-Acetylleucine		C02710	0.38485	0.284899	0.371038	0.174696	0.567395	0.11522	0.334658	0.389065		0.304714	0.634498	0.288862	0.0452133		FALSE		FALSE		FALSE		FALSE		FALSE		FALSE		FALSE		TRUE		FALSE			FALSE			FALSE			FALSE			FALSE			FALSE
N-Acetylaspartate		C01042	28.8888	5.50979	25.5959	1.4407	36.4719	4.17726	40.04	5.8902		0.322095	0.0740149	0.365153	0.0135405		FALSE		FALSE		FALSE		FALSE		FALSE		FALSE		TRUE		FALSE		FALSE			FALSE			FALSE			FALSE			FALSE			FALSE
Allantoate		C00499	0	0	0	0	0	0	23.6999	4.50705		#DIV/0!	#DIV/0!	#DIV/0!	#DIV/0!		#DIV/0!		#DIV/0!		#DIV/0!		#DIV/0!		#DIV/0!		#DIV/0!		#DIV/0!		#DIV/0!		#DIV/0!			#DIV/0!			#DIV/0!			#DIV/0!			#DIV/0!			#DIV/0!
2-Isopropylmalate		C02504	1.6379	0.292651	2.57911	0.980895	1.535	0.907944	2.4707	0.321069		0.149231	0.840794	0.128865	0.844841		FALSE		FALSE		FALSE		FALSE		FALSE		FALSE		FALSE		FALSE		FALSE			FALSE			FALSE			FALSE			FALSE			FALSE
4-Pyridoxate		C00847	0.271917	0.543834	0.178779	0.357558	0.554703	0.60193	0	0		#DIV/0!	#DIV/0!	#DIV/0!	#DIV/0!		#DIV/0!		#DIV/0!		#DIV/0!		#DIV/0!		#DIV/0!		#DIV/0!		#DIV/0!		#DIV/0!		#DIV/0!			#DIV/0!			#DIV/0!			#DIV/0!			#DIV/0!			#DIV/0!
O-Phosphoserine		C01005	42.2814	9.06901	77.46	10.7378	72.0211	18.2137	53.3764	21.1163		0.00263958	0.0383585	0.230613	0.104625		TRUE		FALSE		FALSE		TRUE		FALSE		FALSE		FALSE		FALSE		FALSE			FALSE			FALSE			FALSE			FALSE			FALSE
Undecanoate		C17715	0.545251	0.630304	1.43785	0.049381	0	0	0.322457	0.373504		0.0159088	#DIV/0!	#DIV/0!	0.0029584		#DIV/0!		#DIV/0!		#DIV/0!		TRUE		#DIV/0!		FALSE		FALSE		TRUE		#DIV/0!			#DIV/0!			#DIV/0!			#DIV/0!			#DIV/0!			#DIV/0!
Azelate		C08261	3.53432	0.655103	2.60513	0.770822	3.90782	0.595873	3.33009	0.465296		0.117123	0.431543	0.180148	0.169064		FALSE		FALSE		FALSE		FALSE		FALSE		FALSE		FALSE		FALSE		FALSE			FALSE			FALSE			FALSE			FALSE			FALSE
10-Hydroxydecanoate		C02774	0.0956781	0.191356	0.165648	0.239169	0	0	0	0		#DIV/0!	#DIV/0!	#DIV/0!	#DIV/0!		#DIV/0!		#DIV/0!		#DIV/0!		#DIV/0!		#DIV/0!		#DIV/0!		#DIV/0!		#DIV/0!		#DIV/0!			#DIV/0!			#DIV/0!			#DIV/0!			#DIV/0!			#DIV/0!
N-Acetylglutamate		C00624	5.24855	0.373256	5.60049	0.875178	6.83559	1.33472	6.19175	0.645262		0.49995	0.0940499	0.430581	0.322004		FALSE		FALSE		FALSE		FALSE		FALSE		FALSE		FALSE		FALSE		FALSE			FALSE			FALSE			FALSE			FALSE			FALSE
N-Acetylmethionine		C02712	0	0	0.153228	0.306457	0	0	0.544275	0.645439		#DIV/0!	#DIV/0!	#DIV/0!	#DIV/0!		#DIV/0!		#DIV/0!		#DIV/0!		#DIV/0!		#DIV/0!		#DIV/0!		#DIV/0!		#DIV/0!		#DIV/0!			#DIV/0!			#DIV/0!			#DIV/0!			#DIV/0!			#DIV/0!
Glucuronate		C00191	11.8664	0.842809	14.8273	0.393695	7.57992	1.58776	10.2288	0.583762		0.00253489	0.00634153	0.0377321	3.28316e-05		FALSE		TRUE		FALSE		TRUE		FALSE		FALSE		FALSE		TRUE		FALSE			TRUE			FALSE			TRUE			TRUE			FALSE
o-Hydroxyhippurate		C07588	1.317	1.58765	1.87386	0.664709	1.38153	1.01531	1.50198	1.02835		0.376367	0.36415	0.671907	0.745114		FALSE		FALSE		FALSE		FALSE		FALSE		FALSE		FALSE		FALSE		FALSE			FALSE			FALSE			FALSE			FALSE			FALSE
Gluconate		C00257	1013.39	314.422	23.4003	2.16057	583.278	360.203	40.6847	16.8388		0.00808807	0.122995	0.0569202	0.131619		FALSE		FALSE		FALSE		FALSE		FALSE		TRUE		FALSE		FALSE		FALSE			FALSE			FALSE			FALSE			FALSE			FALSE
Dodecanoate		C02679	41.0971	5.78575	20.9014	3.20565	12.2992	3.5476	16.4883	1.96678		0.00214402	0.000382141	0.097552	0.0660444		FALSE		TRUE		FALSE		FALSE		FALSE		TRUE		FALSE		FALSE		FALSE			FALSE			FALSE			FALSE			FALSE			FALSE
Sebacate		C08277	1.50908	0.350324	1.23406	0.348994	1.63373	0.549268	1.30864	0.533028		0.308559	0.717432	0.428231	0.823884		FALSE		FALSE		FALSE		FALSE		FALSE		FALSE		FALSE		FALSE		FALSE			FALSE			FALSE			FALSE			FALSE			FALSE
N-Acetylphenylalanine		C03519	0.156594	0.313187	0.10028	0.20056	0.118826	0.145269	0	0		#DIV/0!	#DIV/0!	#DIV/0!	#DIV/0!		#DIV/0!		#DIV/0!		#DIV/0!		#DIV/0!		#DIV/0!		#DIV/0!		#DIV/0!		#DIV/0!		#DIV/0!			#DIV/0!			#DIV/0!			#DIV/0!			#DIV/0!			#DIV/0!
Mucate		C00879	0.501879	1.00376	3.43375	0.552404	0	0	3.51075	1.42598		#DIV/0!	#DIV/0!	#DIV/0!	0.924774		#DIV/0!		#DIV/0!		#DIV/0!		#DIV/0!		#DIV/0!		#DIV/0!		FALSE		FALSE		#DIV/0!			#DIV/0!			#DIV/0!			#DIV/0!			#DIV/0!			#DIV/0!
Pantothenate		C00864	32.9009	3.32862	26.9893	3.21065	31.3398	5.67909	31.2468	4.07242		0.0431593	0.655872	0.979727	0.154394		FALSE		FALSE		FALSE		FALSE		FALSE		TRUE		FALSE		FALSE		FALSE			FALSE			FALSE			FALSE			FALSE			FALSE
Porphobilinogen		C00931	1.48422	1.73149	2.80497	1.87961	2.69305	1.89052	4.57471	0.865471		0.195688	0.314585	0.16488	0.1481		FALSE		FALSE		FALSE		FALSE		FALSE		FALSE		FALSE		FALSE		FALSE			FALSE			FALSE			FALSE			FALSE			FALSE
Sorbitol 6-phosphate		C01096	582.418	70.1812	506.654	71.7956	513.605	101.203	530.021	56.2926		0.181996	0.311494	0.788861	0.627787		FALSE		FALSE		FALSE		FALSE		FALSE		FALSE		FALSE		FALSE		FALSE			FALSE			FALSE			FALSE			FALSE			FALSE
N-Acetylglucosamine 1-phosphate		C04501	20.9496	0.721465	19.9506	0.655727	12.7472	3.21879	13.3855	1.05768		0.0867586	0.0124056	0.727214	0.000130665		FALSE		TRUE		FALSE		FALSE		FALSE		FALSE		FALSE		TRUE		FALSE			TRUE			FALSE			FALSE			FALSE			FALSE
N-Acetylglucosamine 6-phosphate		C00357	52.2733	2.29124	53.0524	2.05166	32.2602	5.06222	28.7259	2.25775		0.630701	0.00166142	0.268958	4.17937e-06		FALSE		TRUE		FALSE		FALSE		FALSE		FALSE		FALSE		TRUE		FALSE			TRUE			FALSE			FALSE			FALSE			FALSE
Ribulose 1,5-diphosphate		C01182	3.43616	2.58349	3.20583	0.78943	0	0	0.365602	0.731204		0.240223	#DIV/0!	#DIV/0!	#DIV/0!		#DIV/0!		#DIV/0!		#DIV/0!		FALSE		#DIV/0!		FALSE		#DIV/0!		#DIV/0!		#DIV/0!			#DIV/0!			#DIV/0!			#DIV/0!			#DIV/0!			#DIV/0!
CMP		C00055	25.8384	3.84765	23.1979	2.48648	26.6756	4.83176	25.4676	3.36741		0.299831	0.795861	0.697546	0.323216		FALSE		FALSE		FALSE		FALSE		FALSE		FALSE		FALSE		FALSE		FALSE			FALSE			FALSE			FALSE			FALSE			FALSE
cAMP		C00575	0	0	0.639965	0.165647	0.283376	0.566751	0	0		#DIV/0!	#DIV/0!	#DIV/0!	#DIV/0!		#DIV/0!		#DIV/0!		#DIV/0!		#DIV/0!		#DIV/0!		#DIV/0!		#DIV/0!		#DIV/0!		#DIV/0!			#DIV/0!			#DIV/0!			#DIV/0!			#DIV/0!			#DIV/0!
AMP		C00020	530.763	69.1968	384.472	46.194	552.521	112.332	450.514	14.6549		0.0157597	0.754915	0.166491	0.0591419		FALSE		FALSE		FALSE		FALSE		FALSE		TRUE		FALSE		FALSE		FALSE			FALSE			FALSE			FALSE			FALSE			FALSE
GMP		C00144	64.0514	8.38961	47.8362	3.64216	66.8129	12.5162	57.5496	3.06001		0.0230032	0.72829	0.236735	0.00688826		FALSE		FALSE		FALSE		FALSE		FALSE		TRUE		TRUE		FALSE		FALSE			FALSE			FALSE			FALSE			FALSE			FALSE
NADPH		C00005	14.635	2.28778	30.7789	6.31188	2.64501	3.21701	14.0092	5.98942		0.00991612	0.0142911	0.0579802	0.00846011		FALSE		TRUE		FALSE		TRUE		FALSE		FALSE		FALSE		TRUE		FALSE			TRUE			FALSE			FALSE			FALSE			FALSE
CoA		C00010	1.27597	1.5557	4.22016	1.50603	1.81023	0.462213	4.44718	1.0132		0.168871	0.424029	0.00805305	0.81197		FALSE		FALSE		FALSE		FALSE		FALSE		FALSE		FALSE		FALSE		FALSE			FALSE			FALSE			FALSE			FALSE			FALSE
dTDP		C00363	0.4092	0.818401	1.22586	0.834327	0.48871	0.97742	0	0		#DIV/0!	#DIV/0!	#DIV/0!	#DIV/0!		#DIV/0!		#DIV/0!		#DIV/0!		#DIV/0!		#DIV/0!		#DIV/0!		#DIV/0!		#DIV/0!		#DIV/0!			#DIV/0!			#DIV/0!			#DIV/0!			#DIV/0!			#DIV/0!
CDP		C00112	12.0502	2.0274	13.3937	1.92095	9.88175	1.14294	11.7905	1.73048		0.373273	0.124728	0.122791	0.261697		FALSE		FALSE		FALSE		FALSE		FALSE		FALSE		FALSE		FALSE		FALSE			FALSE			FALSE			FALSE			FALSE			FALSE
UDP		C00015	16.7115	0.888579	18.8989	3.51452	10.8284	1.51475	11.7068	2.06322		0.305075	0.00126536	0.520315	0.0176281		FALSE		TRUE		FALSE		FALSE		FALSE		FALSE		FALSE		TRUE		FALSE			TRUE			FALSE			FALSE			FALSE			FALSE
dADP		C00206	0	0	0.945036	0.68851	0.795836	0.938331	0	0		#DIV/0!	#DIV/0!	#DIV/0!	#DIV/0!		#DIV/0!		#DIV/0!		#DIV/0!		#DIV/0!		#DIV/0!		#DIV/0!		#DIV/0!		#DIV/0!		#DIV/0!			#DIV/0!			#DIV/0!			#DIV/0!			#DIV/0!			#DIV/0!
Trehalose 6-phosphate		C00689	93.1651	18.1186	74.9921	9.12523	84.7146	7.8568	136.755	10.4569		0.140681	0.439352	0.000303007	0.000124025		FALSE		FALSE		FALSE		FALSE		FALSE		FALSE		TRUE		FALSE		FALSE			FALSE			FALSE			FALSE			FALSE			FALSE
Adenosine 3',5'-diphosphate		C00054	3.41762	1.09484	7.55345	2.54256	0	0	0.66419	0.856412		0.0394691	#DIV/0!	#DIV/0!	0.0123479		#DIV/0!		#DIV/0!		#DIV/0!		TRUE		#DIV/0!		FALSE		FALSE		TRUE		#DIV/0!			#DIV/0!			#DIV/0!			#DIV/0!			#DIV/0!			#DIV/0!
ADP		C00008	469.132	56.8237	412.612	41.1431	380.868	28.5396	438.897	40.7781		0.163032	0.044717	0.0635078	0.399117		FALSE		TRUE		FALSE		FALSE		FALSE		FALSE		FALSE		FALSE		FALSE			FALSE			FALSE			FALSE			FALSE			FALSE
IDP		C00104	1.78977	2.07648	1.73761	2.01214	0	0	0	0		0.770073	#DIV/0!	#DIV/0!	#DIV/0!		#DIV/0!		#DIV/0!		#DIV/0!		FALSE		#DIV/0!		FALSE		#DIV/0!		#DIV/0!		#DIV/0!			#DIV/0!			#DIV/0!			#DIV/0!			#DIV/0!			#DIV/0!
GDP		C00035	40.5745	2.50287	36.9655	4.62394	22.7244	2.56867	24.4238	3.63564		0.232711	5.9703e-05	0.477184	0.00598686		FALSE		TRUE		FALSE		FALSE		FALSE		FALSE		FALSE		TRUE		FALSE			TRUE			FALSE			FALSE			FALSE			FALSE
Adenylosuccinate		C03794	23.9764	4.94374	31.0678	3.11338	9.15532	1.06609	27.1635	9.87892		0.0590071	0.00769561	0.034781	0.497333		FALSE		TRUE		FALSE		FALSE		FALSE		FALSE		FALSE		FALSE		FALSE			FALSE			FALSE			TRUE			FALSE			FALSE
CTP		C00063	6.59348	0.770174	11.1237	2.4916	3.19267	1.24224	5.29252	1.38575		0.030604	0.00553822	0.0653664	0.0107727		FALSE		TRUE		FALSE		TRUE		FALSE		FALSE		FALSE		TRUE		FALSE			TRUE			FALSE			FALSE			FALSE			FALSE
UTP		C00075	8.65041	2.40301	15.4682	5.92292	3.93134	1.73392	5.62828	2.74603		0.100507	0.0215994	0.343304	0.0366171		FALSE		TRUE		FALSE		FALSE		FALSE		FALSE		FALSE		TRUE		FALSE			TRUE			FALSE			FALSE			FALSE			FALSE
ATP		C00002	289.268	42.1177	389.56	81.5227	133.123	25.8931	228.073	56.6742		0.0866176	0.00148202	0.0357542	0.0205101		FALSE		TRUE		FALSE		FALSE		FALSE		FALSE		FALSE		TRUE		FALSE			TRUE			FALSE			TRUE			FALSE			FALSE
dGTP		C00286	1.75902	3.51805	1.68505	3.37011	0	0	0	0		#DIV/0!	#DIV/0!	#DIV/0!	#DIV/0!		#DIV/0!		#DIV/0!		#DIV/0!		#DIV/0!		#DIV/0!		#DIV/0!		#DIV/0!		#DIV/0!		#DIV/0!			#DIV/0!			#DIV/0!			#DIV/0!			#DIV/0!			#DIV/0!
CDP-choline		C00307	5.29428	1.51258	3.01319	2.11129	7.56959	1.6272	5.34879	2.42208		0.212669	0.086693	0.185714	0.364876		FALSE		FALSE		FALSE		FALSE		FALSE		FALSE		FALSE		FALSE		FALSE			FALSE			FALSE			FALSE			FALSE			FALSE
UDP-glucose		C00029	63.7912	11.4134	64.9109	8.96469	57.8606	4.16653	59.0429	5.57372		0.882706	0.387136	0.746482	0.316649		FALSE		FALSE		FALSE		FALSE		FALSE		FALSE		FALSE		FALSE		FALSE			FALSE			FALSE			FALSE			FALSE			FALSE
UDP-glucuronate		C00167	5.89457	0.607786	4.68261	0.340238	3.95006	0.895521	4.15414	0.5906		0.0194452	0.0142592	0.718662	0.184147		FALSE		TRUE		FALSE		FALSE		FALSE		TRUE		FALSE		FALSE		FALSE			FALSE			FALSE			FALSE			FALSE			FALSE
ADP-glucose		C00498	0.696024	0.810757	1.52017	0.338376	1.49707	0.138798	1.38255	0.942275		0.583794	0.566989	0.111265	0.199368		FALSE		FALSE		FALSE		FALSE		FALSE		FALSE		FALSE		FALSE		FALSE			FALSE			FALSE			FALSE			FALSE			FALSE
GDP-mannose		C00096	5.4428	0.614332	4.90342	0.527104	5.96156	0.993235	6.19945	1.11767		0.232077	0.415001	0.761264	0.0995199		FALSE		FALSE		FALSE		FALSE		FALSE		FALSE		FALSE		FALSE		FALSE			FALSE			FALSE			FALSE			FALSE			FALSE
UDP-N-acetylglucosamine		C00043	173.498	19.3993	175.363	17.3931	128.222	11.4333	154.361	12.5398		0.89092	0.0107116	0.0218817	0.102642		FALSE		TRUE		FALSE		FALSE		FALSE		FALSE		FALSE		FALSE		FALSE			FALSE			FALSE			TRUE			FALSE			FALSE
NAD+		C00003	135.657	17.853	118.308	15.032	138.675	33.8212	94.1029	7.27467		0.189039	0.881365	0.0750299	0.0401285		FALSE		FALSE		FALSE		FALSE		FALSE		FALSE		FALSE		TRUE		FALSE			FALSE			FALSE			FALSE			FALSE			FALSE
NADH		C00004	9.46407	3.3295	9.66005	2.22112	9.95263	3.80721	13.4558	4.35987		0.92563	0.853288	0.272408	0.188448		FALSE		FALSE		FALSE		FALSE		FALSE		FALSE		FALSE		FALSE		FALSE			FALSE			FALSE			FALSE			FALSE			FALSE
NADP+		C00006	8.92835	2.02788	6.07431	0.524229	10.6369	2.44599	6.64091	1.11293		0.0629567	0.324849	0.0386473	0.406026		FALSE		FALSE		TRUE		FALSE		TRUE		FALSE		FALSE		FALSE		FALSE			FALSE			FALSE			FALSE			FALSE			FALSE
FAD		C00016	7.3717	0.692994	7.1602	0.64431	7.26679	2.39162	10.1949	1.4435		0.670614	0.937438	0.090964	0.0172445		FALSE		FALSE		FALSE		FALSE		FALSE		FALSE		TRUE		FALSE		FALSE			FALSE			FALSE			FALSE			FALSE			FALSE
Urea		C00086	603.982	179.152	813.176	35.279	197.29	160.793	86.6141	119.161		0.0994812	0.0280755	0.464171	0.0667947		FALSE		TRUE		FALSE		FALSE		FALSE		FALSE		FALSE		FALSE		FALSE			FALSE			FALSE			FALSE			FALSE			FALSE
Gly		C00037	1332.22	86.1828	1875.18	58.6191	2177.79	238.209	2181.57	262.032		0.000100856	0.00321638	0.983665	0.0986944		TRUE		FALSE		FALSE		TRUE		FALSE		FALSE		FALSE		FALSE		FALSE			FALSE			FALSE			FALSE			FALSE			FALSE
Putrescine(1,4-Butanediamine)		C00134	36.5256	2.28864	20.509	3.18498	17.4943	3.70476	14.7012	2.1856		0.000295621	0.000325176	0.252215	0.0276653		FALSE		TRUE		FALSE		FALSE		FALSE		TRUE		FALSE		TRUE		FALSE			TRUE			FALSE			FALSE			FALSE			FALSE
Sarcosine		C00213	70.3067	6.06089	137.453	10.9227	68.243	12.3907	66.6199	5.70072		0.000176499	0.778498	0.823009	0.000161558		FALSE		FALSE		FALSE		TRUE		FALSE		FALSE		FALSE		TRUE		FALSE			FALSE			FALSE			FALSE			FALSE			FALSE
beta-Ala		C00099	1526.42	127.602	1835.16	219.742	1082.71	217.213	554.83	84.4869		0.0612783	0.0177445	0.0112999	0.000484177		FALSE		TRUE		TRUE		FALSE		TRUE		FALSE		FALSE		TRUE		FALSE			TRUE			FALSE			FALSE			FALSE			FALSE
Ala		C00041	7140.52	674.399	4627.75	471.153	14438.6	2337.06	9212.64	1481.4		0.00132413	0.00590636	0.0125704	0.00571401		TRUE		FALSE		TRUE		FALSE		TRUE		TRUE		TRUE		FALSE		TRUE			FALSE			TRUE			FALSE			FALSE			TRUE
N-Methylalanine		C02721	15.7694	1.96213	13.6508	1.22523	22.7779	13.4221	24.4208	4.09117		0.126135	0.374617	0.827717	0.0100171		FALSE		FALSE		FALSE		FALSE		FALSE		FALSE		TRUE		FALSE		FALSE			FALSE			FALSE			FALSE			FALSE			FALSE
GABA		C00334	85.5582	10.7918	67.9692	7.278	63.8301	8.35224	44.2985	4.6805		0.0404788	0.0206295	0.0107779	0.00258243		FALSE		TRUE		TRUE		FALSE		TRUE		TRUE		FALSE		TRUE		FALSE			TRUE			FALSE			FALSE			FALSE			TRUE
3-Aminoisobutyrate		C05145	83.1491	9.30766	111.872	17.1103	105.881	25.4467	28.1691	6.31358		0.0350345	0.17264	0.00686745	0.000989741		FALSE		FALSE		TRUE		TRUE		TRUE		FALSE		FALSE		TRUE		FALSE			FALSE			FALSE			FALSE			FALSE			FALSE
2AB		C02356	19.0768	2.93087	25.8814	1.97047	46.4174	17.1932	35.7343	9.67091		0.0108838	0.0480341	0.330898	0.132744		TRUE		FALSE		FALSE		TRUE		FALSE		FALSE		FALSE		FALSE		FALSE			FALSE			FALSE			FALSE			FALSE			FALSE
Choline		C00114	99.6825	10.376	107.726	10.9305	93.582	15.0609	106.405	14.6425		0.326927	0.532521	0.267938	0.890138		FALSE		FALSE		FALSE		FALSE		FALSE		FALSE		FALSE		FALSE		FALSE			FALSE			FALSE			FALSE			FALSE			FALSE
2,3-Diaminopropionate		C06393	0	0	0	0	0	0	12.75	2.84041		#DIV/0!	#DIV/0!	#DIV/0!	#DIV/0!		#DIV/0!		#DIV/0!		#DIV/0!		#DIV/0!		#DIV/0!		#DIV/0!		#DIV/0!		#DIV/0!		#DIV/0!			#DIV/0!			#DIV/0!			#DIV/0!			#DIV/0!			#DIV/0!
Ser		C00065	784.536	32.5121	894.821	29.0625	1717.53	334.611	1927.42	177.383		0.00240059	0.0109729	0.322664	0.00110534		TRUE		FALSE		FALSE		TRUE		FALSE		FALSE		TRUE		FALSE		TRUE			FALSE			FALSE			FALSE			FALSE			FALSE
Histamine		C00388	121.502	23.3419	92.735	16.0064	20.6208	7.14278	1.14577	0.840654		0.094455	0.00191192	0.0125729	0.00143885		FALSE		TRUE		TRUE		FALSE		TRUE		FALSE		FALSE		TRUE		FALSE			TRUE			FALSE			FALSE			FALSE			FALSE
Pro		C00148	2828.76	220.299	3180.17	153.23	3067.7	581.507	2745.19	294.478		0.0441536	0.486693	0.373157	0.0520458		FALSE		FALSE		FALSE		TRUE		FALSE		FALSE		FALSE		FALSE		FALSE			FALSE			FALSE			FALSE			FALSE			FALSE
Betaine		C00719	283.488	59.0537	286.339	19.4622	102.877	39.3344	29.3212	5.48947		0.931739	0.00335274	0.0320336	4.51714e-05		FALSE		TRUE		TRUE		FALSE		TRUE		FALSE		FALSE		TRUE		FALSE			TRUE			FALSE			FALSE			FALSE			FALSE
Val		C00183	882.775	92.5142	912.748	57.3841	943.163	98.8307	772.241	142.983		0.605531	0.406804	0.102776	0.143274		FALSE		FALSE		FALSE		FALSE		FALSE		FALSE		FALSE		FALSE		FALSE			FALSE			FALSE			FALSE			FALSE			FALSE
Alpha-Methylserine		C02115	99.6099	7.00021	131.687	21.0119	403.258	246.212	389.345	158.813		0.0493101	0.0902827	0.927934	0.046405		FALSE		FALSE		FALSE		TRUE		FALSE		FALSE		TRUE		FALSE		FALSE			FALSE			FALSE			FALSE			FALSE			FALSE
Thr		C00188	2325.13	292.357	2821.57	359.121	3056	428.173	7177.48	740.188		0.0776015	0.0348173	0.000252823	0.000291502		TRUE		FALSE		FALSE		FALSE		FALSE		FALSE		TRUE		FALSE		TRUE			FALSE			FALSE			FALSE			FALSE			FALSE
Homoserine		C00263	34.4193	4.93346	20.8561	3.35683	5.69369	7.25179	1.2927	2.58539		0.00535001	0.0385335	#DIV/0!	#DIV/0!		FALSE		TRUE		#DIV/0!		FALSE		#DIV/0!		TRUE		#DIV/0!		#DIV/0!		#DIV/0!			#DIV/0!			#DIV/0!			#DIV/0!			#DIV/0!			#DIV/0!
Cys		C00097	57.6315	13.6098	40.1186	9.73533	42.4994	3.01647	57.2369	3.74108		0.0860871	0.110294	0.00101248	0.0319766		FALSE		FALSE		FALSE		FALSE		FALSE		FALSE		TRUE		FALSE		FALSE			FALSE			FALSE			FALSE			FALSE			FALSE
Nicotinamide		C00153	2.12371	4.24743	0	0	0	0	0	0		#DIV/0!	#DIV/0!	#DIV/0!	#DIV/0!		#DIV/0!		#DIV/0!		#DIV/0!		#DIV/0!		#DIV/0!		#DIV/0!		#DIV/0!		#DIV/0!		#DIV/0!			#DIV/0!			#DIV/0!			#DIV/0!			#DIV/0!			#DIV/0!
Taurine		C00245	413.059	19.7381	257.203	17.1665	631.836	198.663	433.4	93.0261		2.42302e-05	0.114333	0.140372	0.0300904		FALSE		FALSE		FALSE		FALSE		FALSE		TRUE		TRUE		FALSE		FALSE			FALSE			FALSE			FALSE			FALSE			FALSE
Thymine		C00178	899.673	96.5166	601.549	29.6678	698.193	71.566	639.486	53.7035		0.00588363	0.0173518	0.240957	0.274701		FALSE		TRUE		FALSE		FALSE		FALSE		TRUE		FALSE		FALSE		FALSE			FALSE			FALSE			FALSE			FALSE			FALSE
Pipecolate		C00408	16.4694	0.955772	33.8503	4.58661	7.95988	2.77276	9.4641	1.61981		0.00378917	0.00554931	0.39324	0.000777976		FALSE		TRUE		FALSE		TRUE		FALSE		FALSE		FALSE		TRUE		FALSE			TRUE			FALSE			FALSE			FALSE			FALSE
Agmatine		C00179	0.522422	0.60343	0.882259	0.599729	2.57375	2.3951	1.42175	0.953628		0.250693	0.180783	0.32313	0.00306896		FALSE		FALSE		FALSE		FALSE		FALSE		FALSE		TRUE		FALSE		FALSE			FALSE			FALSE			FALSE			FALSE			FALSE
Hydroxyproline		C01015	46.2274	3.34487	27.3521	1.48614	0	0	0	0		0.000417165	#DIV/0!	#DIV/0!	#DIV/0!		#DIV/0!		#DIV/0!		#DIV/0!		FALSE		#DIV/0!		TRUE		#DIV/0!		#DIV/0!		#DIV/0!			#DIV/0!			#DIV/0!			#DIV/0!			#DIV/0!			#DIV/0!
5-Aminolevulinate		C00430	24.903	1.82697	28.997	3.22948	44.9011	26.1495	28.3866	6.98428		0.0813701	0.223624	0.299636	0.88124		FALSE		FALSE		FALSE		FALSE		FALSE		FALSE		FALSE		FALSE		FALSE			FALSE			FALSE			FALSE			FALSE			FALSE
Creatine		C00300	0	0	0	0	0	0	1.67064	3.34129		#DIV/0!	#DIV/0!	#DIV/0!	#DIV/0!		#DIV/0!		#DIV/0!		#DIV/0!		#DIV/0!		#DIV/0!		#DIV/0!		#DIV/0!		#DIV/0!		#DIV/0!			#DIV/0!			#DIV/0!			#DIV/0!			#DIV/0!			#DIV/0!
Ile		C00407	377.008	71.5501	372.562	32.362	348.863	61.1583	316.019	76.9739		0.915083	0.572192	0.530105	0.246613		FALSE		FALSE		FALSE		FALSE		FALSE		FALSE		FALSE		FALSE		FALSE			FALSE			FALSE			FALSE			FALSE			FALSE
Leu		C00123	564.861	92.6712	568.856	42.5504	546.215	94.8389	523.104	92.4223		0.941142	0.787971	0.738992	0.416877		FALSE		FALSE		FALSE		FALSE		FALSE		FALSE		FALSE		FALSE		FALSE			FALSE			FALSE			FALSE			FALSE			FALSE
Gly-Gly		C02037	0	0	0	0	0	0	1.48427	2.96855		#DIV/0!	#DIV/0!	#DIV/0!	#DIV/0!		#DIV/0!		#DIV/0!		#DIV/0!		#DIV/0!		#DIV/0!		#DIV/0!		#DIV/0!		#DIV/0!		#DIV/0!			#DIV/0!			#DIV/0!			#DIV/0!			#DIV/0!			#DIV/0!
Asn		C00152	2152.11	130.299	2597.24	202.945	1229.89	198.251	1253.84	127.541		0.0135675	0.000477504	0.846795	9.27473e-05		FALSE		TRUE		FALSE		TRUE		FALSE		FALSE		FALSE		TRUE		FALSE			TRUE			FALSE			FALSE			FALSE			FALSE
Ornithine		C00077	285.156	46.781	140.486	22.3908	567.549	238.454	93.9089	34.6491		0.0040573	0.0964301	0.0271692	0.0721484		FALSE		FALSE		TRUE		FALSE		TRUE		TRUE		FALSE		FALSE		FALSE			FALSE			FALSE			FALSE			FALSE			TRUE
Asp		C00049	494.968	142.496	641.395	137.401	210.809	58.559	203.118	43.7514		0.189578	0.0211753	0.840845	0.00516361		FALSE		TRUE		FALSE		FALSE		FALSE		FALSE		FALSE		TRUE		FALSE			TRUE			FALSE			FALSE			FALSE			FALSE
Hypoxanthine		C00262	25.9707	8.43032	23.0145	8.08983	19.0672	3.80421	34.129	7.51918		0.630921	0.206889	0.0195127	0.091073		FALSE		FALSE		FALSE		FALSE		FALSE		FALSE		FALSE		FALSE		FALSE			FALSE			FALSE			FALSE			FALSE			FALSE
Urocanate		C00785	0	0	0	0	0	0	6.57214	13.1443		#DIV/0!	#DIV/0!	#DIV/0!	#DIV/0!		#DIV/0!		#DIV/0!		#DIV/0!		#DIV/0!		#DIV/0!		#DIV/0!		#DIV/0!		#DIV/0!		#DIV/0!			#DIV/0!			#DIV/0!			#DIV/0!			#DIV/0!			#DIV/0!
gamma-Butyrobetaine		C01181	13.7185	2.37876	9.45849	1.62289	8.4023	2.3568	5.8766	1.40701		0.0294312	0.0191947	0.126315	0.0161782		FALSE		TRUE		FALSE		FALSE		FALSE		TRUE		FALSE		TRUE		FALSE			TRUE			FALSE			FALSE			FALSE			FALSE
Spermidine		C00315	33.8684	4.945	25.6294	3.0602	52.9591	5.0756	53.9477	8.30455		0.0364892	0.00168634	0.847078	0.00364214		TRUE		FALSE		FALSE		FALSE		FALSE		TRUE		TRUE		FALSE		TRUE			FALSE			FALSE			FALSE			FALSE			FALSE
Gln		C00064	5581.13	441.627	7988.78	434.199	5398.57	1114.47	6268.96	427.526		0.000238603	0.77618	0.2209	0.0013264		FALSE		FALSE		FALSE		TRUE		FALSE		FALSE		FALSE		TRUE		FALSE			FALSE			FALSE			FALSE			FALSE			FALSE
Lys		C00047	5685.18	551.665	6070.18	924.653	4524.54	514.307	3318.28	282.787		0.507164	0.0218633	0.0107267	0.00666731		FALSE		TRUE		TRUE		FALSE		TRUE		FALSE		FALSE		TRUE		FALSE			TRUE			FALSE			FALSE			FALSE			FALSE
Glu		C00025	3884.23	363.406	4406.08	282.818	3209.22	254.458	3902.01	362.277		0.0666134	0.0261324	0.0235168	0.0733782		FALSE		TRUE		FALSE		FALSE		FALSE		FALSE		FALSE		FALSE		FALSE			FALSE			FALSE			TRUE			FALSE			FALSE
Met		C00073	139.028	12.1412	161.481	17.9992	165.25	46.1222	173.758	34.1569		0.0906383	0.342928	0.777692	0.555438		FALSE		FALSE		FALSE		FALSE		FALSE		FALSE		FALSE		FALSE		FALSE			FALSE			FALSE			FALSE			FALSE			FALSE
Dopamine		C03758	0	0	1.23981	2.47962	2.10281	4.20562	0	0		#DIV/0!	#DIV/0!	#DIV/0!	#DIV/0!		#DIV/0!		#DIV/0!		#DIV/0!		#DIV/0!		#DIV/0!		#DIV/0!		#DIV/0!		#DIV/0!		#DIV/0!			#DIV/0!			#DIV/0!			#DIV/0!			#DIV/0!			#DIV/0!
4-(beta-Acetylaminoethyl)imidazole		C05135	6.29155	1.24347	7.0172	0.807991	7.32494	2.75178	0	0		0.37145	0.529804	#DIV/0!	#DIV/0!		FALSE		FALSE		#DIV/0!		FALSE		#DIV/0!		FALSE		#DIV/0!		#DIV/0!		#DIV/0!			#DIV/0!			#DIV/0!			#DIV/0!			#DIV/0!			#DIV/0!
His		C00135	2417.81	276.687	2004.26	218.986	1161.77	231.347	746.427	156.029		0.0597639	0.000497382	0.0290273	0.000150951		FALSE		TRUE		TRUE		FALSE		TRUE		FALSE		FALSE		TRUE		FALSE			TRUE			FALSE			FALSE			FALSE			FALSE
Allantoin		C01551	742.975	79.3931	608.137	32.3929	573.493	77.3066	662.566	76.7017		0.0350187	0.0222773	0.152991	0.260555		FALSE		TRUE		FALSE		FALSE		FALSE		TRUE		FALSE		FALSE		FALSE			FALSE			FALSE			FALSE			FALSE			FALSE
Ala-Ala		C00993	6.98617	1.10539	5.24833	0.742711	3.53689	2.38156	2.91039	2.02527		0.0454898	0.0195078	0.170454	0.0610901		FALSE		TRUE		FALSE		FALSE		FALSE		TRUE		FALSE		FALSE		FALSE			FALSE			FALSE			FALSE			FALSE			FALSE
alpha-Aminoadipate		C00956	44.3739	8.23345	47.0145	6.13661	33.9288	6.4989	39.8	3.88469		0.626886	0.0960858	0.182789	0.102882		FALSE		FALSE		FALSE		FALSE		FALSE		FALSE		FALSE		FALSE		FALSE			FALSE			FALSE			FALSE			FALSE			FALSE
Carnitine		C00318	34.117	7.39039	49.1279	3.41395	29.8475	5.84149	41.29	3.77186		0.0191272	0.401414	0.0208718	0.0219028		FALSE		FALSE		FALSE		TRUE		FALSE		FALSE		FALSE		TRUE		FALSE			FALSE			FALSE			FALSE			TRUE			FALSE
Methionine sulfoxide		C02989	266.347	64.5085	426.853	69.4824	646.513	164.931	303.908	141.965		0.0148764	0.0134506	0.0204398	0.188933		TRUE		FALSE		TRUE		TRUE		TRUE		FALSE		FALSE		FALSE		FALSE			FALSE			TRUE			FALSE			FALSE			FALSE
Phe		C00079	198.615	33.4144	186.935	29.9028	175.747	59.9975	247.259	61.2775		0.621286	0.536723	0.146436	0.145715		FALSE		FALSE		FALSE		FALSE		FALSE		FALSE		FALSE		FALSE		FALSE			FALSE			FALSE			FALSE			FALSE			FALSE
Pyridoxal		C00250	0	0	0	0	1.20255	2.4051	0	0		#DIV/0!	#DIV/0!	#DIV/0!	#DIV/0!		#DIV/0!		#DIV/0!		#DIV/0!		#DIV/0!		#DIV/0!		#DIV/0!		#DIV/0!		#DIV/0!		#DIV/0!			#DIV/0!			#DIV/0!			#DIV/0!			#DIV/0!			#DIV/0!
3-Methylhistidine		C01152	9.57903	1.60358	8.56089	0.453111	7.58679	1.94811	8.96228	0.988544		0.298052	0.167199	0.269954	0.499444		FALSE		FALSE		FALSE		FALSE		FALSE		FALSE		FALSE		FALSE		FALSE			FALSE			FALSE			FALSE			FALSE			FALSE
N-Acetylornithine		C00437	0	0	6.11425	0.420743	0	0	12.3795	1.09223		#DIV/0!	#DIV/0!	#DIV/0!	0.000511823		#DIV/0!		#DIV/0!		#DIV/0!		#DIV/0!		#DIV/0!		#DIV/0!		TRUE		FALSE		#DIV/0!			#DIV/0!			#DIV/0!			#DIV/0!			#DIV/0!			#DIV/0!
Arg		C00062	3121.3	388.874	3205.96	165.896	2380.03	219.943	2870.74	296.613		0.708973	0.0227933	0.0407079	0.109078		FALSE		TRUE		FALSE		FALSE		FALSE		FALSE		FALSE		FALSE		FALSE			FALSE			FALSE			TRUE			FALSE			FALSE
Citrulline		C00327	14.4276	2.53561	38.7107	8.79336	19.8494	5.60263	95.8236	22.9993		0.0087685	0.149547	0.00541492	0.0106115		FALSE		FALSE		FALSE		TRUE		FALSE		FALSE		TRUE		FALSE		FALSE			FALSE			FALSE			FALSE			TRUE			FALSE
Tyr		C00082	2523.51	603.266	3109.47	677.69	3611.06	1630.37	5358.32	1232.57		0.244609	0.282243	0.141835	0.0265544		FALSE		FALSE		FALSE		FALSE		FALSE		FALSE		TRUE		FALSE		FALSE			FALSE			FALSE			FALSE			FALSE			FALSE
Phosphorylcholine		C00588	769.873	76.7558	964.598	36.4178	1477.03	135.465	1405.32	169.4		0.00861943	0.000353838	0.534137	0.0118077		TRUE		FALSE		FALSE		TRUE		FALSE		FALSE		TRUE		FALSE		TRUE			FALSE			FALSE			FALSE			FALSE			FALSE
N1-Acetylspermidine		C00612	1.88788	0.508699	1.04277	0.711077	1.99031	0.271355	3.44605	0.921254		0.146103	0.738108	0.0457758	0.018284		FALSE		FALSE		FALSE		FALSE		FALSE		FALSE		TRUE		FALSE		FALSE			FALSE			FALSE			FALSE			FALSE			FALSE
N8-Acetylspermidine		C01029	0	0	0	0	0	0	0.663351	0.806933		#DIV/0!	#DIV/0!	#DIV/0!	#DIV/0!		#DIV/0!		#DIV/0!		#DIV/0!		#DIV/0!		#DIV/0!		#DIV/0!		#DIV/0!		#DIV/0!		#DIV/0!			#DIV/0!			#DIV/0!			#DIV/0!			#DIV/0!			#DIV/0!
N-epsilon-Acetyllysine		C02727	2.45018	2.85665	7.20446	1.11339	7.12296	2.27976	19.5233	4.28009		0.0439502	0.150713	0.00478496	0.00808828		FALSE		FALSE		FALSE		TRUE		FALSE		FALSE		TRUE		FALSE		FALSE			FALSE			FALSE			FALSE			TRUE			FALSE
Gly-Leu		C02155	6.91086	0.909151	7.00316	1.00138	4.14195	3.05421	7.19083	1.1784		0.895941	0.270797	0.210674	0.816514		FALSE		FALSE		FALSE		FALSE		FALSE		FALSE		FALSE		FALSE		FALSE			FALSE			FALSE			FALSE			FALSE			FALSE
N6,N6,N6-Trimethyllysine		C03793	5.21329	0.661824	5.01707	0.0680809	7.50449	1.21172	10.5705	1.52103		0.595969	0.0235022	0.0210775	0.00524731		TRUE		FALSE		FALSE		FALSE		FALSE		FALSE		TRUE		FALSE		TRUE			FALSE			FALSE			FALSE			FALSE			FALSE
SAH		C00021	0	0	1.12114	1.30654	4.3521	4.13249	0	0		#DIV/0!	#DIV/0!	#DIV/0!	#DIV/0!		#DIV/0!		#DIV/0!		#DIV/0!		#DIV/0!		#DIV/0!		#DIV/0!		#DIV/0!		#DIV/0!		#DIV/0!			#DIV/0!			#DIV/0!			#DIV/0!			#DIV/0!			#DIV/0!
DOPA		C00355	20.6139	4.29555	18.496	2.36087	12.1181	1.64813	17.6436	3.51274		0.429715	0.0222696	0.0431952	0.702971		FALSE		TRUE		FALSE		FALSE		FALSE		FALSE		FALSE		FALSE		FALSE			FALSE			FALSE			TRUE			FALSE			FALSE
SAM+		C00019	13.7556	2.75052	11.0573	1.63777	24.4103	4.13427	19.7718	2.27648		0.153966	0.00705748	0.110615	0.00115107		TRUE		FALSE		FALSE		FALSE		FALSE		FALSE		TRUE		FALSE		TRUE			FALSE			FALSE			FALSE			FALSE			FALSE
ADMA		C03626	0	0	4.26189	0.646846	0	0	3.67298	2.45139		#DIV/0!	#DIV/0!	#DIV/0!	0.142614		#DIV/0!		#DIV/0!		#DIV/0!		#DIV/0!		#DIV/0!		#DIV/0!		FALSE		FALSE		#DIV/0!			#DIV/0!			#DIV/0!			#DIV/0!			#DIV/0!			#DIV/0!
SDMA		-	0	0	0.476123	0.952246	0	0	0	0		#DIV/0!	#DIV/0!	#DIV/0!	#DIV/0!		#DIV/0!		#DIV/0!		#DIV/0!		#DIV/0!		#DIV/0!		#DIV/0!		#DIV/0!		#DIV/0!		#DIV/0!			#DIV/0!			#DIV/0!			#DIV/0!			#DIV/0!			#DIV/0!
o-Acetylcarnitine		C02571	151.603	23.4026	120.66	20.4358	246.619	58.0018	213.229	46.9343		0.0943398	0.0390814	0.40668	0.0215142		TRUE		FALSE		FALSE		FALSE		FALSE		FALSE		TRUE		FALSE		TRUE			FALSE			FALSE			FALSE			FALSE			FALSE
Trp		C00078	114.92	10.1038	132.046	6.68487	90.0008	20.1581	107.307	17.2258		0.0351803	0.0851958	0.240693	0.0571091		FALSE		FALSE		FALSE		TRUE		FALSE		FALSE		FALSE		FALSE		FALSE			FALSE			FALSE			FALSE			FALSE			FALSE
alpha-Lipoamide+5-Methoxyindoleacetate		C00248	59.6532	16.6183	45.2424	9.01234	59.4476	13.7559	55.4649	11.3028		0.192528	0.985427	0.670863	0.209357		FALSE		FALSE		FALSE		FALSE		FALSE		FALSE		FALSE		FALSE		FALSE			FALSE			FALSE			FALSE			FALSE			FALSE
Kynurenine		C00328	33.82	4.89307	37.6049	4.14995	30.4242	12.4603	34.9632	13.7128		0.283845	0.639233	0.641721	0.733246		FALSE		FALSE		FALSE		FALSE		FALSE		FALSE		FALSE		FALSE		FALSE			FALSE			FALSE			FALSE			FALSE			FALSE
Cysteine-glutathione disulphide -Divalent		-	18.9577	5.1489	25.2754	4.36302	13.1065	4.2563	17.7076	6.00321		0.111652	0.132119	0.262507	0.0919968		FALSE		FALSE		FALSE		FALSE		FALSE		FALSE		FALSE		FALSE		FALSE			FALSE			FALSE			FALSE			FALSE			FALSE
N-Acetylglucosamine		C00140	154.904	18.9666	96.9998	39.4164	26.1475	19.9518	0	0		0.0528098	8.59033e-05	#DIV/0!	#DIV/0!		FALSE		TRUE		#DIV/0!		FALSE		#DIV/0!		FALSE		#DIV/0!		#DIV/0!		#DIV/0!			#DIV/0!			#DIV/0!			#DIV/0!			#DIV/0!			#DIV/0!
Cystathionine		C02291	62.828	11.0495	45.8706	3.39633	65.0474	18.1254	50.1067	16.2063		0.0492062	0.842686	0.265634	0.641524		FALSE		FALSE		FALSE		FALSE		FALSE		TRUE		FALSE		FALSE		FALSE			FALSE			FALSE			FALSE			FALSE			FALSE
3-Hydroxykynurenine		C02794	1019.84	74.1645	805.781	9.631	618.849	74.6064	415.491	49.4798		0.0096595	0.000265645	0.00555903	0.000387169		FALSE		TRUE		TRUE		FALSE		TRUE		TRUE		FALSE		TRUE		FALSE			TRUE			FALSE			FALSE			FALSE			TRUE
7,8-Dihydrobiopterin		C02953	12.6525	9.94201	16.4868	1.83974	13.8938	10.4669	12.7926	0.937478		0.928586	0.760648	0.236697	0.0193145		FALSE		FALSE		FALSE		FALSE		FALSE		FALSE		FALSE		TRUE		FALSE			FALSE			FALSE			FALSE			FALSE			FALSE
Cystine		C00491	0	0	2.5216	1.80499	0	0	0	0		#DIV/0!	#DIV/0!	#DIV/0!	#DIV/0!		#DIV/0!		#DIV/0!		#DIV/0!		#DIV/0!		#DIV/0!		#DIV/0!		#DIV/0!		#DIV/0!		#DIV/0!			#DIV/0!			#DIV/0!			#DIV/0!			#DIV/0!			#DIV/0!
Cytidine		C00475	8.81424	1.05305	7.53163	1.32406	9.35313	1.1699	8.88079	2.77715		0.182691	0.519347	0.769461	0.426772		FALSE		FALSE		FALSE		FALSE		FALSE		FALSE		FALSE		FALSE		FALSE			FALSE			FALSE			FALSE			FALSE			FALSE
Uridine		C00299	169.041	31.9729	122.34	13.5185	176.771	45.0536	215.354	14.3305		0.0540541	0.789983	0.185803	8.18649e-05		FALSE		FALSE		FALSE		FALSE		FALSE		FALSE		TRUE		FALSE		FALSE			FALSE			FALSE			FALSE			FALSE			FALSE
Pyridoxamine 5'-phosphate		C00647	1.33109	2.66218	7.08257	1.04426	0	0	3.33605	2.41024		#DIV/0!	#DIV/0!	#DIV/0!	0.0325306		#DIV/0!		#DIV/0!		#DIV/0!		#DIV/0!		#DIV/0!		#DIV/0!		FALSE		TRUE		#DIV/0!			#DIV/0!			#DIV/0!			#DIV/0!			#DIV/0!			#DIV/0!
gamma-Glu-cys		C00669	48.3481	59.5798	27.3563	32.2774	42.0207	52.1315	23.6803	47.3607		0.329815	0.749601	#DIV/0!	#DIV/0!		FALSE		FALSE		#DIV/0!		FALSE		#DIV/0!		FALSE		#DIV/0!		#DIV/0!		#DIV/0!			#DIV/0!			#DIV/0!			#DIV/0!			#DIV/0!			#DIV/0!
Glycerophosphorylcholine		C00670	32.5964	22.5793	28.1824	3.77886	49.0166	0.861341	38.9606	11.8856		0.0540224	0.328287	0.189105	0.166877		FALSE		FALSE		FALSE		FALSE		FALSE		FALSE		FALSE		FALSE		FALSE			FALSE			FALSE			FALSE			FALSE			FALSE
Thiamine		C00378	7.21656	1.41189	10.7672	2.62804	10.1003	2.92354	15.5222	3.00579		0.0675902	0.144857	0.041457	0.0553692		FALSE		FALSE		FALSE		FALSE		FALSE		FALSE		FALSE		FALSE		FALSE			FALSE			FALSE			FALSE			FALSE			FALSE
2'-Deoxyguanosine		C00330	0	0	0	0	12.8559	10.9014	0	0		#DIV/0!	#DIV/0!	#DIV/0!	#DIV/0!		#DIV/0!		#DIV/0!		#DIV/0!		#DIV/0!		#DIV/0!		#DIV/0!		#DIV/0!		#DIV/0!		#DIV/0!			#DIV/0!			#DIV/0!			#DIV/0!			#DIV/0!			#DIV/0!
Adenosine		C00212	5.0318	1.32371	4.74421	0.467269	4.75953	1.69796	3.90256	0.734047		0.704385	0.809257	0.405609	0.109851		FALSE		FALSE		FALSE		FALSE		FALSE		FALSE		FALSE		FALSE		FALSE			FALSE			FALSE			FALSE			FALSE			FALSE
Inosine		C00294	95.2878	16.6474	98.0564	12.5809	121.944	13.8653	142.037	16.8001		0.80025	0.0503841	0.116368	0.00679319		FALSE		FALSE		FALSE		FALSE		FALSE		FALSE		TRUE		FALSE		FALSE			FALSE			FALSE			FALSE			FALSE			FALSE
Glu-Glu		C01425	0	0	1.00566	1.16359	0.746794	1.49359	3.65701	0.93107		#DIV/0!	#DIV/0!	#DIV/0!	0.0361654		#DIV/0!		#DIV/0!		#DIV/0!		#DIV/0!		#DIV/0!		#DIV/0!		TRUE		FALSE		#DIV/0!			#DIV/0!			#DIV/0!			#DIV/0!			#DIV/0!			#DIV/0!
Saccharopine		C00449	20.6289	3.1299	17.232	1.83334	31.0809	3.08082	15.4963	2.77996		0.121855	0.00312911	0.000302726	0.343287		TRUE		FALSE		TRUE		FALSE		TRUE		FALSE		FALSE		FALSE		FALSE			FALSE			TRUE			FALSE			FALSE			FALSE
1-Methyladenosine		C02494	2.89591	0.285375	6.74154	0.762439	7.93873	3.56328	7.48541	1.16201		0.000866257	0.0656821	0.821895	0.331739		FALSE		FALSE		FALSE		TRUE		FALSE		FALSE		FALSE		FALSE		FALSE			FALSE			FALSE			FALSE			FALSE			FALSE
Guanosine		C00387	15.0783	2.3934	18.0962	2.6268	25.0189	8.05147	21.0123	3.21879		0.140765	0.0858174	0.408518	0.21186		FALSE		FALSE		FALSE		FALSE		FALSE		FALSE		FALSE		FALSE		FALSE			FALSE			FALSE			FALSE			FALSE			FALSE
Ophthalmate		-	0.701387	1.40277	4.0785	2.02762	5.91829	0.911383	9.79843	3.47296		#DIV/0!	#DIV/0!	0.108533	0.0374813		#DIV/0!		#DIV/0!		FALSE		#DIV/0!		FALSE		#DIV/0!		TRUE		FALSE		#DIV/0!			#DIV/0!			#DIV/0!			#DIV/0!			#DIV/0!			#DIV/0!
Argininosuccinate		C03406	45.9889	8.91264	39.4224	3.74663	35.5763	3.98263	45.1541	6.52473		0.245436	0.097312	0.0544575	0.190695		FALSE		FALSE		FALSE		FALSE		FALSE		FALSE		FALSE		FALSE		FALSE			FALSE			FALSE			FALSE			FALSE			FALSE
5-Methylthioadenosine		C00170	0.229238	0.458475	0.822744	0.961342	0.310711	0.621422	0.679695	0.785054		#DIV/0!	#DIV/0!	#DIV/0!	0.3546		#DIV/0!		#DIV/0!		#DIV/0!		#DIV/0!		#DIV/0!		#DIV/0!		FALSE		FALSE		#DIV/0!			#DIV/0!			#DIV/0!			#DIV/0!			#DIV/0!			#DIV/0!
Glutathione(ox)		C00127	137.906	33.1499	187.847	15.1155	123.893	14.3113	128.761	30.4449		0.0491866	0.480156	0.785803	0.0218482		FALSE		FALSE		FALSE		TRUE		FALSE		FALSE		FALSE		TRUE		FALSE			FALSE			FALSE			FALSE			FALSE			FALSE
Glutathione(red)		C00051	409.857	53.4112	433.652	69.1108	501.201	73.8574	617.437	79.5964		0.606715	0.0965395	0.0763075	0.0134498		FALSE		FALSE		FALSE		FALSE		FALSE		FALSE		TRUE		FALSE		FALSE			FALSE			FALSE			FALSE			FALSE			FALSE
Thiamine monophosphate		C01081	7.40242	5.09068	8.92215	1.12013	8.06074	5.40324	12.9647	0.73277		0.422216	0.436599	0.0110834	0.00159317		FALSE		FALSE		FALSE		FALSE		FALSE		FALSE		TRUE		FALSE		FALSE			FALSE			FALSE			FALSE			FALSE			FALSE
Riboflavin		C00255	22.1608	2.1745	17.0235	2.78748	31.698	10.362	19.4292	7.81789		0.0289753	0.16194	0.111265	0.595162		FALSE		FALSE		FALSE		FALSE		FALSE		TRUE		FALSE		FALSE		FALSE			FALSE			FALSE			FALSE			FALSE			FALSE

## Sheet: Comparison p < 0.1 (formulas)
Concentration in Drosophila												Student's T-test					Pairwise comparisons, p < 0.05
[ nmol g-1]																																	tko25t HS > wt HS			tko25t HS < wt HS			tko25t HS > wt HS			tko25t HS < wt HS			wt LS > wt HS			wt HS > wt LS
												wt HS	tko25t HS	tko25t HS	tko25t LS		tko25t HS		tko25t HS		tko25t HS		wt HS		tko25t HS		wt HS		tko25t LS		tko25t LS		AND			AND			AND			AND
			Average	STDEV	Average	STDEV	Average	STDEV	Average	STDEV		vs.	vs.	vs.	vs.		>		<		<		<		>		>		>		<		tko25t LS > wt LS			tko25t LS < wt LS			tko25t LS < tko25t HS			tko25t LS > tko25t HS			tko25t LS > tko25t HS			tko25t HS > tko25t LS
Anions/Cations		KEGG	wt HS		wt LS		tko25t HS		tko25t LS			wt LS	wt HS	tko25t LS	wt LS		wt HS		wt HS		tko25t LS		wt LS		tko25t LS		wt LS		wt LS		wt LS
G1P		C00103	81.9752	11.897	67.7611	9.25042	72.5866	14.3578	78.6438	9.37733		0.111149	0.354074	0.510506	0.149553		FALSE		FALSE		FALSE		FALSE		FALSE		FALSE		FALSE		FALSE		FALSE			FALSE			FALSE			FALSE			FALSE			FALSE
G6P		C00092	843.603	186.763	828.253	188.465	988.373	114.086	1183.22	148.474		0.911658	0.243486	0.0856829	0.0269823		FALSE		FALSE		TRUE		FALSE		FALSE		FALSE		TRUE		FALSE		FALSE			FALSE			FALSE			FALSE			FALSE			FALSE
F6P		C00085	159.651	33.2117	155.669	21.6863	161.674	38.1026	197.186	18.6689		0.848534	0.938849	0.163518	0.0279667		FALSE		FALSE		FALSE		FALSE		FALSE		FALSE		TRUE		FALSE		FALSE			FALSE			FALSE			FALSE			FALSE			FALSE
F1,6P		C00354	78.3656	12.7311	77.7707	19.6081	22.7167	6.43532	32.1717	11.8152		0.961323	0.000939124	0.22321	0.0108168		FALSE		TRUE		FALSE		FALSE		FALSE		FALSE		FALSE		TRUE		FALSE			TRUE			FALSE			FALSE			FALSE			FALSE
DHAP		C00111	35.0685	7.93729	28.7775	5.66417	30.5784	4.35673	38.6548	16.0307		0.249191	0.36999	0.394169	0.314061		FALSE		FALSE		FALSE		FALSE		FALSE		FALSE		FALSE		FALSE		FALSE			FALSE			FALSE			FALSE			FALSE			FALSE
Glycerophosphate		C00093	1425.75	331.683	1755.29	104.065	2685.28	1335.18	3686.61	629.214		0.139067	0.154344	0.24215	0.00773568		FALSE		FALSE		FALSE		FALSE		FALSE		FALSE		TRUE		FALSE		FALSE			FALSE			FALSE			FALSE			FALSE			FALSE
3PG		C00197	166.456	32.3269	154.581	23.479	114.648	37.672	100.123	33.248		0.575935	0.0829726	0.584518	0.0407835		FALSE		TRUE		FALSE		FALSE		FALSE		FALSE		FALSE		TRUE		FALSE			TRUE			FALSE			FALSE			FALSE			FALSE
2PG		C00631	20.1646	5.41109	15.2889	3.37752	14.2625	6.18305	11.3166	4.04682		0.18653	0.20168	0.460297	0.184035		FALSE		FALSE		FALSE		FALSE		FALSE		FALSE		FALSE		FALSE		FALSE			FALSE			FALSE			FALSE			FALSE			FALSE
PEP		C00074	8.22571	2.47286	9.12414	3.18032	11.3388	6.48672	8.8656	2.34903		0.67214	0.422269	0.515245	0.900581		FALSE		FALSE		FALSE		FALSE		FALSE		FALSE		FALSE		FALSE		FALSE			FALSE			FALSE			FALSE			FALSE			FALSE
Pyruvate		C00022	187.369	67.2926	107.042	14.8661	481.047	156.443	486.721	46.921		0.0942679	0.0253365	0.948361	0.000204441		TRUE		FALSE		FALSE		FALSE		FALSE		TRUE		TRUE		FALSE		TRUE			FALSE			FALSE			FALSE			FALSE			FALSE
Acetyl CoA		C00024	0.572696	0.396998	0.644731	0.0539904	0	0	0.509382	0.621773		0.258096	#DIV/0!	#DIV/0!	0.36907		#DIV/0!		#DIV/0!		#DIV/0!		FALSE		#DIV/0!		FALSE		FALSE		FALSE		#DIV/0!			#DIV/0!			#DIV/0!			#DIV/0!			#DIV/0!			#DIV/0!
Lactate		C00186	3464.42	1042.37	2069.68	577.084	4705.92	966.051	4066.84	601.437		0.0698002	0.131496	0.312163	0.00303906		FALSE		FALSE		FALSE		FALSE		FALSE		TRUE		TRUE		FALSE		FALSE			FALSE			FALSE			FALSE			FALSE			FALSE
Glucosamine 6-phosphate		C00352	14.2637	1.83196	15.2583	2.55277	16.3545	11.2361	14.5575	4.61755		0.552328	0.736623	0.782112	0.801812		FALSE		FALSE		FALSE		FALSE		FALSE		FALSE		FALSE		FALSE		FALSE			FALSE			FALSE			FALSE			FALSE			FALSE
Citrate		C00158	1137.24	207.815	1614.36	355.041	1557.28	327.29	2230.51	239.559		0.0698162	0.0816002	0.0182325	0.0327028		TRUE		FALSE		TRUE		TRUE		FALSE		FALSE		TRUE		FALSE		TRUE			FALSE			FALSE			FALSE			TRUE			FALSE
cis-Aconitate		C00417	38.1851	7.91679	43.6022	8.70646	36.7458	5.74783	43.1073	8.09981		0.393035	0.779414	0.252358	0.936377		FALSE		FALSE		FALSE		FALSE		FALSE		FALSE		FALSE		FALSE		FALSE			FALSE			FALSE			FALSE			FALSE			FALSE
Isocitrate		C00311	43.8996	6.4906	59.9173	10.5276	49.1493	10.9241	67.7958	9.14405		0.04889	0.447127	0.0408507	0.302423		FALSE		FALSE		TRUE		TRUE		FALSE		FALSE		FALSE		FALSE		FALSE			FALSE			FALSE			FALSE			TRUE			FALSE
2-Oxoglutarate		C00026	0	0	0	0	37.5333	75.0667	151.147	23.7208		#DIV/0!	#DIV/0!	#DIV/0!	#DIV/0!		#DIV/0!		#DIV/0!		#DIV/0!		#DIV/0!		#DIV/0!		#DIV/0!		#DIV/0!		#DIV/0!		#DIV/0!			#DIV/0!			#DIV/0!			#DIV/0!			#DIV/0!			#DIV/0!
2-Hydroxyglutarate		C02630	651.289	190.227	526.935	110.449	699.613	123.48	934.678	165.251		0.311338	0.687228	0.066385	0.00846995		FALSE		FALSE		TRUE		FALSE		FALSE		FALSE		TRUE		FALSE		FALSE			FALSE			FALSE			FALSE			FALSE			FALSE
Succinate		C00042	616.198	62.936	417.584	48.2783	521.569	79.3625	446.475	27.8124		0.00293099	0.113444	0.153905	0.349151		FALSE		FALSE		FALSE		FALSE		FALSE		TRUE		FALSE		FALSE		FALSE			FALSE			FALSE			FALSE			FALSE			FALSE
Fumarate		C00122	239.215	40.2893	254.714	30.3583	207.621	14.124	222.618	50.242		0.563121	0.218005	0.600647	0.324662		FALSE		FALSE		FALSE		FALSE		FALSE		FALSE		FALSE		FALSE		FALSE			FALSE			FALSE			FALSE			FALSE			FALSE
Malate		C00711	1182.37	165.294	1352.3	235.523	1236.78	97.9341	1383.08	164.669		0.287129	0.596188	0.188573	0.838261		FALSE		FALSE		FALSE		FALSE		FALSE		FALSE		FALSE		FALSE		FALSE			FALSE			FALSE			FALSE			FALSE			FALSE
6-Phosphogluconate		C00345	8.73494	1.40439	6.68548	0.528606	8.59416	1.32003	5.96317	1.24257		0.0548488	0.88866	0.027356	0.344244		FALSE		FALSE		FALSE		FALSE		TRUE		TRUE		FALSE		FALSE		FALSE			FALSE			FALSE			FALSE			FALSE			TRUE
Ru5P		C00199	73.1544	16.9891	69.995	13.031	62.4819	16.2234	48.8156	8.6622		0.778496	0.398636	0.202548	0.0405927		FALSE		FALSE		FALSE		FALSE		FALSE		FALSE		FALSE		TRUE		FALSE			FALSE			FALSE			FALSE			FALSE			FALSE
R5P		C00117	3.5957	4.15796	2.52703	1.7145	5.19019	1.78796	3.6173	2.44071		0.00518949	0.108908	0.716564	0.0148288		FALSE		FALSE		FALSE		FALSE		FALSE		TRUE		TRUE		FALSE		FALSE			FALSE			FALSE			FALSE			FALSE			FALSE
S7P		C05382	130.79	24.6798	77.08	10.1166	72.9818	13.2707	52.7827	3.84629		0.0159221	0.0108709	0.0507337	0.0119049		FALSE		TRUE		FALSE		FALSE		TRUE		TRUE		FALSE		TRUE		FALSE			TRUE			FALSE			FALSE			FALSE			TRUE
3-Hydroxypropionate		C01013	418.12	76.9409	1541.34	125.167	299.826	64.9317	263.952	33.5304		2.22486e-05	0.058255	0.37606	0.00011911		FALSE		TRUE		FALSE		TRUE		FALSE		FALSE		FALSE		TRUE		FALSE			TRUE			FALSE			FALSE			FALSE			FALSE
Malonate		C00383	24.1663	2.91198	21.3645	4.5015	18.0209	6.9201	21.2373	3.12712		0.342609	0.176429	0.442759	0.964657		FALSE		FALSE		FALSE		FALSE		FALSE		FALSE		FALSE		FALSE		FALSE			FALSE			FALSE			FALSE			FALSE			FALSE
3-Hydroxybutyrate		C01089	60.9896	13.2123	89.1727	14.3944	78.6635	10.7914	70.6577	8.41198		0.0281118	0.0855112	0.288798	0.0788604		TRUE		FALSE		FALSE		TRUE		FALSE		FALSE		FALSE		TRUE		FALSE			FALSE			FALSE			FALSE			FALSE			FALSE
Glycerate		C00258	0	0	36.6741	31.5525	49.2604	57.8177	17.0891	34.1783		#DIV/0!	#DIV/0!	#DIV/0!	#DIV/0!		#DIV/0!		#DIV/0!		#DIV/0!		#DIV/0!		#DIV/0!		#DIV/0!		#DIV/0!		#DIV/0!		#DIV/0!			#DIV/0!			#DIV/0!			#DIV/0!			#DIV/0!			#DIV/0!
4-Oxopentanoate		-	0	0	1.68671	3.37342	0	0	2.1248	4.24961		#DIV/0!	#DIV/0!	#DIV/0!	#DIV/0!		#DIV/0!		#DIV/0!		#DIV/0!		#DIV/0!		#DIV/0!		#DIV/0!		#DIV/0!		#DIV/0!		#DIV/0!			#DIV/0!			#DIV/0!			#DIV/0!			#DIV/0!			#DIV/0!
2-Oxoisopentanoate		C00141	9.00518	1.73557	8.37152	1.15762	12.8594	0.789054	18.2413	3.05296		0.568958	0.0141841	0.0347114	0.00428456		TRUE		FALSE		TRUE		FALSE		FALSE		FALSE		TRUE		FALSE		TRUE			FALSE			FALSE			FALSE			FALSE			FALSE
Hexanoate		C01585	1.37261	2.74522	1.98666	2.31505	0.908983	1.81797	0.990772	1.98154		#DIV/0!	#DIV/0!	#DIV/0!	#DIV/0!		#DIV/0!		#DIV/0!		#DIV/0!		#DIV/0!		#DIV/0!		#DIV/0!		#DIV/0!		#DIV/0!		#DIV/0!			#DIV/0!			#DIV/0!			#DIV/0!			#DIV/0!			#DIV/0!
2-Hydroxypentanoate		-	7.1881	0.7665	7.10829	0.912863	6.96382	2.2944	7.49242	1.8258		0.897973	0.862704	0.731392	0.724055		FALSE		FALSE		FALSE		FALSE		FALSE		FALSE		FALSE		FALSE		FALSE			FALSE			FALSE			FALSE			FALSE			FALSE
Nicotinate		C00253	5.46082	10.9216	0	0	0	0	0	0		#DIV/0!	#DIV/0!	#DIV/0!	#DIV/0!		#DIV/0!		#DIV/0!		#DIV/0!		#DIV/0!		#DIV/0!		#DIV/0!		#DIV/0!		#DIV/0!		#DIV/0!			#DIV/0!			#DIV/0!			#DIV/0!			#DIV/0!			#DIV/0!
Isethionate		C05123	0	0	0	0	0	0	0.555842	1.11168		#DIV/0!	#DIV/0!	#DIV/0!	#DIV/0!		#DIV/0!		#DIV/0!		#DIV/0!		#DIV/0!		#DIV/0!		#DIV/0!		#DIV/0!		#DIV/0!		#DIV/0!			#DIV/0!			#DIV/0!			#DIV/0!			#DIV/0!			#DIV/0!
5-Oxoproline		C01879	119.624	23.6988	127.78	12.0095	131.974	29.5303	143.971	13.6863		0.569291	0.539462	0.499798	0.126491		FALSE		FALSE		FALSE		FALSE		FALSE		FALSE		FALSE		FALSE		FALSE			FALSE			FALSE			FALSE			FALSE			FALSE
Itaconate		C00490	0	0	0.292206	0.584412	0	0	0	0		#DIV/0!	#DIV/0!	#DIV/0!	#DIV/0!		#DIV/0!		#DIV/0!		#DIV/0!		#DIV/0!		#DIV/0!		#DIV/0!		#DIV/0!		#DIV/0!		#DIV/0!			#DIV/0!			#DIV/0!			#DIV/0!			#DIV/0!			#DIV/0!
4-Methyl-2-oxopentanoate		C00233	18.2385	4.98405	20.7696	2.13655	25.3332	2.15135	39.665	7.81734		0.402592	0.0580049	0.0307093	0.0136014		TRUE		FALSE		TRUE		FALSE		FALSE		FALSE		TRUE		FALSE		TRUE			FALSE			FALSE			FALSE			FALSE			FALSE
4-Acetylbutyrate		C02129	3.05227	2.40225	1.50822	1.81083	0.748902	1.4978	0	0		0.40466	#DIV/0!	#DIV/0!	#DIV/0!		#DIV/0!		#DIV/0!		#DIV/0!		FALSE		#DIV/0!		FALSE		#DIV/0!		#DIV/0!		#DIV/0!			#DIV/0!			#DIV/0!			#DIV/0!			#DIV/0!			#DIV/0!
Heptanoate		C17714	0.888668	1.02778	1.09931	0.801757	0	0	0.253186	0.506372		0.30762	#DIV/0!	#DIV/0!	#DIV/0!		#DIV/0!		#DIV/0!		#DIV/0!		FALSE		#DIV/0!		FALSE		#DIV/0!		#DIV/0!		#DIV/0!			#DIV/0!			#DIV/0!			#DIV/0!			#DIV/0!			#DIV/0!
N-Acetyl-beta-alanine		C01073	0.618672	1.23734	2.23959	1.50939	0.361911	0.723822	1.08707	1.26283		#DIV/0!	#DIV/0!	#DIV/0!	0.0511094		#DIV/0!		#DIV/0!		#DIV/0!		#DIV/0!		#DIV/0!		#DIV/0!		FALSE		TRUE		#DIV/0!			#DIV/0!			#DIV/0!			#DIV/0!			#DIV/0!			#DIV/0!
Glutarate		C00489	18.0275	0.323156	18.6214	4.05609	8.976	3.75606	12.4788	2.1407		0.789158	0.0166194	0.168962	0.0483354		FALSE		TRUE		FALSE		FALSE		FALSE		FALSE		FALSE		TRUE		FALSE			TRUE			FALSE			FALSE			FALSE			FALSE
3-Ureidopropionate		C02642	0	0	16.4825	11.0324	5.99906	11.9981	7.57125	9.68125		#DIV/0!	#DIV/0!	#DIV/0!	0.404606		#DIV/0!		#DIV/0!		#DIV/0!		#DIV/0!		#DIV/0!		#DIV/0!		FALSE		FALSE		#DIV/0!			#DIV/0!			#DIV/0!			#DIV/0!			#DIV/0!			#DIV/0!
2-Hydroxy-4-methylpentanoate		C03264	0	0	0	0	2.01744	1.58199	3.42916	0.278426		#DIV/0!	#DIV/0!	0.335475	#DIV/0!		#DIV/0!		#DIV/0!		FALSE		#DIV/0!		FALSE		#DIV/0!		#DIV/0!		#DIV/0!		#DIV/0!			#DIV/0!			#DIV/0!			#DIV/0!			#DIV/0!			#DIV/0!
Threonate		C01620	29.9096	3.67076	21.3999	2.04132	16.3014	1.73645	17.1515	1.65978		0.0111688	0.00202019	0.505664	0.0189811		FALSE		TRUE		FALSE		FALSE		FALSE		TRUE		FALSE		TRUE		FALSE			TRUE			FALSE			FALSE			FALSE			FALSE
p-Hydroxybenzoate		C00156	16.5102	11.2807	8.39643	9.71786	13.9671	16.1324	0	0		0.0819109	0.0687384	#DIV/0!	#DIV/0!		FALSE		TRUE		#DIV/0!		FALSE		#DIV/0!		TRUE		#DIV/0!		#DIV/0!		#DIV/0!			#DIV/0!			#DIV/0!			#DIV/0!			#DIV/0!			#DIV/0!
Ethanolamine phosphate		C00346	455.728	105.034	533.752	20.1495	398.308	91.9714	297.963	46.4734		0.234636	0.442727	0.116267	0.000666529		FALSE		FALSE		FALSE		FALSE		FALSE		FALSE		FALSE		TRUE		FALSE			FALSE			FALSE			FALSE			FALSE			FALSE
Octanoate		C06423	3.20318	2.6148	1.25694	1.56519	0	0	3.04617	0.937268		0.265392	#DIV/0!	#DIV/0!	0.60024		#DIV/0!		#DIV/0!		#DIV/0!		FALSE		#DIV/0!		FALSE		FALSE		FALSE		#DIV/0!			#DIV/0!			#DIV/0!			#DIV/0!			#DIV/0!			#DIV/0!
threo-beta-methylaspartate + Glu		C03618	3712.64	438.686	4045.03	272.158	3198.92	343.671	3743.85	313.124		0.254099	0.117596	0.0578786	0.197656		FALSE		FALSE		TRUE		FALSE		FALSE		FALSE		FALSE		FALSE		FALSE			FALSE			FALSE			FALSE			FALSE			FALSE
Citramalate		C02614	0.903086	1.80617	2.91816	1.98301	0	0	2.01053	2.32754		#DIV/0!	#DIV/0!	#DIV/0!	0.72725		#DIV/0!		#DIV/0!		#DIV/0!		#DIV/0!		#DIV/0!		#DIV/0!		FALSE		FALSE		#DIV/0!			#DIV/0!			#DIV/0!			#DIV/0!			#DIV/0!			#DIV/0!
3-Phenylpropionate		C05629	17.4976	7.03022	3.73688	7.47375	15.767	2.60933	13.7398	3.74437		#DIV/0!	0.669495	0.412448	#DIV/0!		FALSE		FALSE		FALSE		#DIV/0!		FALSE		#DIV/0!		#DIV/0!		#DIV/0!		#DIV/0!			#DIV/0!			FALSE			FALSE			#DIV/0!			#DIV/0!
Cysteine sulfinate		C00606	0	0	1.26928	2.53856	0	0	0	0		#DIV/0!	#DIV/0!	#DIV/0!	#DIV/0!		#DIV/0!		#DIV/0!		#DIV/0!		#DIV/0!		#DIV/0!		#DIV/0!		#DIV/0!		#DIV/0!		#DIV/0!			#DIV/0!			#DIV/0!			#DIV/0!			#DIV/0!			#DIV/0!
Pelargonate		C01601	8.81028	1.54154	6.14929	0.767001	5.97697	0.391538	5.71338	0.397343		0.0321684	0.0310123	0.381124	0.363968		FALSE		TRUE		FALSE		FALSE		FALSE		TRUE		FALSE		FALSE		FALSE			FALSE			FALSE			FALSE			FALSE			FALSE
Pimelate		C02656	2.61498	0.821711	2.32709	0.832529	3.61537	0.447168	2.83578	0.377381		0.640051	0.0898165	0.0383099	0.325536		TRUE		FALSE		FALSE		FALSE		TRUE		FALSE		FALSE		FALSE		FALSE			FALSE			TRUE			FALSE			FALSE			FALSE
2-Hydroxyoctanoate		-	0	0	0.117869	0.235739	0.104128	0.208255	0	0		#DIV/0!	#DIV/0!	#DIV/0!	#DIV/0!		#DIV/0!		#DIV/0!		#DIV/0!		#DIV/0!		#DIV/0!		#DIV/0!		#DIV/0!		#DIV/0!		#DIV/0!			#DIV/0!			#DIV/0!			#DIV/0!			#DIV/0!			#DIV/0!
3-Hydroxy-3-methylglutarate		C03761	5.40471	1.3178	5.46564	1.46008	3.60063	0.234333	4.17672	0.153164		0.952633	0.0693028	0.00859154	0.175387		FALSE		TRUE		TRUE		FALSE		FALSE		FALSE		FALSE		FALSE		FALSE			FALSE			FALSE			TRUE			FALSE			FALSE
Phthalate		C01606	0.554286	0.640135	0.724516	0.281945	0.681994	0.16097	0	0		0.0715888	0.0118586	#DIV/0!	#DIV/0!		TRUE		FALSE		#DIV/0!		TRUE		#DIV/0!		FALSE		#DIV/0!		#DIV/0!		#DIV/0!			#DIV/0!			#DIV/0!			#DIV/0!			#DIV/0!			#DIV/0!
Terephthalate		C06337	1.68816	1.16016	0.74659	0.884106	0	0	1.16407	0.777115		0.11923	#DIV/0!	#DIV/0!	0.847025		#DIV/0!		#DIV/0!		#DIV/0!		FALSE		#DIV/0!		FALSE		FALSE		FALSE		#DIV/0!			#DIV/0!			#DIV/0!			#DIV/0!			#DIV/0!			#DIV/0!
4-Hydroxy-3-methoxybenzoate + Urate		C06672	278.769	136.606	361.482	124.573	1189.33	536.765	1519.9	675.838		0.405637	0.0386762	0.474132	0.0392941		TRUE		FALSE		FALSE		FALSE		FALSE		FALSE		TRUE		FALSE		TRUE			FALSE			FALSE			FALSE			FALSE			FALSE
Decanoate		C01571	2.32285	3.10605	2.51124	0.231058	0	0	2.21664	1.52344		0.465615	#DIV/0!	#DIV/0!	0.225218		#DIV/0!		#DIV/0!		#DIV/0!		FALSE		#DIV/0!		FALSE		FALSE		FALSE		#DIV/0!			#DIV/0!			#DIV/0!			#DIV/0!			#DIV/0!			#DIV/0!
2-Quinolinecarboxylate		C06325	0	0	0.487173	0.974345	0	0	0.707261	1.41452		#DIV/0!	#DIV/0!	#DIV/0!	#DIV/0!		#DIV/0!		#DIV/0!		#DIV/0!		#DIV/0!		#DIV/0!		#DIV/0!		#DIV/0!		#DIV/0!		#DIV/0!			#DIV/0!			#DIV/0!			#DIV/0!			#DIV/0!			#DIV/0!
N-Acetylleucine		C02710	0.38485	0.284899	0.371038	0.174696	0.567395	0.11522	0.334658	0.389065		0.304714	0.634498	0.288862	0.0452133		FALSE		FALSE		FALSE		FALSE		FALSE		FALSE		FALSE		TRUE		FALSE			FALSE			FALSE			FALSE			FALSE			FALSE
N-Acetylaspartate		C01042	28.8888	5.50979	25.5959	1.4407	36.4719	4.17726	40.04	5.8902		0.322095	0.0740149	0.365153	0.0135405		TRUE		FALSE		FALSE		FALSE		FALSE		FALSE		TRUE		FALSE		TRUE			FALSE			FALSE			FALSE			FALSE			FALSE
Allantoate		C00499	0	0	0	0	0	0	23.6999	4.50705		#DIV/0!	#DIV/0!	#DIV/0!	#DIV/0!		#DIV/0!		#DIV/0!		#DIV/0!		#DIV/0!		#DIV/0!		#DIV/0!		#DIV/0!		#DIV/0!		#DIV/0!			#DIV/0!			#DIV/0!			#DIV/0!			#DIV/0!			#DIV/0!
2-Isopropylmalate		C02504	1.6379	0.292651	2.57911	0.980895	1.535	0.907944	2.4707	0.321069		0.149231	0.840794	0.128865	0.844841		FALSE		FALSE		FALSE		FALSE		FALSE		FALSE		FALSE		FALSE		FALSE			FALSE			FALSE			FALSE			FALSE			FALSE
4-Pyridoxate		C00847	0.271917	0.543834	0.178779	0.357558	0.554703	0.60193	0	0		#DIV/0!	#DIV/0!	#DIV/0!	#DIV/0!		#DIV/0!		#DIV/0!		#DIV/0!		#DIV/0!		#DIV/0!		#DIV/0!		#DIV/0!		#DIV/0!		#DIV/0!			#DIV/0!			#DIV/0!			#DIV/0!			#DIV/0!			#DIV/0!
O-Phosphoserine		C01005	42.2814	9.06901	77.46	10.7378	72.0211	18.2137	53.3764	21.1163		0.00263958	0.0383585	0.230613	0.104625		TRUE		FALSE		FALSE		TRUE		FALSE		FALSE		FALSE		FALSE		FALSE			FALSE			FALSE			FALSE			FALSE			FALSE
Undecanoate		C17715	0.545251	0.630304	1.43785	0.049381	0	0	0.322457	0.373504		0.0159088	#DIV/0!	#DIV/0!	0.0029584		#DIV/0!		#DIV/0!		#DIV/0!		TRUE		#DIV/0!		FALSE		FALSE		TRUE		#DIV/0!			#DIV/0!			#DIV/0!			#DIV/0!			#DIV/0!			#DIV/0!
Azelate		C08261	3.53432	0.655103	2.60513	0.770822	3.90782	0.595873	3.33009	0.465296		0.117123	0.431543	0.180148	0.169064		FALSE		FALSE		FALSE		FALSE		FALSE		FALSE		FALSE		FALSE		FALSE			FALSE			FALSE			FALSE			FALSE			FALSE
10-Hydroxydecanoate		C02774	0.0956781	0.191356	0.165648	0.239169	0	0	0	0		#DIV/0!	#DIV/0!	#DIV/0!	#DIV/0!		#DIV/0!		#DIV/0!		#DIV/0!		#DIV/0!		#DIV/0!		#DIV/0!		#DIV/0!		#DIV/0!		#DIV/0!			#DIV/0!			#DIV/0!			#DIV/0!			#DIV/0!			#DIV/0!
N-Acetylglutamate		C00624	5.24855	0.373256	5.60049	0.875178	6.83559	1.33472	6.19175	0.645262		0.49995	0.0940499	0.430581	0.322004		TRUE		FALSE		FALSE		FALSE		FALSE		FALSE		FALSE		FALSE		FALSE			FALSE			FALSE			FALSE			FALSE			FALSE
N-Acetylmethionine		C02712	0	0	0.153228	0.306457	0	0	0.544275	0.645439		#DIV/0!	#DIV/0!	#DIV/0!	#DIV/0!		#DIV/0!		#DIV/0!		#DIV/0!		#DIV/0!		#DIV/0!		#DIV/0!		#DIV/0!		#DIV/0!		#DIV/0!			#DIV/0!			#DIV/0!			#DIV/0!			#DIV/0!			#DIV/0!
Glucuronate		C00191	11.8664	0.842809	14.8273	0.393695	7.57992	1.58776	10.2288	0.583762		0.00253489	0.00634153	0.0377321	3.28316e-05		FALSE		TRUE		TRUE		TRUE		FALSE		FALSE		FALSE		TRUE		FALSE			TRUE			FALSE			TRUE			TRUE			FALSE
o-Hydroxyhippurate		C07588	1.317	1.58765	1.87386	0.664709	1.38153	1.01531	1.50198	1.02835		0.376367	0.36415	0.671907	0.745114		FALSE		FALSE		FALSE		FALSE		FALSE		FALSE		FALSE		FALSE		FALSE			FALSE			FALSE			FALSE			FALSE			FALSE
Gluconate		C00257	1013.39	314.422	23.4003	2.16057	583.278	360.203	40.6847	16.8388		0.00808807	0.122995	0.0569202	0.131619		FALSE		FALSE		FALSE		FALSE		TRUE		TRUE		FALSE		FALSE		FALSE			FALSE			FALSE			FALSE			FALSE			TRUE
Dodecanoate		C02679	41.0971	5.78575	20.9014	3.20565	12.2992	3.5476	16.4883	1.96678		0.00214402	0.000382141	0.097552	0.0660444		FALSE		TRUE		TRUE		FALSE		FALSE		TRUE		FALSE		TRUE		FALSE			TRUE			FALSE			TRUE			FALSE			FALSE
Sebacate		C08277	1.50908	0.350324	1.23406	0.348994	1.63373	0.549268	1.30864	0.533028		0.308559	0.717432	0.428231	0.823884		FALSE		FALSE		FALSE		FALSE		FALSE		FALSE		FALSE		FALSE		FALSE			FALSE			FALSE			FALSE			FALSE			FALSE
N-Acetylphenylalanine		C03519	0.156594	0.313187	0.10028	0.20056	0.118826	0.145269	0	0		#DIV/0!	#DIV/0!	#DIV/0!	#DIV/0!		#DIV/0!		#DIV/0!		#DIV/0!		#DIV/0!		#DIV/0!		#DIV/0!		#DIV/0!		#DIV/0!		#DIV/0!			#DIV/0!			#DIV/0!			#DIV/0!			#DIV/0!			#DIV/0!
Mucate		C00879	0.501879	1.00376	3.43375	0.552404	0	0	3.51075	1.42598		#DIV/0!	#DIV/0!	#DIV/0!	0.924774		#DIV/0!		#DIV/0!		#DIV/0!		#DIV/0!		#DIV/0!		#DIV/0!		FALSE		FALSE		#DIV/0!			#DIV/0!			#DIV/0!			#DIV/0!			#DIV/0!			#DIV/0!
Pantothenate		C00864	32.9009	3.32862	26.9893	3.21065	31.3398	5.67909	31.2468	4.07242		0.0431593	0.655872	0.979727	0.154394		FALSE		FALSE		FALSE		FALSE		FALSE		TRUE		FALSE		FALSE		FALSE			FALSE			FALSE			FALSE			FALSE			FALSE
Porphobilinogen		C00931	1.48422	1.73149	2.80497	1.87961	2.69305	1.89052	4.57471	0.865471		0.195688	0.314585	0.16488	0.1481		FALSE		FALSE		FALSE		FALSE		FALSE		FALSE		FALSE		FALSE		FALSE			FALSE			FALSE			FALSE			FALSE			FALSE
Sorbitol 6-phosphate		C01096	582.418	70.1812	506.654	71.7956	513.605	101.203	530.021	56.2926		0.181996	0.311494	0.788861	0.627787		FALSE		FALSE		FALSE		FALSE		FALSE		FALSE		FALSE		FALSE		FALSE			FALSE			FALSE			FALSE			FALSE			FALSE
N-Acetylglucosamine 1-phosphate		C04501	20.9496	0.721465	19.9506	0.655727	12.7472	3.21879	13.3855	1.05768		0.0867586	0.0124056	0.727214	0.000130665		FALSE		TRUE		FALSE		FALSE		FALSE		TRUE		FALSE		TRUE		FALSE			TRUE			FALSE			FALSE			FALSE			FALSE
N-Acetylglucosamine 6-phosphate		C00357	52.2733	2.29124	53.0524	2.05166	32.2602	5.06222	28.7259	2.25775		0.630701	0.00166142	0.268958	4.17937e-06		FALSE		TRUE		FALSE		FALSE		FALSE		FALSE		FALSE		TRUE		FALSE			TRUE			FALSE			FALSE			FALSE			FALSE
Ribulose 1,5-diphosphate		C01182	3.43616	2.58349	3.20583	0.78943	0	0	0.365602	0.731204		0.240223	#DIV/0!	#DIV/0!	#DIV/0!		#DIV/0!		#DIV/0!		#DIV/0!		FALSE		#DIV/0!		FALSE		#DIV/0!		#DIV/0!		#DIV/0!			#DIV/0!			#DIV/0!			#DIV/0!			#DIV/0!			#DIV/0!
CMP		C00055	25.8384	3.84765	23.1979	2.48648	26.6756	4.83176	25.4676	3.36741		0.299831	0.795861	0.697546	0.323216		FALSE		FALSE		FALSE		FALSE		FALSE		FALSE		FALSE		FALSE		FALSE			FALSE			FALSE			FALSE			FALSE			FALSE
cAMP		C00575	0	0	0.639965	0.165647	0.283376	0.566751	0	0		#DIV/0!	#DIV/0!	#DIV/0!	#DIV/0!		#DIV/0!		#DIV/0!		#DIV/0!		#DIV/0!		#DIV/0!		#DIV/0!		#DIV/0!		#DIV/0!		#DIV/0!			#DIV/0!			#DIV/0!			#DIV/0!			#DIV/0!			#DIV/0!
AMP		C00020	530.763	69.1968	384.472	46.194	552.521	112.332	450.514	14.6549		0.0157597	0.754915	0.166491	0.0591419		FALSE		FALSE		FALSE		FALSE		FALSE		TRUE		TRUE		FALSE		FALSE			FALSE			FALSE			FALSE			FALSE			FALSE
GMP		C00144	64.0514	8.38961	47.8362	3.64216	66.8129	12.5162	57.5496	3.06001		0.0230032	0.72829	0.236735	0.00688826		FALSE		FALSE		FALSE		FALSE		FALSE		TRUE		TRUE		FALSE		FALSE			FALSE			FALSE			FALSE			FALSE			FALSE
NADPH		C00005	14.635	2.28778	30.7789	6.31188	2.64501	3.21701	14.0092	5.98942		0.00991612	0.0142911	0.0579802	0.00846011		FALSE		TRUE		TRUE		TRUE		FALSE		FALSE		FALSE		TRUE		FALSE			TRUE			FALSE			TRUE			TRUE			FALSE
CoA		C00010	1.27597	1.5557	4.22016	1.50603	1.81023	0.462213	4.44718	1.0132		0.168871	0.424029	0.00805305	0.81197		FALSE		FALSE		TRUE		FALSE		FALSE		FALSE		FALSE		FALSE		FALSE			FALSE			FALSE			FALSE			FALSE			FALSE
dTDP		C00363	0.4092	0.818401	1.22586	0.834327	0.48871	0.97742	0	0		#DIV/0!	#DIV/0!	#DIV/0!	#DIV/0!		#DIV/0!		#DIV/0!		#DIV/0!		#DIV/0!		#DIV/0!		#DIV/0!		#DIV/0!		#DIV/0!		#DIV/0!			#DIV/0!			#DIV/0!			#DIV/0!			#DIV/0!			#DIV/0!
CDP		C00112	12.0502	2.0274	13.3937	1.92095	9.88175	1.14294	11.7905	1.73048		0.373273	0.124728	0.122791	0.261697		FALSE		FALSE		FALSE		FALSE		FALSE		FALSE		FALSE		FALSE		FALSE			FALSE			FALSE			FALSE			FALSE			FALSE
UDP		C00015	16.7115	0.888579	18.8989	3.51452	10.8284	1.51475	11.7068	2.06322		0.305075	0.00126536	0.520315	0.0176281		FALSE		TRUE		FALSE		FALSE		FALSE		FALSE		FALSE		TRUE		FALSE			TRUE			FALSE			FALSE			FALSE			FALSE
dADP		C00206	0	0	0.945036	0.68851	0.795836	0.938331	0	0		#DIV/0!	#DIV/0!	#DIV/0!	#DIV/0!		#DIV/0!		#DIV/0!		#DIV/0!		#DIV/0!		#DIV/0!		#DIV/0!		#DIV/0!		#DIV/0!		#DIV/0!			#DIV/0!			#DIV/0!			#DIV/0!			#DIV/0!			#DIV/0!
Trehalose 6-phosphate		C00689	93.1651	18.1186	74.9921	9.12523	84.7146	7.8568	136.755	10.4569		0.140681	0.439352	0.000303007	0.000124025		FALSE		FALSE		TRUE		FALSE		FALSE		FALSE		TRUE		FALSE		FALSE			FALSE			FALSE			FALSE			FALSE			FALSE
Adenosine 3',5'-diphosphate		C00054	3.41762	1.09484	7.55345	2.54256	0	0	0.66419	0.856412		0.0394691	#DIV/0!	#DIV/0!	0.0123479		#DIV/0!		#DIV/0!		#DIV/0!		TRUE		#DIV/0!		FALSE		FALSE		TRUE		#DIV/0!			#DIV/0!			#DIV/0!			#DIV/0!			#DIV/0!			#DIV/0!
ADP		C00008	469.132	56.8237	412.612	41.1431	380.868	28.5396	438.897	40.7781		0.163032	0.044717	0.0635078	0.399117		FALSE		TRUE		TRUE		FALSE		FALSE		FALSE		FALSE		FALSE		FALSE			FALSE			FALSE			TRUE			FALSE			FALSE
IDP		C00104	1.78977	2.07648	1.73761	2.01214	0	0	0	0		0.770073	#DIV/0!	#DIV/0!	#DIV/0!		#DIV/0!		#DIV/0!		#DIV/0!		FALSE		#DIV/0!		FALSE		#DIV/0!		#DIV/0!		#DIV/0!			#DIV/0!			#DIV/0!			#DIV/0!			#DIV/0!			#DIV/0!
GDP		C00035	40.5745	2.50287	36.9655	4.62394	22.7244	2.56867	24.4238	3.63564		0.232711	5.9703e-05	0.477184	0.00598686		FALSE		TRUE		FALSE		FALSE		FALSE		FALSE		FALSE		TRUE		FALSE			TRUE			FALSE			FALSE			FALSE			FALSE
Adenylosuccinate		C03794	23.9764	4.94374	31.0678	3.11338	9.15532	1.06609	27.1635	9.87892		0.0590071	0.00769561	0.034781	0.497333		FALSE		TRUE		TRUE		TRUE		FALSE		FALSE		FALSE		FALSE		FALSE			FALSE			FALSE			TRUE			TRUE			FALSE
CTP		C00063	6.59348	0.770174	11.1237	2.4916	3.19267	1.24224	5.29252	1.38575		0.030604	0.00553822	0.0653664	0.0107727		FALSE		TRUE		TRUE		TRUE		FALSE		FALSE		FALSE		TRUE		FALSE			TRUE			FALSE			TRUE			TRUE			FALSE
UTP		C00075	8.65041	2.40301	15.4682	5.92292	3.93134	1.73392	5.62828	2.74603		0.100507	0.0215994	0.343304	0.0366171		FALSE		TRUE		FALSE		FALSE		FALSE		FALSE		FALSE		TRUE		FALSE			TRUE			FALSE			FALSE			FALSE			FALSE
ATP		C00002	289.268	42.1177	389.56	81.5227	133.123	25.8931	228.073	56.6742		0.0866176	0.00148202	0.0357542	0.0205101		FALSE		TRUE		TRUE		TRUE		FALSE		FALSE		FALSE		TRUE		FALSE			TRUE			FALSE			TRUE			TRUE			FALSE
dGTP		C00286	1.75902	3.51805	1.68505	3.37011	0	0	0	0		#DIV/0!	#DIV/0!	#DIV/0!	#DIV/0!		#DIV/0!		#DIV/0!		#DIV/0!		#DIV/0!		#DIV/0!		#DIV/0!		#DIV/0!		#DIV/0!		#DIV/0!			#DIV/0!			#DIV/0!			#DIV/0!			#DIV/0!			#DIV/0!
CDP-choline		C00307	5.29428	1.51258	3.01319	2.11129	7.56959	1.6272	5.34879	2.42208		0.212669	0.086693	0.185714	0.364876		TRUE		FALSE		FALSE		FALSE		FALSE		FALSE		FALSE		FALSE		FALSE			FALSE			FALSE			FALSE			FALSE			FALSE
UDP-glucose		C00029	63.7912	11.4134	64.9109	8.96469	57.8606	4.16653	59.0429	5.57372		0.882706	0.387136	0.746482	0.316649		FALSE		FALSE		FALSE		FALSE		FALSE		FALSE		FALSE		FALSE		FALSE			FALSE			FALSE			FALSE			FALSE			FALSE
UDP-glucuronate		C00167	5.89457	0.607786	4.68261	0.340238	3.95006	0.895521	4.15414	0.5906		0.0194452	0.0142592	0.718662	0.184147		FALSE		TRUE		FALSE		FALSE		FALSE		TRUE		FALSE		FALSE		FALSE			FALSE			FALSE			FALSE			FALSE			FALSE
ADP-glucose		C00498	0.696024	0.810757	1.52017	0.338376	1.49707	0.138798	1.38255	0.942275		0.583794	0.566989	0.111265	0.199368		FALSE		FALSE		FALSE		FALSE		FALSE		FALSE		FALSE		FALSE		FALSE			FALSE			FALSE			FALSE			FALSE			FALSE
GDP-mannose		C00096	5.4428	0.614332	4.90342	0.527104	5.96156	0.993235	6.19945	1.11767		0.232077	0.415001	0.761264	0.0995199		FALSE		FALSE		FALSE		FALSE		FALSE		FALSE		TRUE		FALSE		FALSE			FALSE			FALSE			FALSE			FALSE			FALSE
UDP-N-acetylglucosamine		C00043	173.498	19.3993	175.363	17.3931	128.222	11.4333	154.361	12.5398		0.89092	0.0107116	0.0218817	0.102642		FALSE		TRUE		TRUE		FALSE		FALSE		FALSE		FALSE		FALSE		FALSE			FALSE			FALSE			TRUE			FALSE			FALSE
NAD+		C00003	135.657	17.853	118.308	15.032	138.675	33.8212	94.1029	7.27467		0.189039	0.881365	0.0750299	0.0401285		FALSE		FALSE		FALSE		FALSE		TRUE		FALSE		FALSE		TRUE		FALSE			FALSE			FALSE			FALSE			FALSE			FALSE
NADH		C00004	9.46407	3.3295	9.66005	2.22112	9.95263	3.80721	13.4558	4.35987		0.92563	0.853288	0.272408	0.188448		FALSE		FALSE		FALSE		FALSE		FALSE		FALSE		FALSE		FALSE		FALSE			FALSE			FALSE			FALSE			FALSE			FALSE
NADP+		C00006	8.92835	2.02788	6.07431	0.524229	10.6369	2.44599	6.64091	1.11293		0.0629567	0.324849	0.0386473	0.406026		FALSE		FALSE		FALSE		FALSE		TRUE		TRUE		FALSE		FALSE		FALSE			FALSE			FALSE			FALSE			FALSE			TRUE
FAD		C00016	7.3717	0.692994	7.1602	0.64431	7.26679	2.39162	10.1949	1.4435		0.670614	0.937438	0.090964	0.0172445		FALSE		FALSE		TRUE		FALSE		FALSE		FALSE		TRUE		FALSE		FALSE			FALSE			FALSE			FALSE			FALSE			FALSE
Urea		C00086	603.982	179.152	813.176	35.279	197.29	160.793	86.6141	119.161		0.0994812	0.0280755	0.464171	0.0667947		FALSE		TRUE		FALSE		TRUE		FALSE		FALSE		FALSE		TRUE		FALSE			TRUE			FALSE			FALSE			FALSE			FALSE
Gly		C00037	1332.22	86.1828	1875.18	58.6191	2177.79	238.209	2181.57	262.032		0.000100856	0.00321638	0.983665	0.0986944		TRUE		FALSE		FALSE		TRUE		FALSE		FALSE		TRUE		FALSE		TRUE			FALSE			FALSE			FALSE			FALSE			FALSE
Putrescine(1,4-Butanediamine)		C00134	36.5256	2.28864	20.509	3.18498	17.4943	3.70476	14.7012	2.1856		0.000295621	0.000325176	0.252215	0.0276653		FALSE		TRUE		FALSE		FALSE		FALSE		TRUE		FALSE		TRUE		FALSE			TRUE			FALSE			FALSE			FALSE			FALSE
Sarcosine		C00213	70.3067	6.06089	137.453	10.9227	68.243	12.3907	66.6199	5.70072		0.000176499	0.778498	0.823009	0.000161558		FALSE		FALSE		FALSE		TRUE		FALSE		FALSE		FALSE		TRUE		FALSE			FALSE			FALSE			FALSE			FALSE			FALSE
beta-Ala		C00099	1526.42	127.602	1835.16	219.742	1082.71	217.213	554.83	84.4869		0.0612783	0.0177445	0.0112999	0.000484177		FALSE		TRUE		FALSE		TRUE		TRUE		FALSE		FALSE		TRUE		FALSE			TRUE			FALSE			FALSE			FALSE			FALSE
Ala		C00041	7140.52	674.399	4627.75	471.153	14438.6	2337.06	9212.64	1481.4		0.00132413	0.00590636	0.0125704	0.00571401		TRUE		FALSE		FALSE		FALSE		TRUE		TRUE		TRUE		FALSE		TRUE			FALSE			TRUE			FALSE			FALSE			TRUE
N-Methylalanine		C02721	15.7694	1.96213	13.6508	1.22523	22.7779	13.4221	24.4208	4.09117		0.126135	0.374617	0.827717	0.0100171		FALSE		FALSE		FALSE		FALSE		FALSE		FALSE		TRUE		FALSE		FALSE			FALSE			FALSE			FALSE			FALSE			FALSE
GABA		C00334	85.5582	10.7918	67.9692	7.278	63.8301	8.35224	44.2985	4.6805		0.0404788	0.0206295	0.0107779	0.00258243		FALSE		TRUE		FALSE		FALSE		TRUE		TRUE		FALSE		TRUE		FALSE			TRUE			FALSE			FALSE			FALSE			TRUE
3-Aminoisobutyrate		C05145	83.1491	9.30766	111.872	17.1103	105.881	25.4467	28.1691	6.31358		0.0350345	0.17264	0.00686745	0.000989741		FALSE		FALSE		FALSE		TRUE		TRUE		FALSE		FALSE		TRUE		FALSE			FALSE			FALSE			FALSE			FALSE			FALSE
2AB		C02356	19.0768	2.93087	25.8814	1.97047	46.4174	17.1932	35.7343	9.67091		0.0108838	0.0480341	0.330898	0.132744		TRUE		FALSE		FALSE		TRUE		FALSE		FALSE		FALSE		FALSE		FALSE			FALSE			FALSE			FALSE			FALSE			FALSE
Choline		C00114	99.6825	10.376	107.726	10.9305	93.582	15.0609	106.405	14.6425		0.326927	0.532521	0.267938	0.890138		FALSE		FALSE		FALSE		FALSE		FALSE		FALSE		FALSE		FALSE		FALSE			FALSE			FALSE			FALSE			FALSE			FALSE
2,3-Diaminopropionate		C06393	0	0	0	0	0	0	12.75	2.84041		#DIV/0!	#DIV/0!	#DIV/0!	#DIV/0!		#DIV/0!		#DIV/0!		#DIV/0!		#DIV/0!		#DIV/0!		#DIV/0!		#DIV/0!		#DIV/0!		#DIV/0!			#DIV/0!			#DIV/0!			#DIV/0!			#DIV/0!			#DIV/0!
Ser		C00065	784.536	32.5121	894.821	29.0625	1717.53	334.611	1927.42	177.383		0.00240059	0.0109729	0.322664	0.00110534		TRUE		FALSE		FALSE		TRUE		FALSE		FALSE		TRUE		FALSE		TRUE			FALSE			FALSE			FALSE			FALSE			FALSE
Histamine		C00388	121.502	23.3419	92.735	16.0064	20.6208	7.14278	1.14577	0.840654		0.094455	0.00191192	0.0125729	0.00143885		FALSE		TRUE		FALSE		FALSE		TRUE		TRUE		FALSE		TRUE		FALSE			TRUE			FALSE			FALSE			FALSE			TRUE
Pro		C00148	2828.76	220.299	3180.17	153.23	3067.7	581.507	2745.19	294.478		0.0441536	0.486693	0.373157	0.0520458		FALSE		FALSE		FALSE		TRUE		FALSE		FALSE		FALSE		TRUE		FALSE			FALSE			FALSE			FALSE			FALSE			FALSE
Betaine		C00719	283.488	59.0537	286.339	19.4622	102.877	39.3344	29.3212	5.48947		0.931739	0.00335274	0.0320336	4.51714e-05		FALSE		TRUE		FALSE		FALSE		TRUE		FALSE		FALSE		TRUE		FALSE			TRUE			FALSE			FALSE			FALSE			FALSE
Val		C00183	882.775	92.5142	912.748	57.3841	943.163	98.8307	772.241	142.983		0.605531	0.406804	0.102776	0.143274		FALSE		FALSE		FALSE		FALSE		FALSE		FALSE		FALSE		FALSE		FALSE			FALSE			FALSE			FALSE			FALSE			FALSE
Alpha-Methylserine		C02115	99.6099	7.00021	131.687	21.0119	403.258	246.212	389.345	158.813		0.0493101	0.0902827	0.927934	0.046405		TRUE		FALSE		FALSE		TRUE		FALSE		FALSE		TRUE		FALSE		TRUE			FALSE			FALSE			FALSE			FALSE			FALSE
Thr		C00188	2325.13	292.357	2821.57	359.121	3056	428.173	7177.48	740.188		0.0776015	0.0348173	0.000252823	0.000291502		TRUE		FALSE		TRUE		TRUE		FALSE		FALSE		TRUE		FALSE		TRUE			FALSE			FALSE			FALSE			TRUE			FALSE
Homoserine		C00263	34.4193	4.93346	20.8561	3.35683	5.69369	7.25179	1.2927	2.58539		0.00535001	0.0385335	#DIV/0!	#DIV/0!		FALSE		TRUE		#DIV/0!		FALSE		#DIV/0!		TRUE		#DIV/0!		#DIV/0!		#DIV/0!			#DIV/0!			#DIV/0!			#DIV/0!			#DIV/0!			#DIV/0!
Cys		C00097	57.6315	13.6098	40.1186	9.73533	42.4994	3.01647	57.2369	3.74108		0.0860871	0.110294	0.00101248	0.0319766		FALSE		FALSE		TRUE		FALSE		FALSE		TRUE		TRUE		FALSE		FALSE			FALSE			FALSE			FALSE			FALSE			FALSE
Nicotinamide		C00153	2.12371	4.24743	0	0	0	0	0	0		#DIV/0!	#DIV/0!	#DIV/0!	#DIV/0!		#DIV/0!		#DIV/0!		#DIV/0!		#DIV/0!		#DIV/0!		#DIV/0!		#DIV/0!		#DIV/0!		#DIV/0!			#DIV/0!			#DIV/0!			#DIV/0!			#DIV/0!			#DIV/0!
Taurine		C00245	413.059	19.7381	257.203	17.1665	631.836	198.663	433.4	93.0261		2.42302e-05	0.114333	0.140372	0.0300904		FALSE		FALSE		FALSE		FALSE		FALSE		TRUE		TRUE		FALSE		FALSE			FALSE			FALSE			FALSE			FALSE			FALSE
Thymine		C00178	899.673	96.5166	601.549	29.6678	698.193	71.566	639.486	53.7035		0.00588363	0.0173518	0.240957	0.274701		FALSE		TRUE		FALSE		FALSE		FALSE		TRUE		FALSE		FALSE		FALSE			FALSE			FALSE			FALSE			FALSE			FALSE
Pipecolate		C00408	16.4694	0.955772	33.8503	4.58661	7.95988	2.77276	9.4641	1.61981		0.00378917	0.00554931	0.39324	0.000777976		FALSE		TRUE		FALSE		TRUE		FALSE		FALSE		FALSE		TRUE		FALSE			TRUE			FALSE			FALSE			FALSE			FALSE
Agmatine		C00179	0.522422	0.60343	0.882259	0.599729	2.57375	2.3951	1.42175	0.953628		0.250693	0.180783	0.32313	0.00306896		FALSE		FALSE		FALSE		FALSE		FALSE		FALSE		TRUE		FALSE		FALSE			FALSE			FALSE			FALSE			FALSE			FALSE
Hydroxyproline		C01015	46.2274	3.34487	27.3521	1.48614	0	0	0	0		0.000417165	#DIV/0!	#DIV/0!	#DIV/0!		#DIV/0!		#DIV/0!		#DIV/0!		FALSE		#DIV/0!		TRUE		#DIV/0!		#DIV/0!		#DIV/0!			#DIV/0!			#DIV/0!			#DIV/0!			#DIV/0!			#DIV/0!
5-Aminolevulinate		C00430	24.903	1.82697	28.997	3.22948	44.9011	26.1495	28.3866	6.98428		0.0813701	0.223624	0.299636	0.88124		FALSE		FALSE		FALSE		TRUE		FALSE		FALSE		FALSE		FALSE		FALSE			FALSE			FALSE			FALSE			FALSE			FALSE
Creatine		C00300	0	0	0	0	0	0	1.67064	3.34129		#DIV/0!	#DIV/0!	#DIV/0!	#DIV/0!		#DIV/0!		#DIV/0!		#DIV/0!		#DIV/0!		#DIV/0!		#DIV/0!		#DIV/0!		#DIV/0!		#DIV/0!			#DIV/0!			#DIV/0!			#DIV/0!			#DIV/0!			#DIV/0!
Ile		C00407	377.008	71.5501	372.562	32.362	348.863	61.1583	316.019	76.9739		0.915083	0.572192	0.530105	0.246613		FALSE		FALSE		FALSE		FALSE		FALSE		FALSE		FALSE		FALSE		FALSE			FALSE			FALSE			FALSE			FALSE			FALSE
Leu		C00123	564.861	92.6712	568.856	42.5504	546.215	94.8389	523.104	92.4223		0.941142	0.787971	0.738992	0.416877		FALSE		FALSE		FALSE		FALSE		FALSE		FALSE		FALSE		FALSE		FALSE			FALSE			FALSE			FALSE			FALSE			FALSE
Gly-Gly		C02037	0	0	0	0	0	0	1.48427	2.96855		#DIV/0!	#DIV/0!	#DIV/0!	#DIV/0!		#DIV/0!		#DIV/0!		#DIV/0!		#DIV/0!		#DIV/0!		#DIV/0!		#DIV/0!		#DIV/0!		#DIV/0!			#DIV/0!			#DIV/0!			#DIV/0!			#DIV/0!			#DIV/0!
Asn		C00152	2152.11	130.299	2597.24	202.945	1229.89	198.251	1253.84	127.541		0.0135675	0.000477504	0.846795	9.27473e-05		FALSE		TRUE		FALSE		TRUE		FALSE		FALSE		FALSE		TRUE		FALSE			TRUE			FALSE			FALSE			FALSE			FALSE
Ornithine		C00077	285.156	46.781	140.486	22.3908	567.549	238.454	93.9089	34.6491		0.0040573	0.0964301	0.0271692	0.0721484		TRUE		FALSE		FALSE		FALSE		TRUE		TRUE		FALSE		TRUE		FALSE			FALSE			TRUE			FALSE			FALSE			TRUE
Asp		C00049	494.968	142.496	641.395	137.401	210.809	58.559	203.118	43.7514		0.189578	0.0211753	0.840845	0.00516361		FALSE		TRUE		FALSE		FALSE		FALSE		FALSE		FALSE		TRUE		FALSE			TRUE			FALSE			FALSE			FALSE			FALSE
Hypoxanthine		C00262	25.9707	8.43032	23.0145	8.08983	19.0672	3.80421	34.129	7.51918		0.630921	0.206889	0.0195127	0.091073		FALSE		FALSE		TRUE		FALSE		FALSE		FALSE		TRUE		FALSE		FALSE			FALSE			FALSE			FALSE			FALSE			FALSE
Urocanate		C00785	0	0	0	0	0	0	6.57214	13.1443		#DIV/0!	#DIV/0!	#DIV/0!	#DIV/0!		#DIV/0!		#DIV/0!		#DIV/0!		#DIV/0!		#DIV/0!		#DIV/0!		#DIV/0!		#DIV/0!		#DIV/0!			#DIV/0!			#DIV/0!			#DIV/0!			#DIV/0!			#DIV/0!
gamma-Butyrobetaine		C01181	13.7185	2.37876	9.45849	1.62289	8.4023	2.3568	5.8766	1.40701		0.0294312	0.0191947	0.126315	0.0161782		FALSE		TRUE		FALSE		FALSE		FALSE		TRUE		FALSE		TRUE		FALSE			TRUE			FALSE			FALSE			FALSE			FALSE
Spermidine		C00315	33.8684	4.945	25.6294	3.0602	52.9591	5.0756	53.9477	8.30455		0.0364892	0.00168634	0.847078	0.00364214		TRUE		FALSE		FALSE		FALSE		FALSE		TRUE		TRUE		FALSE		TRUE			FALSE			FALSE			FALSE			FALSE			FALSE
Gln		C00064	5581.13	441.627	7988.78	434.199	5398.57	1114.47	6268.96	427.526		0.000238603	0.77618	0.2209	0.0013264		FALSE		FALSE		FALSE		TRUE		FALSE		FALSE		FALSE		TRUE		FALSE			FALSE			FALSE			FALSE			FALSE			FALSE
Lys		C00047	5685.18	551.665	6070.18	924.653	4524.54	514.307	3318.28	282.787		0.507164	0.0218633	0.0107267	0.00666731		FALSE		TRUE		FALSE		FALSE		TRUE		FALSE		FALSE		TRUE		FALSE			TRUE			FALSE			FALSE			FALSE			FALSE
Glu		C00025	3884.23	363.406	4406.08	282.818	3209.22	254.458	3902.01	362.277		0.0666134	0.0261324	0.0235168	0.0733782		FALSE		TRUE		TRUE		TRUE		FALSE		FALSE		FALSE		TRUE		FALSE			TRUE			FALSE			TRUE			TRUE			FALSE
Met		C00073	139.028	12.1412	161.481	17.9992	165.25	46.1222	173.758	34.1569		0.0906383	0.342928	0.777692	0.555438		FALSE		FALSE		FALSE		TRUE		FALSE		FALSE		FALSE		FALSE		FALSE			FALSE			FALSE			FALSE			FALSE			FALSE
Dopamine		C03758	0	0	1.23981	2.47962	2.10281	4.20562	0	0		#DIV/0!	#DIV/0!	#DIV/0!	#DIV/0!		#DIV/0!		#DIV/0!		#DIV/0!		#DIV/0!		#DIV/0!		#DIV/0!		#DIV/0!		#DIV/0!		#DIV/0!			#DIV/0!			#DIV/0!			#DIV/0!			#DIV/0!			#DIV/0!
4-(beta-Acetylaminoethyl)imidazole		C05135	6.29155	1.24347	7.0172	0.807991	7.32494	2.75178	0	0		0.37145	0.529804	#DIV/0!	#DIV/0!		FALSE		FALSE		#DIV/0!		FALSE		#DIV/0!		FALSE		#DIV/0!		#DIV/0!		#DIV/0!			#DIV/0!			#DIV/0!			#DIV/0!			#DIV/0!			#DIV/0!
His		C00135	2417.81	276.687	2004.26	218.986	1161.77	231.347	746.427	156.029		0.0597639	0.000497382	0.0290273	0.000150951		FALSE		TRUE		FALSE		FALSE		TRUE		TRUE		FALSE		TRUE		FALSE			TRUE			FALSE			FALSE			FALSE			TRUE
Allantoin		C01551	742.975	79.3931	608.137	32.3929	573.493	77.3066	662.566	76.7017		0.0350187	0.0222773	0.152991	0.260555		FALSE		TRUE		FALSE		FALSE		FALSE		TRUE		FALSE		FALSE		FALSE			FALSE			FALSE			FALSE			FALSE			FALSE
Ala-Ala		C00993	6.98617	1.10539	5.24833	0.742711	3.53689	2.38156	2.91039	2.02527		0.0454898	0.0195078	0.170454	0.0610901		FALSE		TRUE		FALSE		FALSE		FALSE		TRUE		FALSE		TRUE		FALSE			TRUE			FALSE			FALSE			FALSE			FALSE
alpha-Aminoadipate		C00956	44.3739	8.23345	47.0145	6.13661	33.9288	6.4989	39.8	3.88469		0.626886	0.0960858	0.182789	0.102882		FALSE		TRUE		FALSE		FALSE		FALSE		FALSE		FALSE		FALSE		FALSE			FALSE			FALSE			FALSE			FALSE			FALSE
Carnitine		C00318	34.117	7.39039	49.1279	3.41395	29.8475	5.84149	41.29	3.77186		0.0191272	0.401414	0.0208718	0.0219028		FALSE		FALSE		TRUE		TRUE		FALSE		FALSE		FALSE		TRUE		FALSE			FALSE			FALSE			FALSE			TRUE			FALSE
Methionine sulfoxide		C02989	266.347	64.5085	426.853	69.4824	646.513	164.931	303.908	141.965		0.0148764	0.0134506	0.0204398	0.188933		TRUE		FALSE		FALSE		TRUE		TRUE		FALSE		FALSE		FALSE		FALSE			FALSE			TRUE			FALSE			FALSE			FALSE
Phe		C00079	198.615	33.4144	186.935	29.9028	175.747	59.9975	247.259	61.2775		0.621286	0.536723	0.146436	0.145715		FALSE		FALSE		FALSE		FALSE		FALSE		FALSE		FALSE		FALSE		FALSE			FALSE			FALSE			FALSE			FALSE			FALSE
Pyridoxal		C00250	0	0	0	0	1.20255	2.4051	0	0		#DIV/0!	#DIV/0!	#DIV/0!	#DIV/0!		#DIV/0!		#DIV/0!		#DIV/0!		#DIV/0!		#DIV/0!		#DIV/0!		#DIV/0!		#DIV/0!		#DIV/0!			#DIV/0!			#DIV/0!			#DIV/0!			#DIV/0!			#DIV/0!
3-Methylhistidine		C01152	9.57903	1.60358	8.56089	0.453111	7.58679	1.94811	8.96228	0.988544		0.298052	0.167199	0.269954	0.499444		FALSE		FALSE		FALSE		FALSE		FALSE		FALSE		FALSE		FALSE		FALSE			FALSE			FALSE			FALSE			FALSE			FALSE
N-Acetylornithine		C00437	0	0	6.11425	0.420743	0	0	12.3795	1.09223		#DIV/0!	#DIV/0!	#DIV/0!	0.000511823		#DIV/0!		#DIV/0!		#DIV/0!		#DIV/0!		#DIV/0!		#DIV/0!		TRUE		FALSE		#DIV/0!			#DIV/0!			#DIV/0!			#DIV/0!			#DIV/0!			#DIV/0!
Arg		C00062	3121.3	388.874	3205.96	165.896	2380.03	219.943	2870.74	296.613		0.708973	0.0227933	0.0407079	0.109078		FALSE		TRUE		TRUE		FALSE		FALSE		FALSE		FALSE		FALSE		FALSE			FALSE			FALSE			TRUE			FALSE			FALSE
Citrulline		C00327	14.4276	2.53561	38.7107	8.79336	19.8494	5.60263	95.8236	22.9993		0.0087685	0.149547	0.00541492	0.0106115		FALSE		FALSE		TRUE		TRUE		FALSE		FALSE		TRUE		FALSE		FALSE			FALSE			FALSE			FALSE			TRUE			FALSE
Tyr		C00082	2523.51	603.266	3109.47	677.69	3611.06	1630.37	5358.32	1232.57		0.244609	0.282243	0.141835	0.0265544		FALSE		FALSE		FALSE		FALSE		FALSE		FALSE		TRUE		FALSE		FALSE			FALSE			FALSE			FALSE			FALSE			FALSE
Phosphorylcholine		C00588	769.873	76.7558	964.598	36.4178	1477.03	135.465	1405.32	169.4		0.00861943	0.000353838	0.534137	0.0118077		TRUE		FALSE		FALSE		TRUE		FALSE		FALSE		TRUE		FALSE		TRUE			FALSE			FALSE			FALSE			FALSE			FALSE
N1-Acetylspermidine		C00612	1.88788	0.508699	1.04277	0.711077	1.99031	0.271355	3.44605	0.921254		0.146103	0.738108	0.0457758	0.018284		FALSE		FALSE		TRUE		FALSE		FALSE		FALSE		TRUE		FALSE		FALSE			FALSE			FALSE			FALSE			FALSE			FALSE
N8-Acetylspermidine		C01029	0	0	0	0	0	0	0.663351	0.806933		#DIV/0!	#DIV/0!	#DIV/0!	#DIV/0!		#DIV/0!		#DIV/0!		#DIV/0!		#DIV/0!		#DIV/0!		#DIV/0!		#DIV/0!		#DIV/0!		#DIV/0!			#DIV/0!			#DIV/0!			#DIV/0!			#DIV/0!			#DIV/0!
N-epsilon-Acetyllysine		C02727	2.45018	2.85665	7.20446	1.11339	7.12296	2.27976	19.5233	4.28009		0.0439502	0.150713	0.00478496	0.00808828		FALSE		FALSE		TRUE		TRUE		FALSE		FALSE		TRUE		FALSE		FALSE			FALSE			FALSE			FALSE			TRUE			FALSE
Gly-Leu		C02155	6.91086	0.909151	7.00316	1.00138	4.14195	3.05421	7.19083	1.1784		0.895941	0.270797	0.210674	0.816514		FALSE		FALSE		FALSE		FALSE		FALSE		FALSE		FALSE		FALSE		FALSE			FALSE			FALSE			FALSE			FALSE			FALSE
N6,N6,N6-Trimethyllysine		C03793	5.21329	0.661824	5.01707	0.0680809	7.50449	1.21172	10.5705	1.52103		0.595969	0.0235022	0.0210775	0.00524731		TRUE		FALSE		TRUE		FALSE		FALSE		FALSE		TRUE		FALSE		TRUE			FALSE			FALSE			FALSE			FALSE			FALSE
SAH		C00021	0	0	1.12114	1.30654	4.3521	4.13249	0	0		#DIV/0!	#DIV/0!	#DIV/0!	#DIV/0!		#DIV/0!		#DIV/0!		#DIV/0!		#DIV/0!		#DIV/0!		#DIV/0!		#DIV/0!		#DIV/0!		#DIV/0!			#DIV/0!			#DIV/0!			#DIV/0!			#DIV/0!			#DIV/0!
DOPA		C00355	20.6139	4.29555	18.496	2.36087	12.1181	1.64813	17.6436	3.51274		0.429715	0.0222696	0.0431952	0.702971		FALSE		TRUE		TRUE		FALSE		FALSE		FALSE		FALSE		FALSE		FALSE			FALSE			FALSE			TRUE			FALSE			FALSE
SAM+		C00019	13.7556	2.75052	11.0573	1.63777	24.4103	4.13427	19.7718	2.27648		0.153966	0.00705748	0.110615	0.00115107		TRUE		FALSE		FALSE		FALSE		FALSE		FALSE		TRUE		FALSE		TRUE			FALSE			FALSE			FALSE			FALSE			FALSE
ADMA		C03626	0	0	4.26189	0.646846	0	0	3.67298	2.45139		#DIV/0!	#DIV/0!	#DIV/0!	0.142614		#DIV/0!		#DIV/0!		#DIV/0!		#DIV/0!		#DIV/0!		#DIV/0!		FALSE		FALSE		#DIV/0!			#DIV/0!			#DIV/0!			#DIV/0!			#DIV/0!			#DIV/0!
SDMA		-	0	0	0.476123	0.952246	0	0	0	0		#DIV/0!	#DIV/0!	#DIV/0!	#DIV/0!		#DIV/0!		#DIV/0!		#DIV/0!		#DIV/0!		#DIV/0!		#DIV/0!		#DIV/0!		#DIV/0!		#DIV/0!			#DIV/0!			#DIV/0!			#DIV/0!			#DIV/0!			#DIV/0!
o-Acetylcarnitine		C02571	151.603	23.4026	120.66	20.4358	246.619	58.0018	213.229	46.9343		0.0943398	0.0390814	0.40668	0.0215142		TRUE		FALSE		FALSE		FALSE		FALSE		TRUE		TRUE		FALSE		TRUE			FALSE			FALSE			FALSE			FALSE			FALSE
Trp		C00078	114.92	10.1038	132.046	6.68487	90.0008	20.1581	107.307	17.2258		0.0351803	0.0851958	0.240693	0.0571091		FALSE		TRUE		FALSE		TRUE		FALSE		FALSE		FALSE		TRUE		FALSE			TRUE			FALSE			FALSE			FALSE			FALSE
alpha-Lipoamide+5-Methoxyindoleacetate		C00248	59.6532	16.6183	45.2424	9.01234	59.4476	13.7559	55.4649	11.3028		0.192528	0.985427	0.670863	0.209357		FALSE		FALSE		FALSE		FALSE		FALSE		FALSE		FALSE		FALSE		FALSE			FALSE			FALSE			FALSE			FALSE			FALSE
Kynurenine		C00328	33.82	4.89307	37.6049	4.14995	30.4242	12.4603	34.9632	13.7128		0.283845	0.639233	0.641721	0.733246		FALSE		FALSE		FALSE		FALSE		FALSE		FALSE		FALSE		FALSE		FALSE			FALSE			FALSE			FALSE			FALSE			FALSE
Cysteine-glutathione disulphide -Divalent		-	18.9577	5.1489	25.2754	4.36302	13.1065	4.2563	17.7076	6.00321		0.111652	0.132119	0.262507	0.0919968		FALSE		FALSE		FALSE		FALSE		FALSE		FALSE		FALSE		TRUE		FALSE			FALSE			FALSE			FALSE			FALSE			FALSE
N-Acetylglucosamine		C00140	154.904	18.9666	96.9998	39.4164	26.1475	19.9518	0	0		0.0528098	8.59033e-05	#DIV/0!	#DIV/0!		FALSE		TRUE		#DIV/0!		FALSE		#DIV/0!		TRUE		#DIV/0!		#DIV/0!		#DIV/0!			#DIV/0!			#DIV/0!			#DIV/0!			#DIV/0!			#DIV/0!
Cystathionine		C02291	62.828	11.0495	45.8706	3.39633	65.0474	18.1254	50.1067	16.2063		0.0492062	0.842686	0.265634	0.641524		FALSE		FALSE		FALSE		FALSE		FALSE		TRUE		FALSE		FALSE		FALSE			FALSE			FALSE			FALSE			FALSE			FALSE
3-Hydroxykynurenine		C02794	1019.84	74.1645	805.781	9.631	618.849	74.6064	415.491	49.4798		0.0096595	0.000265645	0.00555903	0.000387169		FALSE		TRUE		FALSE		FALSE		TRUE		TRUE		FALSE		TRUE		FALSE			TRUE			FALSE			FALSE			FALSE			TRUE
7,8-Dihydrobiopterin		C02953	12.6525	9.94201	16.4868	1.83974	13.8938	10.4669	12.7926	0.937478		0.928586	0.760648	0.236697	0.0193145		FALSE		FALSE		FALSE		FALSE		FALSE		FALSE		FALSE		TRUE		FALSE			FALSE			FALSE			FALSE			FALSE			FALSE
Cystine		C00491	0	0	2.5216	1.80499	0	0	0	0		#DIV/0!	#DIV/0!	#DIV/0!	#DIV/0!		#DIV/0!		#DIV/0!		#DIV/0!		#DIV/0!		#DIV/0!		#DIV/0!		#DIV/0!		#DIV/0!		#DIV/0!			#DIV/0!			#DIV/0!			#DIV/0!			#DIV/0!			#DIV/0!
Cytidine		C00475	8.81424	1.05305	7.53163	1.32406	9.35313	1.1699	8.88079	2.77715		0.182691	0.519347	0.769461	0.426772		FALSE		FALSE		FALSE		FALSE		FALSE		FALSE		FALSE		FALSE		FALSE			FALSE			FALSE			FALSE			FALSE			FALSE
Uridine		C00299	169.041	31.9729	122.34	13.5185	176.771	45.0536	215.354	14.3305		0.0540541	0.789983	0.185803	8.18649e-05		FALSE		FALSE		FALSE		FALSE		FALSE		TRUE		TRUE		FALSE		FALSE			FALSE			FALSE			FALSE			FALSE			FALSE
Pyridoxamine 5'-phosphate		C00647	1.33109	2.66218	7.08257	1.04426	0	0	3.33605	2.41024		#DIV/0!	#DIV/0!	#DIV/0!	0.0325306		#DIV/0!		#DIV/0!		#DIV/0!		#DIV/0!		#DIV/0!		#DIV/0!		FALSE		TRUE		#DIV/0!			#DIV/0!			#DIV/0!			#DIV/0!			#DIV/0!			#DIV/0!
gamma-Glu-cys		C00669	48.3481	59.5798	27.3563	32.2774	42.0207	52.1315	23.6803	47.3607		0.329815	0.749601	#DIV/0!	#DIV/0!		FALSE		FALSE		#DIV/0!		FALSE		#DIV/0!		FALSE		#DIV/0!		#DIV/0!		#DIV/0!			#DIV/0!			#DIV/0!			#DIV/0!			#DIV/0!			#DIV/0!
Glycerophosphorylcholine		C00670	32.5964	22.5793	28.1824	3.77886	49.0166	0.861341	38.9606	11.8856		0.0540224	0.328287	0.189105	0.166877		FALSE		FALSE		FALSE		FALSE		FALSE		TRUE		FALSE		FALSE		FALSE			FALSE			FALSE			FALSE			FALSE			FALSE
Thiamine		C00378	7.21656	1.41189	10.7672	2.62804	10.1003	2.92354	15.5222	3.00579		0.0675902	0.144857	0.041457	0.0553692		FALSE		FALSE		TRUE		TRUE		FALSE		FALSE		TRUE		FALSE		FALSE			FALSE			FALSE			FALSE			TRUE			FALSE
2'-Deoxyguanosine		C00330	0	0	0	0	12.8559	10.9014	0	0		#DIV/0!	#DIV/0!	#DIV/0!	#DIV/0!		#DIV/0!		#DIV/0!		#DIV/0!		#DIV/0!		#DIV/0!		#DIV/0!		#DIV/0!		#DIV/0!		#DIV/0!			#DIV/0!			#DIV/0!			#DIV/0!			#DIV/0!			#DIV/0!
Adenosine		C00212	5.0318	1.32371	4.74421	0.467269	4.75953	1.69796	3.90256	0.734047		0.704385	0.809257	0.405609	0.109851		FALSE		FALSE		FALSE		FALSE		FALSE		FALSE		FALSE		FALSE		FALSE			FALSE			FALSE			FALSE			FALSE			FALSE
Inosine		C00294	95.2878	16.6474	98.0564	12.5809	121.944	13.8653	142.037	16.8001		0.80025	0.0503841	0.116368	0.00679319		TRUE		FALSE		FALSE		FALSE		FALSE		FALSE		TRUE		FALSE		TRUE			FALSE			FALSE			FALSE			FALSE			FALSE
Glu-Glu		C01425	0	0	1.00566	1.16359	0.746794	1.49359	3.65701	0.93107		#DIV/0!	#DIV/0!	#DIV/0!	0.0361654		#DIV/0!		#DIV/0!		#DIV/0!		#DIV/0!		#DIV/0!		#DIV/0!		TRUE		FALSE		#DIV/0!			#DIV/0!			#DIV/0!			#DIV/0!			#DIV/0!			#DIV/0!
Saccharopine		C00449	20.6289	3.1299	17.232	1.83334	31.0809	3.08082	15.4963	2.77996		0.121855	0.00312911	0.000302726	0.343287		TRUE		FALSE		FALSE		FALSE		TRUE		FALSE		FALSE		FALSE		FALSE			FALSE			TRUE			FALSE			FALSE			FALSE
1-Methyladenosine		C02494	2.89591	0.285375	6.74154	0.762439	7.93873	3.56328	7.48541	1.16201		0.000866257	0.0656821	0.821895	0.331739		TRUE		FALSE		FALSE		TRUE		FALSE		FALSE		FALSE		FALSE		FALSE			FALSE			FALSE			FALSE			FALSE			FALSE
Guanosine		C00387	15.0783	2.3934	18.0962	2.6268	25.0189	8.05147	21.0123	3.21879		0.140765	0.0858174	0.408518	0.21186		TRUE		FALSE		FALSE		FALSE		FALSE		FALSE		FALSE		FALSE		FALSE			FALSE			FALSE			FALSE			FALSE			FALSE
Ophthalmate		-	0.701387	1.40277	4.0785	2.02762	5.91829	0.911383	9.79843	3.47296		#DIV/0!	#DIV/0!	0.108533	0.0374813		#DIV/0!		#DIV/0!		FALSE		#DIV/0!		FALSE		#DIV/0!		TRUE		FALSE		#DIV/0!			#DIV/0!			#DIV/0!			#DIV/0!			#DIV/0!			#DIV/0!
Argininosuccinate		C03406	45.9889	8.91264	39.4224	3.74663	35.5763	3.98263	45.1541	6.52473		0.245436	0.097312	0.0544575	0.190695		FALSE		TRUE		TRUE		FALSE		FALSE		FALSE		FALSE		FALSE		FALSE			FALSE			FALSE			TRUE			FALSE			FALSE
5-Methylthioadenosine		C00170	0.229238	0.458475	0.822744	0.961342	0.310711	0.621422	0.679695	0.785054		#DIV/0!	#DIV/0!	#DIV/0!	0.3546		#DIV/0!		#DIV/0!		#DIV/0!		#DIV/0!		#DIV/0!		#DIV/0!		FALSE		FALSE		#DIV/0!			#DIV/0!			#DIV/0!			#DIV/0!			#DIV/0!			#DIV/0!
Glutathione(ox)		C00127	137.906	33.1499	187.847	15.1155	123.893	14.3113	128.761	30.4449		0.0491866	0.480156	0.785803	0.0218482		FALSE		FALSE		FALSE		TRUE		FALSE		FALSE		FALSE		TRUE		FALSE			FALSE			FALSE			FALSE			FALSE			FALSE
Glutathione(red)		C00051	409.857	53.4112	433.652	69.1108	501.201	73.8574	617.437	79.5964		0.606715	0.0965395	0.0763075	0.0134498		TRUE		FALSE		TRUE		FALSE		FALSE		FALSE		TRUE		FALSE		TRUE			FALSE			FALSE			FALSE			FALSE			FALSE
Thiamine monophosphate		C01081	7.40242	5.09068	8.92215	1.12013	8.06074	5.40324	12.9647	0.73277		0.422216	0.436599	0.0110834	0.00159317		FALSE		FALSE		TRUE		FALSE		FALSE		FALSE		TRUE		FALSE		FALSE			FALSE			FALSE			FALSE			FALSE			FALSE
Riboflavin		C00255	22.1608	2.1745	17.0235	2.78748	31.698	10.362	19.4292	7.81789		0.0289753	0.16194	0.111265	0.595162		FALSE		FALSE		FALSE		FALSE		FALSE		TRUE		FALSE		FALSE		FALSE			FALSE			FALSE			FALSE			FALSE			FALSE
